# Supplementary material for: Interaction Between Functionally Activate Endometrial Microbiota and Host Gene Regulation in Endometrial Cancer
Source: Front Cell Dev Biol. 2021 Sep 23;9:727286. doi: 10.3389/fcell.2021.727286 (PMC8495019; doi:10.3389/fcell.2021.727286)
Supplement: Supplementary Table 1 — Abundance of functionally active microorganisms in all samples. [file Table_1.XLSX]

## Sheet: diff_sig_symbol
ENSEMBL	SYMBOL	log2FoldChange	baseMean	lfcSE	stat	pvalue	padj	X
ENSG00000001084	GCLC	1.34192	3754.7	0.306807	4.37383	1.22e-05	0.000141365	19973
ENSG00000001561	ENPP4	1.72175	719.357	0.280066	6.14763	7.86e-10	2.67e-08	19846
ENSG00000001626	CFTR	4.79969	1899.8	0.800061	5.99916	1.98e-09	6.23e-08	23716
ENSG00000002586	CD99	-2.17439	3.53191	0.689525	-3.15345	0.0016135	0.00914647	57674
ENSG00000002586	CD99	-2.17439	3.53191	0.689525	-3.15345	0.0016135	0.00914647	60099
ENSG00000002726	AOC1	4.18952	174.877	0.845143	4.95718	7.15e-07	1.17e-05	24432
ENSG00000002745	WNT16	4.30558	75.4387	0.834087	5.16203	2.44e-07	4.46e-06	23748
ENSG00000003096	KLHL13	-1.04312	1941.4	0.413091	-2.52515	0.0115649	0.0458605	59328
ENSG00000003147	ICA1	2.52451	1569.2	0.288773	8.7422	2.29e-18	4.73e-16	21772
ENSG00000003249	DBNDD1	1.94111	28.5073	0.417794	4.64608	3.38e-06	4.63e-05	46614
ENSG00000004478	FKBP4	1.14439	2061.56	0.358948	3.18818	0.00143172	0.00828	35171
ENSG00000004660	CAMKK1	-1.36934	482.332	0.375148	-3.65014	0.000262094	0.00198586	46787
ENSG00000004776	HSPB6	-2.65735	128.21	0.398604	-6.66665	2.62e-11	1.26e-09	52471
ENSG00000004799	PDK4	-2.42029	5951.63	0.504529	-4.79713	1.61e-06	2.39e-05	23268
ENSG00000004838	ZMYND10	3.57814	292.04	0.755408	4.7367	2.17e-06	3.15e-05	10570
ENSG00000004864	SLC25A13	1.30857	5999.96	0.287361	4.55375	5.27e-06	6.77e-05	23271
ENSG00000005001	PRSS22	4.14733	218.966	0.911864	4.54819	5.41e-06	6.93e-05	44334
ENSG00000005102	MEOX1	-2.06305	6.99777	0.784964	-2.6282	0.0085837	0.0360138	48389
ENSG00000005243	COPZ2	-1.8933	513.565	0.348691	-5.42974	5.64e-08	1.25e-06	48583
ENSG00000005249	PRKAR2B	-1.60015	1055.56	0.270843	-5.90804	3.46e-09	1.03e-07	23581
ENSG00000005421	PON1	1.5136	142.943	0.598448	2.52921	0.011432	0.0453938	23258
ENSG00000005448	WDR54	1.10033	328.948	0.322515	3.41171	0.000645573	0.00425082	6747
ENSG00000005486	RHBDD2	1.09952	894.553	0.172925	6.35836	2.04e-10	7.88e-09	22999
ENSG00000005801	ZNF195	1.19117	1278.89	0.183363	6.49627	8.23e-11	3.53e-09	31925
ENSG00000005882	PDK2	-1.06782	2393.45	0.264607	-4.03548	5.45e-05	0.000520672	48692
ENSG00000005981	ASB4	-2.69619	3.82695	0.78959	-3.41467	0.000638599	0.00421699	23265
ENSG00000006118	TMEM132A	2.09176	668.825	0.384206	5.44437	5.2e-08	1.15e-06	33230
ENSG00000006327	TNFRSF12A	1.53545	53.3349	0.578261	2.65529	0.00792397	0.0337887	44350
ENSG00000006377	DLX6	5.63519	332.079	0.640082	8.80386	1.32e-18	2.96e-16	23284
ENSG00000006432	MAP3K9	2.1547	318.503	0.416069	5.17872	2.23e-07	4.12e-06	40811
ENSG00000006453	BAIAP2L1	2.30932	612.269	0.271056	8.51972	1.6e-17	2.83e-15	23314
ENSG00000006468	ETV1	1.40659	902.714	0.3526	3.98919	6.63e-05	0.00061681	21824
ENSG00000006555	TTC22	1.64191	68.9221	0.572251	2.86922	0.00411486	0.0198354	1742
ENSG00000006606	CCL26	-3.66718	10.182	0.922952	-3.97332	7.09e-05	0.000650008	22996
ENSG00000006611	USH1C	3.93073	328.755	0.745263	5.27428	1.33e-07	2.62e-06	32363
ENSG00000006625	GGCT	1.27669	110.586	0.297025	4.29826	1.72e-05	0.000190771	22110
ENSG00000006638	TBXA2R	-1.78385	95.9115	0.297637	-5.99338	2.06e-09	6.4e-08	51153
ENSG00000006740	ARHGAP44	-1.34262	804.261	0.280838	-4.78074	1.75e-06	2.58e-05	47135
ENSG00000006747	SCIN	1.98255	459.575	0.506823	3.91172	9.16e-05	0.00081379	21813
ENSG00000006756	ARSD	1.45294	1153.84	0.176647	8.22512	1.95e-16	2.85e-14	57678
ENSG00000006788	MYH13	-3.16303	138.599	0.500513	-6.31958	2.62e-10	9.81e-09	47087
ENSG00000007001	UPP2	1.19363	62.0114	0.394692	3.02422	0.00249278	0.0131472	8203
ENSG00000007038	PRSS21	4.79471	68.7845	1.00219	4.78422	1.72e-06	2.54e-05	44330
ENSG00000007062	PROM1	5.79341	5237.57	0.59657	9.7112	2.7e-22	1.19e-19	13231
ENSG00000007129	CEACAM21	2.09341	12.8537	0.781996	2.67701	0.0074282	0.0321073	52777
ENSG00000007174	DNAH9	3.84003	3567.19	0.885725	4.33546	1.45e-05	0.000164072	47119
ENSG00000007306	CEACAM7	4.72739	141.999	1.27545	3.70644	0.000210193	0.00164929	52785
ENSG00000007372	PAX6	3.54677	137.568	0.838402	4.23039	2.33e-05	0.000248516	32558
ENSG00000007516	BAIAP3	3.23746	436.588	0.601654	5.38093	7.41e-08	1.58e-06	44183
ENSG00000007968	E2F2	3.7831	20.408	0.683258	5.53686	3.08e-08	7.29e-07	763
ENSG00000008118	CAMK1G	-1.96997	152.313	0.515648	-3.82037	0.000133253	0.00112429	4615
ENSG00000008226	DLEC1	2.46347	1238.01	0.654948	3.76133	0.000169015	0.00137181	10185
ENSG00000008277	ADAM22	-1.45494	1871.49	0.216909	-6.7076	1.98e-11	9.73e-10	23148
ENSG00000008283	CYB561	2.44276	300.051	0.348147	7.01647	2.28e-12	1.36e-10	49023
ENSG00000008311	AASS	-1.27236	7634.74	0.267843	-4.75038	2.03e-06	2.96e-05	23757
ENSG00000008394	MGST1	2.11773	292.06	0.397551	5.32695	9.99e-08	2.05e-06	35645
ENSG00000008441	NFIX	-1.46845	7351.23	0.301974	-4.86285	1.16e-06	1.79e-05	51674
ENSG00000008517	IL32	1.34021	635.898	0.533489	2.51217	0.0119991	0.0472551	44357
ENSG00000008710	PKD1	-1.37962	15884.5	0.262978	-5.24615	1.55e-07	2.99e-06	44254
ENSG00000009694	TENM1	-1.82408	717.063	0.487984	-3.73799	0.000185497	0.00147881	59466
ENSG00000010030	ETV7	1.11359	70.2817	0.381491	2.91904	0.00351112	0.0174473	19597
ENSG00000010295	IFFO1	-1.34051	586.14	0.306904	-4.36787	1.25e-05	0.00014478	35273
ENSG00000010310	GIPR	2.33671	144.73	0.74342	3.14319	0.00167116	0.0094296	52983
ENSG00000010626	LRRC23	1.46388	612.261	0.537427	2.72388	0.00645209	0.0287046	35303
ENSG00000010803	SCMH1	-1.24803	4364.45	0.224114	-5.56872	2.57e-08	6.2e-07	1335
ENSG00000011009	LYPLA2	1.3341	580.901	0.259138	5.14824	2.63e-07	4.76e-06	773
ENSG00000011028	MRC2	-1.36014	2773.61	0.225572	-6.02973	1.64e-09	5.28e-08	48998
ENSG00000011426	ANLN	3.15561	929.799	0.481705	6.55093	5.72e-11	2.56e-09	22216
ENSG00000011465	DCN	-2.60789	48600.5	0.304744	-8.55765	1.15e-17	2.12e-15	37133
ENSG00000011638	TMEM159	-1.01505	355.415	0.197274	-5.14539	2.67e-07	4.83e-06	44835
ENSG00000012048	BRCA1	1.12018	2322.65	0.324086	3.45643	0.000547388	0.00371153	48351
ENSG00000012223	LTF	4.98562	2898.4	0.857507	5.81408	6.1e-09	1.72e-07	10388
ENSG00000013293	SLC7A14	-3.34769	56.684	0.925868	-3.61573	0.000299505	0.00223284	12310
ENSG00000013297	CLDN11	-2.16039	302.625	0.724786	-2.98072	0.0028757	0.0148146	12306
ENSG00000013306	SLC25A39	1.27341	1407.41	0.357068	3.56628	0.000362085	0.00261952	48431
ENSG00000013583	HEBP1	-1.04544	402.914	0.201784	-5.18096	2.21e-07	4.08e-06	35587
ENSG00000013810	TACC3	1.61882	700.192	0.461382	3.50864	0.000450398	0.00314181	12932
ENSG00000014257	ACP3	2.11792	242.531	0.418792	5.05722	4.25e-07	7.34e-06	11719
ENSG00000015133	CCDC88C	1.37791	2335.78	0.253994	5.42499	5.8e-08	1.28e-06	41172
ENSG00000015475	BID	1.46157	155.663	0.320716	4.55723	5.18e-06	6.66e-05	56362
ENSG00000015592	STMN4	-2.47497	9.0681	0.666824	-3.71158	0.000205967	0.00162086	25193
ENSG00000016391	CHDH	1.23603	116.608	0.373322	3.31091	0.00092994	0.00579822	10689
ENSG00000016402	IL20RA	1.19767	742.218	0.400216	2.99257	0.00276638	0.0143234	21016
ENSG00000016602	CLCA4	3.73044	70.13	0.712379	5.23659	1.64e-07	3.12e-06	2190
ENSG00000019186	CYP24A1	4.81619	333.334	0.862169	5.58613	2.32e-08	5.65e-07	55107
ENSG00000019485	PRDM11	-1.09813	665.505	0.301084	-3.64726	0.000265054	0.0020049	32741
ENSG00000019505	SYT13	5.25362	31.6316	1.11923	4.69397	2.68e-06	3.77e-05	32743
ENSG00000019549	SNAI2	-1.99469	2226.88	0.394033	-5.06224	4.14e-07	7.17e-06	25596
ENSG00000020181	ADGRA2	-1.44373	2119.16	0.213602	-6.75897	1.39e-11	7.16e-10	25383
ENSG00000020577	SAMD4A	-1.62302	2356.72	0.37177	-4.36567	1.27e-05	0.000146056	40475
ENSG00000020633	RUNX3	1.78484	100.823	0.524839	3.40074	0.000672034	0.004398	805
ENSG00000021300	PLEKHB1	2.54274	147.292	0.599941	4.23831	2.25e-05	0.000240768	33854
ENSG00000021355	SERPINB1	1.35368	1181.19	0.369972	3.65886	0.000253341	0.00193315	18556
ENSG00000021826	CPS1	-1.83265	1145.83	0.268992	-6.81303	9.56e-12	5.15e-10	9042
ENSG00000021852	C8B	2.50443	37.2133	0.995138	2.51667	0.011847	0.0467656	1780
ENSG00000022267	FHL1	-2.73138	15318.5	0.406805	-6.71422	1.89e-11	9.37e-10	59662
ENSG00000023330	ALAS1	1.07063	1298.41	0.24308	4.40444	1.06e-05	0.0001249	10625
ENSG00000023445	BIRC3	2.17845	2638.77	0.629001	3.46335	0.000533501	0.00362926	34377
ENSG00000024422	EHD2	-1.86277	2424.91	0.226787	-8.21375	2.14e-16	3.05e-14	53088
ENSG00000024526	DEPDC1	4.56521	182.393	0.466954	9.77659	1.42e-22	6.87e-20	1959
ENSG00000025039	RRAGD	1.31164	306.257	0.396798	3.30555	0.000947895	0.00588697	20387
ENSG00000025423	HSD17B6	-1.43334	259.691	0.41253	-3.47451	0.000511782	0.00351082	36593
ENSG00000025708	TYMP	1.4691	950.617	0.426165	3.44726	0.000566301	0.00381764	57618
ENSG00000025772	TOMM34	1.0694	451.216	0.221965	4.81788	1.45e-06	2.17e-05	54868
ENSG00000026297	RNASET2	1.48759	1843.52	0.261467	5.68938	1.27e-08	3.31e-07	21476
ENSG00000029153	ARNTL2	1.77563	392.368	0.479963	3.69952	0.000216011	0.00168706	35806
ENSG00000029559	IBSP	2.1698	17.3192	0.781976	2.77477	0.00552407	0.0252612	14181
ENSG00000029993	HMGB3	2.79429	627.561	0.431756	6.47192	9.68e-11	4.08e-09	59865
ENSG00000030419	IKZF2	1.35417	539.412	0.239676	5.65002	1.6e-08	4.06e-07	9058
ENSG00000030582	GRN	1.29172	11995	0.357288	3.61536	0.000299935	0.00223489	48433
ENSG00000031081	ARHGAP31	-1.17481	4942.53	0.211281	-5.56043	2.69e-08	6.46e-07	11397
ENSG00000033122	LRRC7	-2.50652	153.281	0.621796	-4.0311	5.55e-05	0.000529525	1970
ENSG00000033327	GAB2	-1.30602	2515.43	0.22771	-5.73548	9.72e-09	2.6e-07	34006
ENSG00000034510	TMSB10	1.02537	11355.7	0.373686	2.74394	0.00607067	0.0272761	6877
ENSG00000035115	SH3YL1	1.20062	1633.08	0.247318	4.85456	1.21e-06	1.85e-05	5478
ENSG00000035141	FAM136A	1.15397	90.1918	0.235045	4.90958	9.13e-07	1.45e-05	6642
ENSG00000035403	VCL	-1.16666	28469.7	0.259998	-4.48718	7.22e-06	8.89e-05	30650
ENSG00000035499	DEPDC1B	3.41917	163.69	0.443706	7.70592	1.3e-14	1.28e-12	16393
ENSG00000035664	DAPK2	1.70552	192.782	0.30921	5.51572	3.47e-08	8.1e-07	43057
ENSG00000035862	TIMP2	-1.55858	1546.25	0.248817	-6.26395	3.75e-10	1.36e-08	49481
ENSG00000036473	OTC	-2.76779	43.1923	0.638766	-4.33302	1.47e-05	0.000165731	58086
ENSG00000036530	CYP46A1	-1.64835	60.5682	0.355876	-4.63181	3.62e-06	4.91e-05	41341
ENSG00000038210	PI4K2B	1.08644	803.685	0.161468	6.72852	1.71e-11	8.63e-10	13309
ENSG00000039068	CDH1	4.56855	12160.5	0.567086	8.05618	7.87e-16	9.89e-14	46028
ENSG00000039139	DNAH5	4.01493	3131.6	0.706852	5.68002	1.35e-08	3.48e-07	15774
ENSG00000040199	PHLPP2	-1.23186	1525.5	0.163098	-7.5529	4.26e-14	3.79e-12	46136
ENSG00000041353	RAB27B	2.88787	154.307	0.498476	5.79339	6.9e-09	1.92e-07	50542
ENSG00000042062	RIPOR3	-1.41475	433.593	0.287544	-4.92012	8.65e-07	1.39e-05	55051
ENSG00000042088	TDP1	1.05986	1991.5	0.155073	6.83456	8.23e-12	4.52e-10	41142
ENSG00000042493	CAPG	1.44674	734.81	0.425463	3.40039	0.000672908	0.00440172	6898
ENSG00000042813	ZPBP	-2.89896	43.4959	0.620196	-4.67426	2.95e-06	4.1e-05	22447
ENSG00000042980	ADAM28	2.67495	2700.52	0.391717	6.82877	8.56e-12	4.67e-10	25147
ENSG00000043039	BARX2	3.30453	24.2725	1.02581	3.22139	0.0012757	0.00753158	35017
ENSG00000043355	ZIC2	4.51641	49.8221	1.07949	4.18384	2.87e-05	0.000297667	39345
ENSG00000044574	HSPA5	1.09433	13988	0.296459	3.69136	0.000223063	0.00173224	28950
ENSG00000046604	DSG2	2.30665	6552.1	0.397966	5.79609	6.79e-09	1.89e-07	50229
ENSG00000046653	GPM6B	1.00007	307.735	0.347399	2.87875	0.00399255	0.0193324	57801
ENSG00000047457	CP	4.57027	4365.35	0.480269	9.51606	1.8e-21	7.33e-19	11978
ENSG00000047617	ANO2	-1.27012	349.285	0.324452	-3.91466	9.05e-05	0.000806333	35244
ENSG00000047634	SCML1	1.40537	1125.62	0.547118	2.56868	0.0102086	0.0415793	57859
ENSG00000047648	ARHGAP6	-2.40214	1443.39	0.248877	-9.65189	4.83e-22	2.09e-19	57762
ENSG00000048540	LMO3	-2.27106	476.528	0.549931	-4.12972	3.63e-05	0.000367276	35649
ENSG00000048740	CELF2	-1.14039	1700.75	0.310103	-3.67745	0.000235576	0.00181614	29592
ENSG00000049089	COL9A2	2.37509	999.142	0.508778	4.66823	3.04e-06	4.21e-05	1301
ENSG00000049192	ADAMTS6	1.58215	1475.58	0.542123	2.91843	0.003518	0.0174709	16445
ENSG00000049246	PER3	-1.83398	6701.28	0.247292	-7.41622	1.21e-13	9.62e-12	277
ENSG00000049249	TNFRSF9	2.51157	31.7238	0.564817	4.44669	8.72e-06	0.000105042	280
ENSG00000049540	ELN	-1.67863	5198.18	0.288111	-5.82631	5.67e-09	1.62e-07	22943
ENSG00000050327	ARHGEF5	1.50617	1872.4	0.29452	5.11396	3.15e-07	5.62e-06	24318
ENSG00000050344	NFE2L3	1.1741	508.365	0.286281	4.10121	4.11e-05	0.000408386	21990
ENSG00000050438	SLC4A8	1.67797	442.503	0.596117	2.81483	0.00488034	0.0228497	36288
ENSG00000050555	LAMC3	2.8219	1281.59	0.36972	7.63253	2.3e-14	2.19e-12	29134
ENSG00000050628	PTGER3	-3.47814	2327.52	0.595519	-5.84052	5.2e-09	1.49e-07	1990
ENSG00000050730	TNIP3	1.55691	73.9353	0.624289	2.4939	0.0126349	0.0492177	14606
ENSG00000051180	RAD51	1.30009	331.666	0.346155	3.75581	0.000172779	0.0013973	42489
ENSG00000051341	POLQ	3.72609	649.863	0.487585	7.64194	2.14e-14	2.05e-12	11452
ENSG00000051523	CYBA	1.66701	2415.44	0.452016	3.68794	0.000226078	0.00175246	46546
ENSG00000051596	THOC3	1.00671	280.638	0.288741	3.48656	0.000489267	0.00337507	18287
ENSG00000052344	PRSS8	3.81275	826.318	0.415518	9.17589	4.48e-20	1.35e-17	45227
ENSG00000053108	FSTL4	5.34929	86.8207	0.850179	6.29196	3.13e-10	1.16e-08	17444
ENSG00000053900	ANAPC4	1.55538	5434.2	0.397491	3.91299	9.12e-05	0.00081045	13313
ENSG00000053918	KCNQ1	1.16257	514.225	0.249403	4.6614	3.14e-06	4.34e-05	31892
ENSG00000054179	ENTPD2	1.13877	78.7712	0.437899	2.60052	0.00930815	0.0385067	29342
ENSG00000054219	LY75	1.88157	65.6616	0.450985	4.17214	3.02e-05	0.00031157	8244
ENSG00000054277	OPN3	1.23381	231.059	0.408457	3.02066	0.00252228	0.013295	5263
ENSG00000054690	PLEKHH1	2.8529	1128.39	0.292506	9.75331	1.79e-22	8.14e-20	40723
ENSG00000054803	CBLN4	-2.32404	43.29	0.739623	-3.14219	0.00167687	0.00945189	55119
ENSG00000054938	CHRDL2	-2.90431	1229.91	0.654498	-4.43747	9.1e-06	0.000108962	33893
ENSG00000055118	KCNH2	-1.74821	418.78	0.394957	-4.42633	9.58e-06	0.000113976	24433
ENSG00000055813	CCDC85A	-2.53048	183.193	0.682173	-3.70944	0.000207718	0.00163321	6395
ENSG00000056736	IL17RB	1.71225	336.736	0.316394	5.41175	6.24e-08	1.35e-06	10690
ENSG00000057149	SERPINB3	4.13234	76.7764	1.04977	3.93643	8.27e-05	0.000743489	50699
ENSG00000057468	MSH4	-1.56679	62.4411	0.29553	-5.30164	1.15e-07	2.31e-06	2046
ENSG00000058085	LAMC2	4.21162	5333.19	0.38146	11.0408	2.43e-28	3.1e-25	4145
ENSG00000058272	PPP1R12A	-1.10013	15655.5	0.169114	-6.50529	7.75e-11	3.36e-09	37015
ENSG00000058335	RASGRF1	4.29666	697.158	0.932485	4.60775	4.07e-06	5.44e-05	43493
ENSG00000058668	ATP2B4	-1.43312	26248	0.317229	-4.51761	6.25e-06	7.82e-05	4453
ENSG00000058866	DGKG	-2.00889	208.578	0.297219	-6.75893	1.39e-11	7.16e-10	12582
ENSG00000059573	ALDH18A1	1.55866	6183.09	0.261889	5.95159	2.66e-09	8.07e-08	31056
ENSG00000059588	TARBP1	1.27295	3301.31	0.232096	5.48461	4.14e-08	9.41e-07	5124
ENSG00000059915	PSD	-1.22527	250.182	0.369316	-3.31768	0.000907669	0.00567383	31226
ENSG00000060140	STYK1	2.17208	75.5988	0.682341	3.18328	0.00145618	0.00839083	35503
ENSG00000060982	BCAT1	2.7081	3758.25	0.597448	4.53278	5.82e-06	7.39e-05	35749
ENSG00000062282	DGAT2	1.70183	76.2834	0.567328	2.99974	0.00270214	0.0140666	33937
ENSG00000063180	CA11	-1.5552	877.916	0.330269	-4.70889	2.49e-06	3.53e-05	53135
ENSG00000063438	AHRR	1.86924	3.1214	0.689054	2.71276	0.00667251	0.0294611	15534
ENSG00000064195	DLX3	4.67222	42.2159	1.31808	3.54472	0.000393034	0.00280718	48687
ENSG00000064199	SPA17	2.60283	111.904	0.516803	5.03639	4.74e-07	8.1e-06	34915
ENSG00000064205	CCN5	-3.09345	134.013	0.711875	-4.34549	1.39e-05	0.000157783	54860
ENSG00000064225	ST3GAL6	1.02247	606.935	0.36114	2.83122	0.00463715	0.0218863	11130
ENSG00000064270	ATP2C2	4.16738	645.379	0.419142	9.94264	2.72e-23	1.49e-20	46417
ENSG00000064300	NGFR	-1.83577	51.7702	0.431009	-4.25923	2.05e-05	0.000221773	48668
ENSG00000064309	CDON	-2.51332	9697.86	0.371487	-6.76558	1.33e-11	6.88e-10	34962
ENSG00000064547	LPAR2	2.00491	74.0714	0.313072	6.404	1.51e-10	6.06e-09	52015
ENSG00000064655	EYA2	3.95943	2885.6	0.603381	6.56206	5.31e-11	2.39e-09	54959
ENSG00000064687	ABCA7	1.63463	581.626	0.476929	3.42742	0.000609354	0.00405503	51003
ENSG00000064787	BCAS1	1.73951	103.443	0.531672	3.27178	0.00106875	0.00649544	55104
ENSG00000064989	CALCRL	-1.1752	1966.03	0.242161	-4.85297	1.22e-06	1.86e-05	8637
ENSG00000065320	NTN1	1.15469	279.448	0.422477	2.73315	0.00627327	0.028011	47062
ENSG00000065325	GLP2R	-3.68338	66.9057	0.449895	-8.18721	2.67e-16	3.77e-14	47081
ENSG00000065328	MCM10	3.64574	248.39	0.488419	7.46437	8.37e-14	7.06e-12	29634
ENSG00000065361	ERBB3	3.00521	3760.54	0.427918	7.02287	2.17e-12	1.31e-10	36543
ENSG00000065534	MYLK	-2.275	49844.3	0.31425	-7.23947	4.5e-13	3.11e-11	11495
ENSG00000065600	PACC1	1.10258	254.654	0.313727	3.51447	0.00044064	0.00308735	4681
ENSG00000065618	COL17A1	2.46468	865.487	0.519157	4.74746	2.06e-06	2.99e-05	31286
ENSG00000065621	GSTO2	1.38159	413.134	0.376089	3.67357	0.000239182	0.00184078	31293
ENSG00000065675	PRKCQ	2.21111	944.183	0.46287	4.77696	1.78e-06	2.62e-05	29539
ENSG00000065882	TBC1D1	-1.64652	8884.35	0.369004	-4.46207	8.12e-06	9.87e-05	13415
ENSG00000065970	FOXJ2	-1.15557	1214.92	0.151055	-7.65001	2.01e-14	1.94e-12	35368
ENSG00000066032	CTNNA2	5.67817	901.152	0.764548	7.42683	1.11e-13	8.96e-12	6831
ENSG00000066056	TIE1	-1.18045	758.636	0.244999	-4.81818	1.45e-06	2.17e-05	1396
ENSG00000066185	ZMYND12	1.31863	114.51	0.506441	2.60371	0.009222	0.0382032	1358
ENSG00000066279	ASPM	4.00655	4255.31	0.605976	6.61173	3.8e-11	1.77e-09	4300
ENSG00000066382	MPPED2	2.0232	1056.46	0.433694	4.66503	3.09e-06	4.27e-05	32547
ENSG00000066405	CLDN18	-1.0791	83.2991	0.313285	-3.44447	0.000572182	0.0038486	11803
ENSG00000067225	PKM	1.6437	20196.5	0.272532	6.03123	1.63e-09	5.24e-08	43257
ENSG00000067606	PRKCZ	2.23845	335.148	0.255244	8.76985	1.79e-18	3.82e-16	149
ENSG00000067715	SYT1	-1.92925	1214.08	0.509816	-3.78421	0.000154197	0.00126993	37006
ENSG00000067798	NAV3	-2.43873	1399.28	0.412603	-5.9106	3.41e-09	1.01e-07	36995
ENSG00000067840	PDZD4	-2.13725	154.776	0.361316	-5.91519	3.31e-09	9.91e-08	59955
ENSG00000068078	FGFR3	2.54601	174.592	0.665177	3.82756	0.000129419	0.00109641	12934
ENSG00000068366	ACSL4	1.27967	4601.04	0.405395	3.1566	0.00159623	0.00906192	59223
ENSG00000068383	INPP5A	-1.20586	1769.86	0.221561	-5.44258	5.25e-08	1.16e-06	31679
ENSG00000068489	PRR11	1.81425	361.817	0.367748	4.93339	8.08e-07	1.31e-05	48891
ENSG00000068615	REEP1	-1.67218	336.427	0.437851	-3.81906	0.000133959	0.00112812	6935
ENSG00000068781	STON1-GTF2A1L	-3.31991	28.159	0.551996	-6.01439	1.81e-09	5.71e-08	6299
ENSG00000068831	RASGRP2	-1.22578	793.551	0.327344	-3.74463	0.000180658	0.00144753	33435
ENSG00000068976	PYGM	-2.1374	786.725	0.253933	-8.4172	3.86e-17	6.52e-15	33436
ENSG00000069011	PITX1	4.35858	162.455	0.679733	6.4122	1.43e-10	5.78e-09	17499
ENSG00000069122	ADGRF5	-1.25401	3401.6	0.293448	-4.27337	1.93e-05	0.000210273	19860
ENSG00000069188	SDK2	2.1495	565.027	0.542322	3.96351	7.39e-05	0.000674781	49249
ENSG00000069431	ABCC9	-2.41086	9289.27	0.33851	-7.12196	1.06e-12	6.88e-11	35717
ENSG00000069535	MAOB	-1.79648	3175.77	0.247827	-7.24894	4.2e-13	2.93e-11	58166
ENSG00000069702	TGFBR3	-1.82013	23717.2	0.390137	-4.66536	3.08e-06	4.26e-05	2277
ENSG00000069812	HES2	4.16495	7.59398	0.846565	4.91983	8.66e-07	1.39e-05	247
ENSG00000069869	NEDD4	-1.26714	2466.25	0.249596	-5.07677	3.84e-07	6.71e-06	42879
ENSG00000070159	PTPN3	2.90467	1506.17	0.303718	9.56371	1.14e-21	4.77e-19	28694
ENSG00000070182	SPTB	-1.33686	446.843	0.161629	-8.27119	1.33e-16	2e-14	40675
ENSG00000070193	FGF10	-1.72956	104.541	0.63064	-2.74254	0.00609654	0.0273536	16217
ENSG00000070404	FSTL3	-1.57323	100.475	0.360037	-4.36964	1.24e-05	0.00014373	50973
ENSG00000070526	ST6GALNAC1	3.58614	1121.51	0.527956	6.7925	1.1e-11	5.82e-10	49398
ENSG00000070731	ST6GALNAC2	2.68924	157.562	0.580056	4.63616	3.55e-06	4.84e-05	49394
ENSG00000070808	CAMK2A	-2.74074	91.6098	0.42636	-6.42822	1.29e-10	5.29e-09	17914
ENSG00000070882	OSBPL3	2.28355	2110.22	0.468978	4.86921	1.12e-06	1.74e-05	21970
ENSG00000070915	SLC12A3	2.01934	59.6755	0.722088	2.79652	0.00516555	0.0239103	45744
ENSG00000071282	LMCD1	-1.04585	725.499	0.363918	-2.87387	0.00405474	0.0196018	9750
ENSG00000071539	TRIP13	2.35014	264.168	0.327655	7.17262	7.36e-13	4.87e-11	15555
ENSG00000071909	MYO3B	4.21662	808.731	0.593695	7.10234	1.23e-12	7.84e-11	8361
ENSG00000071967	CYBRD1	-2.00825	6843.46	0.198064	-10.1394	3.69e-24	2.37e-21	8385
ENSG00000071991	CDH19	-3.32207	34.5188	0.854842	-3.88618	0.000101835	0.000891651	50720
ENSG00000072110	ACTN1	-1.1695	12690.8	0.233638	-5.00563	5.57e-07	9.37e-06	40760
ENSG00000072133	RPS6KA6	-1.93886	534.109	0.364707	-5.31623	1.06e-07	2.15e-06	58898
ENSG00000072163	LIMS2	-2.2367	1687.58	0.38	-5.88604	3.96e-09	1.16e-07	7752
ENSG00000072195	SPEG	-2.53077	2936.85	0.344784	-7.34014	2.13e-13	1.59e-11	9219
ENSG00000072315	TRPC5	-1.14184	22.3864	0.372555	-3.06489	0.00217747	0.0117596	59253
ENSG00000072571	HMMR	3.47156	189.822	0.536532	6.47036	9.78e-11	4.11e-09	18111
ENSG00000072657	TRHDE	-1.82013	481.779	0.504198	-3.60994	0.000306266	0.00227693	36923
ENSG00000072840	EVC	-1.18517	4901.37	0.19033	-6.22692	4.76e-10	1.69e-08	13025
ENSG00000072858	SIDT1	2.37343	464.887	0.360714	6.57979	4.71e-11	2.15e-09	11328
ENSG00000072952	MRVI1	-1.30714	3373.97	0.331846	-3.93898	8.18e-05	0.000736375	32248
ENSG00000073111	MCM2	1.92154	645.181	0.495113	3.88102	0.00010402	0.000908716	11597
ENSG00000073282	TP63	1.99603	137.08	0.447572	4.45968	8.21e-06	9.97e-05	12648
ENSG00000073350	LLGL2	2.98137	849.668	0.4355	6.84587	7.6e-12	4.2e-10	49333
ENSG00000073464	CLCN4	1.54355	118.239	0.49547	3.11532	0.00183748	0.0102159	57755
ENSG00000073605	GSDMB	1.21172	696.15	0.418566	2.89494	0.00379234	0.0185466	48130
ENSG00000073670	ADAM11	-1.28697	107.314	0.349064	-3.68693	0.000226975	0.0017579	48451
ENSG00000073712	FERMT2	-1.50946	5351.26	0.275328	-5.48241	4.2e-08	9.51e-07	40452
ENSG00000073910	FRY	-1.22462	8651.19	0.26741	-4.57957	4.66e-06	6.1e-05	38484
ENSG00000074047	GLI2	-1.44622	1016.11	0.395805	-3.65386	0.000258329	0.00196175	7681
ENSG00000074276	CDHR2	1.16266	22.04	0.393636	2.95363	0.00314058	0.0158997	18314
ENSG00000074590	NUAK1	-1.10198	751.834	0.323591	-3.40549	0.000660454	0.00433396	37417
ENSG00000074706	IPCEF1	1.45883	11.1101	0.50695	2.87767	0.00400626	0.0193912	21284
ENSG00000074800	ENO1	1.33049	14376.8	0.305195	4.35946	1.3e-05	0.000149427	306
ENSG00000074855	ANO8	1.57608	439.044	0.256169	6.15249	7.63e-10	2.59e-08	51892
ENSG00000074966	TXK	2.15466	350.81	0.419837	5.13213	2.86e-07	5.14e-06	13575
ENSG00000075035	WSCD2	-2.73455	138.265	0.599871	-4.55856	5.15e-06	6.63e-05	37457
ENSG00000075073	TACR2	-3.05549	271.705	0.62508	-4.88816	1.02e-06	1.59e-05	30509
ENSG00000075213	SEMA3A	3.39349	1312.7	0.694313	4.88755	1.02e-06	1.6e-05	23114
ENSG00000075218	GTSE1	3.37758	218.028	0.421893	8.00578	1.19e-15	1.46e-13	57528
ENSG00000075275	CELSR1	3.11127	2561.11	0.353067	8.81213	1.23e-18	2.78e-16	57530
ENSG00000075429	CACNG5	6.28499	12.688	1.8777	3.34717	0.0008164	0.00519137	49127
ENSG00000075461	CACNG4	2.44027	23.1733	0.679389	3.59186	0.000328325	0.00241095	49129
ENSG00000075702	WDR62	1.53185	1022.83	0.483009	3.17146	0.00151673	0.00868019	52496
ENSG00000076356	PLXNA2	-1.00229	3253.66	0.307728	-3.25708	0.00112566	0.00678121	4594
ENSG00000076382	SPAG5	2.36702	989.38	0.376908	6.28009	3.38e-10	1.25e-08	47641
ENSG00000076554	TPD52	2.31233	234.769	0.455809	5.07303	3.92e-07	6.83e-06	26036
ENSG00000076555	ACACB	-1.59058	5143.77	0.241845	-6.57685	4.81e-11	2.18e-09	37487
ENSG00000076604	TRAF4	2.68945	607.907	0.400792	6.71035	1.94e-11	9.58e-10	47663
ENSG00000076706	MCAM	-1.61455	2993.59	0.279117	-5.78449	7.27e-09	2e-07	34765
ENSG00000076826	CAMSAP3	3.76578	253.86	0.411543	9.15038	5.67e-20	1.66e-17	51333
ENSG00000076864	RAP1GAP	3.82948	576.219	0.59324	6.45519	1.08e-10	4.49e-09	704
ENSG00000076944	STXBP2	2.75463	996.136	0.383553	7.18189	6.88e-13	4.58e-11	51340
ENSG00000077009	NMRK2	-2.80613	11.7977	0.528049	-5.31415	1.07e-07	2.17e-06	51170
ENSG00000077152	UBE2T	2.73973	305.666	0.420921	6.50888	7.57e-11	3.29e-09	4408
ENSG00000077157	PPP1R12B	-1.72129	7014.43	0.287164	-5.99411	2.05e-09	6.38e-08	4409
ENSG00000077232	DNAJC10	1.55495	16975.4	0.281396	5.52583	3.28e-08	7.68e-07	8589
ENSG00000077264	PAK3	-1.62823	504.465	0.318494	-5.11228	3.18e-07	5.64e-06	59239
ENSG00000077327	SPAG6	2.83627	35.6445	1.02536	2.76611	0.00567291	0.0258539	29790
ENSG00000077616	NAALAD2	-1.0189	1027.29	0.228409	-4.46086	8.16e-06	9.92e-05	34210
ENSG00000077943	ITGA8	-2.23242	1879.75	0.484735	-4.60545	4.12e-06	5.49e-05	29686
ENSG00000078053	AMPH	-1.0223	514.628	0.399333	-2.56002	0.0104667	0.0424123	22265
ENSG00000078081	LAMP3	2.79923	205.777	0.564746	4.95663	7.17e-07	1.17e-05	12496
ENSG00000078114	NEBL	1.02647	441.882	0.41259	2.48787	0.0128511	0.0499234	29748
ENSG00000078295	ADCY2	-2.70483	625.758	0.367207	-7.36595	1.76e-13	1.33e-11	15673
ENSG00000078549	ADCYAP1R1	2.30304	1169.27	0.707674	3.25438	0.00113641	0.00683521	22127
ENSG00000078579	FGF20	4.96536	99.6906	0.940804	5.27778	1.31e-07	2.57e-06	24989
ENSG00000078596	ITM2A	-2.26781	1500.94	0.408006	-5.55828	2.72e-08	6.53e-07	58866
ENSG00000078687	TNRC6C	-1.12639	2439.97	0.188214	-5.98464	2.17e-09	6.71e-08	49445
ENSG00000078814	MYH7B	1.40746	1015.84	0.5508	2.55529	0.0106098	0.0428696	54631
ENSG00000078898	BPIFB2	4.17837	3.85526	1.04583	3.99525	6.46e-05	0.000604623	54565
ENSG00000078900	TP73	3.91889	133.562	0.686418	5.70919	1.14e-08	2.98e-07	198
ENSG00000079101	CLUL1	2.11844	111.079	0.620009	3.41679	0.000633644	0.00419281	49703
ENSG00000079102	RUNX1T1	-1.54846	1816.23	0.310906	-4.98048	6.34e-07	1.05e-05	26210
ENSG00000079308	TNS1	-2.19935	24425.4	0.230402	-9.54574	1.35e-21	5.59e-19	9133
ENSG00000079385	CEACAM1	1.49691	894.616	0.251876	5.94305	2.8e-09	8.46e-08	52828
ENSG00000079462	PAFAH1B3	2.13293	215.957	0.414375	5.14734	2.64e-07	4.78e-06	52816
ENSG00000079616	KIF22	1.20669	866.182	0.303186	3.98003	6.89e-05	0.000636062	45092
ENSG00000079841	RIMS1	2.39632	285.364	0.753399	3.18067	0.00146933	0.00845388	20136
ENSG00000080166	DCT	-1.21035	40.7806	0.396001	-3.05643	0.00223988	0.0120448	39244
ENSG00000080224	EPHA6	-1.3996	260.209	0.541469	-2.58483	0.0097428	0.0399789	11088
ENSG00000080293	SCTR	1.65865	82.5214	0.60066	2.76137	0.00575587	0.026139	7656
ENSG00000080493	SLC4A4	1.89994	931.295	0.602642	3.15268	0.00161778	0.00916357	13921
ENSG00000080546	SESN1	-1.29913	1952.37	0.298264	-4.35565	1.33e-05	0.000151662	20598
ENSG00000080561	MID2	-1.26535	1014.37	0.222991	-5.67445	1.39e-08	3.57e-07	59198
ENSG00000080572	PIH1D3	3.84577	34.5434	1.32892	2.8939	0.0038049	0.018595	59189
ENSG00000080573	COL5A3	-1.05755	634.556	0.270533	-3.90913	9.26e-05	0.00082148	51462
ENSG00000080824	HSP90AA1	1.45303	81724.1	0.413816	3.51131	0.000445909	0.00311777	41519
ENSG00000080854	IGSF9B	-2.57467	1034.45	0.522269	-4.92978	8.23e-07	1.33e-05	35076
ENSG00000081052	COL4A4	-1.47703	2055.58	0.497477	-2.96904	0.00298736	0.0152784	9312
ENSG00000081059	TCF7	1.36744	732.915	0.39176	3.49051	0.000482095	0.00333352	17457
ENSG00000081181	ARG2	1.32254	241.123	0.4235	3.12288	0.00179089	0.0100093	40729
ENSG00000081189	MEF2C	-1.33532	2292.67	0.209083	-6.38656	1.7e-10	6.72e-09	16871
ENSG00000081479	LRP2	5.68418	6697.15	1.22773	4.62983	3.66e-06	4.94e-05	8342
ENSG00000081853	PCDHGA2	-1.85814	454.322	0.328983	-5.64814	1.62e-08	4.1e-07	17725
ENSG00000083307	GRHL2	5.3001	3340.27	0.582235	9.10303	8.78e-20	2.49e-17	26414
ENSG00000083457	ITGAE	1.23872	361.068	0.381312	3.24858	0.00115983	0.00695746	46782
ENSG00000084636	COL16A1	-2.02428	5370.52	0.330753	-6.12023	9.34e-10	3.12e-08	1044
ENSG00000085117	CD82	1.47315	725.962	0.398466	3.69705	0.00021812	0.00170057	32730
ENSG00000085276	MECOM	3.20806	7188.62	0.307488	10.4331	1.75e-25	1.47e-22	12272
ENSG00000085552	IGSF9	3.38147	305.702	0.521264	6.48706	8.75e-11	3.74e-09	3617
ENSG00000085741	WNT11	1.68613	56.0017	0.657958	2.56268	0.0103868	0.0421522	33949
ENSG00000085831	TTC39A	3.88186	365.022	0.518718	7.48355	7.23e-14	6.2e-12	1616
ENSG00000085840	ORC1	2.43271	421.61	0.368058	6.6096	3.85e-11	1.79e-09	1656
ENSG00000085999	RAD54L	1.68387	791.138	0.487548	3.45375	0.000552842	0.00374285	1513
ENSG00000086062	B4GALT1	1.49348	8874.35	0.433553	3.44475	0.000571596	0.00384562	27500
ENSG00000086159	AQP6	4.2461	7.27419	1.04519	4.06252	4.85e-05	0.000471241	36237
ENSG00000086205	FOLH1	3.25244	881.699	0.508236	6.39947	1.56e-10	6.21e-09	32883
ENSG00000086548	CEACAM6	3.94991	1158.65	0.908687	4.34683	1.38e-05	0.000156887	52788
ENSG00000086570	FAT2	2.68747	891.406	0.340805	7.88566	3.13e-15	3.51e-13	17950
ENSG00000086696	HSD17B2	3.02699	21.3964	0.600245	5.04292	4.58e-07	7.85e-06	46372
ENSG00000086967	MYBPC2	3.35756	67.4059	0.675131	4.9732	6.59e-07	1.09e-05	53278
ENSG00000086991	NOX4	-1.1467	852.463	0.417179	-2.7487	0.00598314	0.0269617	34157
ENSG00000087250	MT3	3.22149	12.9309	1.00998	3.18965	0.00142444	0.00824841	45722
ENSG00000087299	L2HGDH	1.23962	623.339	0.403366	3.07318	0.00211794	0.0114932	40379
ENSG00000087510	TFAP2C	1.83706	143.84	0.519074	3.5391	0.000401488	0.00286072	55137
ENSG00000087586	AURKA	2.1345	850.452	0.494932	4.31272	1.61e-05	0.000180057	55125
ENSG00000088002	SULT2B1	2.38523	56.8058	0.766432	3.11213	0.00185746	0.0103014	53128
ENSG00000088305	DNMT3B	1.81496	761.381	0.34188	5.30875	1.1e-07	2.23e-06	54559
ENSG00000088320	REM1	-1.32562	41.2629	0.363626	-3.64555	0.000266818	0.0020157	54507
ENSG00000088325	TPX2	3.71587	943.266	0.559319	6.64356	3.06e-11	1.46e-09	54522
ENSG00000088386	SLC15A1	3.18598	419.762	0.599279	5.31636	1.06e-07	2.15e-06	39310
ENSG00000088538	DOCK3	-2.24019	559.835	0.495396	-4.52202	6.13e-06	7.67e-05	10584
ENSG00000088543	C3orf18	-1.52847	136.198	0.239974	-6.36934	1.9e-10	7.42e-09	10578
ENSG00000088726	TMEM40	2.42457	27.3446	0.712459	3.40311	0.000666241	0.00436561	9859
ENSG00000088727	KIF9	1.73951	553.031	0.414518	4.19646	2.71e-05	0.000283644	10417
ENSG00000088836	SLC4A11	3.1299	641.878	0.524436	5.96813	2.4e-09	7.38e-08	54026
ENSG00000088881	EBF4	-1.24321	686.273	0.324648	-3.82942	0.000128444	0.00109056	54006
ENSG00000088899	LZTS3	1.57361	151.219	0.530062	2.96873	0.00299031	0.0152828	54023
ENSG00000088992	TESC	2.22538	474.283	0.348823	6.37967	1.77e-10	6.99e-09	37674
ENSG00000089091	DZANK1	1.21332	540.379	0.305819	3.96743	7.27e-05	0.000664682	54269
ENSG00000089101	CFAP61	2.91377	365.771	0.649268	4.48777	7.2e-06	8.87e-05	54301
ENSG00000089127	OAS1	1.17162	729.081	0.447571	2.61773	0.0088518	0.0369255	37584
ENSG00000089250	NOS1	2.2662	125.438	0.888912	2.54941	0.0107905	0.0434431	37677
ENSG00000089472	HEPH	-1.19382	2083.23	0.294689	-4.05111	5.1e-05	0.000491428	58613
ENSG00000089639	GMIP	1.1414	424.958	0.323105	3.53261	0.000411481	0.00291724	52016
ENSG00000089685	BIRC5	4.66357	106.56	0.575894	8.09795	5.59e-16	7.26e-14	49458
ENSG00000090006	LTBP4	-2.04614	13494	0.46066	-4.44176	8.92e-06	0.000107097	52718
ENSG00000090520	DNAJB11	1.22331	942.085	0.30971	3.94986	7.82e-05	0.00070819	12588
ENSG00000090889	KIF4A	4.42501	1043.17	0.438913	10.0818	6.65e-24	3.89e-21	58666
ENSG00000090975	PITPNM2	-1.13849	669.249	0.316448	-3.59771	0.000321031	0.00236513	37851
ENSG00000091128	LAMB4	2.5403	62.9872	0.506078	5.01958	5.18e-07	8.77e-06	23605
ENSG00000091129	NRCAM	4.08622	2285.14	0.466411	8.76097	1.94e-18	4.07e-16	23606
ENSG00000091181	IL5RA	3.3613	130.544	0.812271	4.13815	3.5e-05	0.000356044	9703
ENSG00000091317	CMTM6	1.59378	888.381	0.323075	4.93317	8.09e-07	1.31e-05	10102
ENSG00000091436	MAP3K20	-1.08263	3170.34	0.205108	-5.27834	1.3e-07	2.57e-06	8410
ENSG00000091490	SEL1L3	2.17784	5457.94	0.466475	4.66872	3.03e-06	4.2e-05	13326
ENSG00000091536	MYO15A	-1.1182	1016.12	0.348462	-3.20896	0.00133218	0.00780336	47314
ENSG00000091592	NLRP1	-1.1429	1651.2	0.356877	-3.2025	0.00136241	0.00795273	46873
ENSG00000091651	ORC6	3.13953	376.921	0.383874	8.17855	2.87e-16	4.02e-14	45494
ENSG00000091656	ZFHX4	-1.99109	1405.93	0.550954	-3.61389	0.000301641	0.00224503	26003
ENSG00000091947	TMEM101	2.80854	438.432	0.458423	6.12653	8.98e-10	3.01e-08	48407
ENSG00000091986	CCDC80	-2.786	29426.9	0.342776	-8.12776	4.37e-16	5.88e-14	11307
ENSG00000092051	JPH4	-1.9072	414.773	0.342788	-5.56381	2.64e-08	6.35e-07	39963
ENSG00000092068	SLC7A8	-1.47013	1248.06	0.412179	-3.56673	0.000361467	0.00261857	39935
ENSG00000092445	TYRO3	-1.13599	785.571	0.346805	-3.27558	0.00105444	0.00643284	42529
ENSG00000092607	TBX15	3.18304	223.465	0.605097	5.26038	1.44e-07	2.79e-06	2794
ENSG00000092820	EZR	1.91885	8612.2	0.48245	3.9773	6.97e-05	0.000642072	21354
ENSG00000092850	TEKT2	4.00671	487.471	0.673525	5.94887	2.7e-09	8.19e-08	1172
ENSG00000092853	CLSPN	2.74721	508.354	0.427033	6.43326	1.25e-10	5.13e-09	1162
ENSG00000092964	DPYSL2	-1.30759	4514.63	0.293628	-4.45323	8.46e-06	0.000102261	25182
ENSG00000093009	CDC45	3.87017	337.289	0.611838	6.32548	2.52e-10	9.49e-09	56452
ENSG00000093134	VNN3	3.25985	110.695	0.996157	3.27242	0.0010663	0.0064846	20923
ENSG00000094755	GABRP	5.72946	2476.35	0.68729	8.33631	7.66e-17	1.23e-14	18185
ENSG00000094796	KRT31	6.17553	36.313	2.43813	2.5329	0.0113125	0.0449724	48236
ENSG00000094804	CDC6	2.88697	515.808	0.45231	6.38274	1.74e-10	6.87e-09	48150
ENSG00000095066	HOOK2	1.45154	953.254	0.315025	4.60768	4.07e-06	5.44e-05	51647
ENSG00000095203	EPB41L4B	2.01954	505.397	0.704017	2.86859	0.00412306	0.0198643	28690
ENSG00000095383	TBC1D2	1.10368	330.568	0.331924	3.32511	0.000883843	0.0055481	28530
ENSG00000095585	BLNK	1.97796	1229.21	0.316502	6.24945	4.12e-10	1.48e-08	31069
ENSG00000095596	CYP26A1	2.98517	3.28207	1.12104	2.66284	0.00774837	0.0331872	31005
ENSG00000095637	SORBS1	-1.98387	10393.1	0.385204	-5.15018	2.6e-07	4.72e-06	31054
ENSG00000095777	MYO3A	-2.39593	115.617	0.744633	-3.2176	0.00129266	0.00761667	29838
ENSG00000095917	TPSD1	-2.12728	23.1908	0.79156	-2.68745	0.00719992	0.0312865	44172
ENSG00000095932	SMIM24	2.26227	68.9726	0.880331	2.56979	0.010176	0.0414925	51140
ENSG00000095970	TREM2	2.21071	136.01	0.594682	3.71747	0.000201225	0.00158959	19693
ENSG00000096006	CRISP3	4.28978	243.131	0.96417	4.4492	8.62e-06	0.000103965	19898
ENSG00000096433	ITPR3	1.40827	4298.98	0.310378	4.53726	5.7e-06	7.25e-05	19518
ENSG00000096696	DSP	3.96988	20969.4	0.310535	12.784	2.01e-37	7.74e-34	18674
ENSG00000096996	IL12RB1	1.40428	162.116	0.4958	2.83235	0.00462078	0.0218205	51935
ENSG00000099194	SCD	1.66667	1614.78	0.49634	3.35793	0.000785293	0.00502565	31164
ENSG00000099219	ERMP1	1.62058	4492.5	0.236557	6.85071	7.35e-12	4.07e-10	27177
ENSG00000099284	MACROH2A2	1.57517	1040.73	0.352231	4.47197	7.75e-06	9.45e-05	30526
ENSG00000099715	PCDH11Y	-3.90943	3.34699	1.00836	-3.87704	0.000105736	0.000921016	60125
ENSG00000099725	PRKY	1.87	9.23409	0.542154	3.44922	0.000562218	0.00379773	60158
ENSG00000099812	MISP	4.47312	254.428	0.696118	6.42581	1.31e-10	5.34e-09	50977
ENSG00000099822	HCN2	1.08845	20.9469	0.397846	2.73585	0.00622203	0.0278469	50966
ENSG00000099849	RASSF7	2.07013	8.728	0.622283	3.32667	0.000878915	0.00552361	31786
ENSG00000099864	PALM	-1.59558	309.994	0.347095	-4.59695	4.29e-06	5.69e-05	50976
ENSG00000100024	UPB1	-1.07436	51.0692	0.354599	-3.02979	0.00244723	0.0129502	56803
ENSG00000100065	CARD10	1.16852	386.684	0.429402	2.72128	0.006503	0.0288929	57207
ENSG00000100078	PLA2G3	2.31408	9.41063	0.724815	3.19264	0.00140977	0.00817825	57030
ENSG00000100095	SEZ6L	3.3197	70.9181	0.892036	3.72149	0.000198049	0.00157003	56862
ENSG00000100097	LGALS1	-1.32705	2218.67	0.252405	-5.25763	1.46e-07	2.82e-06	57218
ENSG00000100122	CRYBB1	1.4708	18.9765	0.5721	2.57087	0.0101443	0.0413739	56875
ENSG00000100156	SLC16A8	1.82708	27.3825	0.41182	4.4366	9.14e-06	0.000109353	57243
ENSG00000100162	CENPM	3.64622	40.7047	0.564091	6.46388	1.02e-10	4.27e-09	57394
ENSG00000100170	SLC5A1	3.56027	347.848	0.677197	5.25737	1.46e-07	2.83e-06	57069
ENSG00000100206	DMC1	-1.63875	208.647	0.39693	-4.12856	3.65e-05	0.000368989	57263
ENSG00000100218	RSPH14	1.79518	47.6974	0.633598	2.83331	0.00460681	0.0217698	56730
ENSG00000100219	XBP1	1.34461	3293.58	0.4322	3.11108	0.00186405	0.0103295	56926
ENSG00000100228	RAB36	1.3376	561.526	0.385807	3.46701	0.000526287	0.00358836	56734
ENSG00000100234	TIMP3	-2.12839	6685.15	0.293062	-7.26259	3.8e-13	2.68e-11	57100
ENSG00000100246	DNAL4	1.3943	61.212	0.295711	4.71507	2.42e-06	3.46e-05	57281
ENSG00000100290	BIK	2.00029	33.7261	0.405164	4.93699	7.93e-07	1.28e-05	57442
ENSG00000100307	CBX7	-1.60326	159.811	0.377962	-4.24185	2.22e-05	0.000237185	57297
ENSG00000100314	CABP7	1.80139	4.37553	0.614495	2.93149	0.00337337	0.0168598	56962
ENSG00000100336	APOL4	2.61462	781.548	0.367254	7.11937	1.08e-12	6.99e-11	57158
ENSG00000100344	PNPLA3	3.6703	236.27	0.475782	7.71425	1.22e-14	1.21e-12	57460
ENSG00000100345	MYH9	-1.02426	93503.9	0.2327	-4.40163	1.07e-05	0.000126144	57161
ENSG00000100385	IL2RB	1.32634	148.464	0.487635	2.71995	0.00652927	0.0289809	57195
ENSG00000100401	RANGAP1	1.01882	1156.16	0.262842	3.87618	0.000106111	0.000923981	57363
ENSG00000100448	CTSG	-2.75934	41.1302	0.825922	-3.34092	0.000835007	0.00529218	40031
ENSG00000100453	GZMB	2.68658	166.71	0.658458	4.0801	4.5e-05	0.000441594	40034
ENSG00000100505	TRIM9	-1.81345	247.724	0.49467	-3.66598	0.000246393	0.00188709	40405
ENSG00000100526	CDKN3	1.80177	141.616	0.419698	4.29302	1.76e-05	0.00019494	40470
ENSG00000100558	PLEK2	2.45238	81.0052	0.442702	5.53956	3.03e-08	7.2e-07	40720
ENSG00000100583	SAMD15	2.44966	406.164	0.399189	6.13661	8.43e-10	2.85e-08	41005
ENSG00000100599	RIN3	-1.0244	690.644	0.27795	-3.68557	0.000228194	0.00176673	41195
ENSG00000100625	SIX4	2.29845	432.023	0.358143	6.4177	1.38e-10	5.6e-09	40599
ENSG00000100628	ASB2	-2.55941	5.3824	0.650334	-3.93553	8.3e-05	0.000745804	41222
ENSG00000100644	HIF1A	1.25702	14551.3	0.325526	3.86151	0.00011269	0.000973699	40616
ENSG00000100665	SERPINA4	5.08017	88.3349	0.849435	5.98065	2.22e-09	6.87e-08	41241
ENSG00000100842	EFS	-1.41647	150.882	0.384629	-3.6827	0.00023078	0.00178326	39947
ENSG00000100918	REC8	2.07683	1082.86	0.317668	6.53775	6.25e-11	2.78e-09	39995
ENSG00000100968	NFATC4	-1.07327	1479.92	0.190896	-5.62229	1.88e-08	4.69e-07	40024
ENSG00000100985	MMP9	2.10338	699.57	0.741543	2.83649	0.00456129	0.0215927	54935
ENSG00000100987	VSX1	-2.04796	17.2095	0.616706	-3.32081	0.000897579	0.00562252	54417
ENSG00000101000	PROCR	-1.29327	518.394	0.234921	-5.50513	3.69e-08	8.52e-07	54638
ENSG00000101003	GINS1	2.10918	167.433	0.393466	5.36051	8.3e-08	1.74e-06	54432
ENSG00000101040	ZMYND8	1.3266	4508.57	0.187803	7.06376	1.62e-12	1.01e-10	54965
ENSG00000101057	MYBL2	4.62382	472.309	0.641011	7.21332	5.46e-13	3.7e-11	54832
ENSG00000101076	HNF4A	3.37367	93.2669	0.862004	3.91375	9.09e-05	0.000808582	54847
ENSG00000101104	PABPC1L	2.05348	1114.78	0.386176	5.31746	1.05e-07	2.14e-06	54867
ENSG00000101115	SALL4	3.36025	392.956	0.62274	5.39591	6.82e-08	1.47e-06	55071
ENSG00000101144	BMP7	2.33809	230.456	0.733803	3.18627	0.00144121	0.0083242	55147
ENSG00000101188	NTSR1	3.39273	7.10802	1.23778	2.74098	0.00612555	0.0274471	55279
ENSG00000101197	BIRC7	2.56839	11.4181	0.902528	2.84577	0.00443037	0.0210927	55307
ENSG00000101198	NKAIN4	3.53268	29.0167	0.787366	4.4867	7.23e-06	8.9e-05	55309
ENSG00000101204	CHRNA4	1.7315	11.3933	0.640881	2.70175	0.00689749	0.0302121	55315
ENSG00000101222	SPEF1	2.6089	20.9473	0.677608	3.85016	0.00011804	0.00101374	54041
ENSG00000101230	ISM1	1.95819	326.048	0.572875	3.41818	0.000630413	0.00417657	54191
ENSG00000101236	RNF24	1.24556	200.608	0.394612	3.15641	0.00159723	0.00906568	54053
ENSG00000101251	SEL1L2	-2.04005	42.5202	0.394725	-5.16828	2.36e-07	4.33e-06	54199
ENSG00000101276	SLC52A3	3.28982	385.651	0.400178	8.22089	2.02e-16	2.92e-14	53942
ENSG00000101280	ANGPT4	-2.55213	31.6563	0.41679	-6.12328	9.17e-10	3.07e-08	53945
ENSG00000101310	SEC23B	1.40304	7530.59	0.161663	8.67878	4e-18	7.97e-16	54277
ENSG00000101335	MYL9	-2.54586	11269.5	0.31318	-8.12908	4.33e-16	5.85e-14	54691
ENSG00000101349	PAK5	3.56303	49.8987	0.6006	5.93245	2.98e-09	8.98e-08	54141
ENSG00000101412	E2F1	2.33254	66.4111	0.59413	3.92597	8.64e-05	0.000772954	54588
ENSG00000101441	CST4	4.75404	98.9628	1.74462	2.72498	0.00643057	0.0286231	54390
ENSG00000101443	WFDC2	6.37944	4736.47	0.506793	12.5879	2.46e-36	7.36e-33	54894
ENSG00000101444	AHCY	1.06192	2091.07	0.320942	3.30876	0.000937087	0.00583197	54608
ENSG00000101446	SPINT3	5.0825	12.7801	0.722399	7.03559	1.98e-12	1.21e-10	54897
ENSG00000101447	FAM83D	2.98201	363.226	0.643608	4.63327	3.6e-06	4.89e-05	54766
ENSG00000101448	EPPIN	3.68628	2.89426	1.05757	3.4856	0.000491027	0.00338397	54902
ENSG00000101605	MYOM1	-2.28611	1698.75	0.376657	-6.06948	1.28e-09	4.17e-08	49758
ENSG00000101638	ST8SIA5	2.17229	26.6718	0.735633	2.95295	0.00314749	0.0159257	50403
ENSG00000101842	VSIG1	2.43742	30.5297	0.558576	4.36362	1.28e-05	0.000147238	59204
ENSG00000101849	TBL1X	-1.10845	5315.3	0.283177	-3.91434	9.07e-05	0.00080712	57745
ENSG00000101850	GPR143	1.03095	225.262	0.352187	2.92729	0.00341929	0.0170571	57746
ENSG00000101888	NXT2	1.35735	115.41	0.243926	5.56462	2.63e-08	6.33e-07	59220
ENSG00000101890	GUCY2F	3.18368	21.2085	0.933092	3.41196	0.000644972	0.0042479	59219
ENSG00000101938	CHRDL1	-3.27673	4037.13	0.653956	-5.01062	5.43e-07	9.15e-06	59238
ENSG00000101955	SRPX	-3.26799	769.903	0.28974	-11.279	1.67e-29	2.49e-26	58082
ENSG00000102007	PLP2	-1.1055	3542.61	0.238505	-4.63513	3.57e-06	4.85e-05	58339
ENSG00000102010	BMX	-1.14971	174.196	0.396213	-2.90173	0.00371103	0.0182385	57817
ENSG00000102024	PLS3	-1.08455	11871.1	0.190866	-5.68224	1.33e-08	3.44e-07	59305
ENSG00000102053	ZC3H12B	-1.70562	238.206	0.278729	-6.11926	9.4e-10	3.13e-08	58596
ENSG00000102076	OPN1LW	-3.86483	7.41473	1.2253	-3.15418	0.00160947	0.00912556	59972
ENSG00000102100	SLC35A2	1.52996	499.247	0.287618	5.3194	1.04e-07	2.12e-06	58321
ENSG00000102174	PHEX	-1.63342	903.512	0.425172	-3.84177	0.000122148	0.00104435	57911
ENSG00000102181	CD99L2	-1.04818	1565.99	0.1391	-7.53547	4.87e-14	4.28e-12	59861
ENSG00000102239	BRS3	-2.60976	8.78886	0.968432	-2.69483	0.0070425	0.0307315	59666
ENSG00000102243	VGLL1	4.93973	25.7298	0.859742	5.7456	9.16e-09	2.46e-07	59668
ENSG00000102271	KLHL4	-3.00474	371.36	0.527255	-5.69884	1.21e-08	3.15e-07	58931
ENSG00000102290	PCDH11X	-4.49151	1741.82	0.738496	-6.08197	1.19e-09	3.88e-08	58959
ENSG00000102312	PORCN	1.25718	864.394	0.27444	4.58088	4.63e-06	6.07e-05	58296
ENSG00000102349	KLF8	-1.85176	420.726	0.319423	-5.79719	6.74e-09	1.88e-07	58542
ENSG00000102359	SRPX2	-1.48111	5192.02	0.413716	-3.58001	0.000343586	0.00250658	59021
ENSG00000102362	SYTL4	-2.17715	4407.55	0.418092	-5.20734	1.92e-07	3.58e-06	59022
ENSG00000102383	ZDHHC15	-1.13772	272.039	0.271659	-4.18804	2.81e-05	0.000293009	58817
ENSG00000102385	DRP2	-1.67186	84.0633	0.362802	-4.60818	4.06e-06	5.43e-05	59040
ENSG00000102445	RUBCNL	1.28684	425.848	0.372235	3.45707	0.000546083	0.00370362	38728
ENSG00000102468	HTR2A	-2.3523	90.5112	0.631113	-3.72723	0.000193596	0.00153881	38741
ENSG00000102471	NDFIP2	1.32986	701.851	0.16032	8.29507	1.09e-16	1.69e-14	39121
ENSG00000102547	CAB39L	-1.47609	611.293	0.27313	-5.40435	6.5e-08	1.41e-06	38782
ENSG00000102554	KLF5	2.91161	3249.41	0.293821	9.90947	3.79e-23	2.04e-20	39032
ENSG00000102678	FGF9	3.05227	432.75	0.650688	4.69084	2.72e-06	3.82e-05	38280
ENSG00000102683	SGCG	-2.04893	38.8162	0.616656	-3.32264	0.000891694	0.00559216	38301
ENSG00000102755	FLT1	-1.05334	5842.04	0.259504	-4.05904	4.93e-05	0.000477611	38424
ENSG00000102781	KATNAL1	-1.86402	1097.07	0.24995	-7.45759	8.81e-14	7.32e-12	38451
ENSG00000102802	MEDAG	-2.13807	139.098	0.501938	-4.25963	2.05e-05	0.000221459	38471
ENSG00000102837	OLFM4	5.92773	2295.48	0.888864	6.66888	2.58e-11	1.25e-09	38877
ENSG00000102854	MSLN	1.9686	553.515	0.77084	2.55384	0.0106542	0.0430101	44140
ENSG00000102891	MT4	7.50265	49.8821	2.43697	3.07868	0.00207923	0.011319	45721
ENSG00000102904	TSNAXIP1	1.36377	206.896	0.511142	2.66808	0.00762853	0.0327783	45969
ENSG00000102934	PLLP	2.10795	150.226	0.356852	5.90709	3.48e-09	1.03e-07	45764
ENSG00000102962	CCL22	2.10632	14.9709	0.693924	3.03537	0.00240241	0.0127707	45767
ENSG00000102996	MMP15	1.86457	390.787	0.229808	8.11361	4.91e-16	6.51e-14	45794
ENSG00000103021	CCDC113	2.38133	436.711	0.454093	5.24414	1.57e-07	3.02e-06	45803
ENSG00000103034	NDRG4	-1.7465	468.571	0.485608	-3.59652	0.000322497	0.00237455	45811
ENSG00000103056	SMPD3	1.29167	85.666	0.430144	3.00288	0.00267435	0.0139462	46012
ENSG00000103067	ESRP2	3.10408	549.516	0.326324	9.51228	1.87e-21	7.38e-19	46000
ENSG00000103089	FA2H	3.43426	52.3183	0.400338	8.57838	9.62e-18	1.8e-15	46212
ENSG00000103196	CRISPLD2	-1.98431	2710.46	0.320522	-6.19086	5.98e-10	2.09e-08	46426
ENSG00000103257	SLC7A5	2.58588	2035	0.563915	4.58558	4.53e-06	5.96e-05	46525
ENSG00000103316	CRYM	3.06784	116.014	0.577828	5.30926	1.1e-07	2.22e-06	44839
ENSG00000103460	TOX3	2.27368	255.17	0.548719	4.14361	3.42e-05	0.000348191	45629
ENSG00000103522	IL21R	1.59317	57.7347	0.598438	2.66221	0.00776295	0.0332444	44979
ENSG00000103528	SYT17	2.22865	126.407	0.235823	9.45052	3.37e-21	1.27e-18	44781
ENSG00000103534	TMC5	4.84254	2477.32	0.631717	7.66568	1.78e-14	1.73e-12	44788
ENSG00000103546	SLC6A2	3.56118	409.148	0.87205	4.08368	4.43e-05	0.000436105	45699
ENSG00000103569	AQP9	1.99384	45.0162	0.671821	2.96781	0.00299927	0.0153087	42923
ENSG00000103599	IQCH	2.00374	516.44	0.405334	4.94342	7.68e-07	1.25e-05	43165
ENSG00000103647	CORO2B	-2.32034	457.742	0.336145	-6.9028	5.1e-12	2.88e-10	43186
ENSG00000103710	RASL12	-1.7148	289.987	0.408092	-4.20198	2.65e-05	0.000277677	43095
ENSG00000103742	IGDCC4	-1.33202	212.562	0.515274	-2.58506	0.0097361	0.0399575	43111
ENSG00000103811	CTSH	1.18689	3540.7	0.340649	3.48422	0.000493575	0.00339979	43492
ENSG00000103855	CD276	1.03068	1182.03	0.258661	3.98466	6.76e-05	0.00062679	43297
ENSG00000103942	HOMER2	4.83968	1564.88	0.477728	10.1306	4.04e-24	2.53e-21	43603
ENSG00000103995	CEP152	1.00134	2346.21	0.232346	4.30969	1.63e-05	0.000182008	42736
ENSG00000104043	ATP8B4	-2.31552	2014.29	0.363819	-6.36447	1.96e-10	7.63e-09	42763
ENSG00000104055	TGM5	1.8313	28.9893	0.624582	2.93205	0.00336734	0.0168355	42589
ENSG00000104140	RHOV	4.5903	15.8524	0.777837	5.90136	3.61e-09	1.07e-07	42499
ENSG00000104147	OIP5	1.18699	94.6315	0.379623	3.12675	0.00176749	0.00989425	42519
ENSG00000104177	MYEF2	1.17773	2413.28	0.261451	4.50458	6.65e-06	8.24e-05	42723
ENSG00000104213	PDGFRL	-2.42221	764.522	0.36596	-6.61878	3.62e-11	1.69e-09	25003
ENSG00000104237	RP1	3.30963	1361.82	0.869275	3.80735	0.000140466	0.00117446	25668
ENSG00000104267	CA2	3.24221	506.649	0.44106	7.35095	1.97e-13	1.47e-11	26124
ENSG00000104312	RIPK2	1.18749	1036.09	0.228595	5.19476	2.05e-07	3.81e-06	26179
ENSG00000104313	EYA1	4.43674	890.336	0.904696	4.90412	9.38e-07	1.49e-05	25917
ENSG00000104324	CPQ	-1.595	2000.31	0.162965	-9.78739	1.28e-22	6.35e-20	26305
ENSG00000104332	SFRP1	-1.4261	2025.46	0.448783	-3.1777	0.0014845	0.00851931	25457
ENSG00000104341	LAPTM4B	2.55499	6482.85	0.302947	8.43378	3.35e-17	5.7e-15	26315
ENSG00000104371	DKK4	5.63715	702.172	1.35764	4.15215	3.29e-05	0.000336595	25492
ENSG00000104413	ESRP1	5.17594	2207.1	0.52504	9.85818	6.32e-23	3.33e-20	26263
ENSG00000104415	CCN4	-1.66625	223.515	0.482826	-3.45103	0.000558451	0.00377607	26805
ENSG00000104450	SPAG1	1.97164	622.015	0.338995	5.81613	6.02e-09	1.71e-07	26367
ENSG00000104522	TSTA3	1.88959	4.75437	0.644375	2.93244	0.00336309	0.0168173	26970
ENSG00000104611	SH2D4A	1.66131	468.931	0.441939	3.75913	0.000170502	0.00138346	25041
ENSG00000104689	TNFRSF10A	1.225	387.36	0.343564	3.56555	0.000363088	0.00262536	25122
ENSG00000104738	MCM4	1.71387	1433.38	0.240359	7.13048	1e-12	6.51e-11	25577
ENSG00000104783	KCNN4	2.94877	89.6416	0.398025	7.4085	1.28e-13	1.02e-11	52879
ENSG00000104804	TULP2	-1.54371	38.9825	0.557202	-2.77047	0.00559762	0.0255498	53150
ENSG00000104833	TUBB4A	2.60887	131.568	0.780857	3.34103	0.000834685	0.00529139	51288
ENSG00000104888	SLC17A7	-1.99626	14.1681	0.64956	-3.07325	0.0021174	0.0114932	53201
ENSG00000104951	IL4I1	3.56843	246.89	0.575359	6.2021	5.57e-10	1.95e-08	53250
ENSG00000104967	NOVA2	-1.30122	124.639	0.268246	-4.85085	1.23e-06	1.88e-05	53004
ENSG00000104976	SNAPC2	-1.28921	179.732	0.29992	-4.29851	1.72e-05	0.000190644	51365
ENSG00000105011	ASF1B	3.37271	51.624	0.480678	7.01656	2.27e-12	1.36e-10	51720
ENSG00000105048	TNNT1	3.91433	363.485	1.37254	2.85188	0.00434612	0.0207604	53664
ENSG00000105137	SYDE1	-1.25806	244.185	0.202791	-6.20373	5.51e-10	1.94e-08	51766
ENSG00000105141	CASP14	-3.72198	4.17892	1.32661	-2.80563	0.0050218	0.023402	51764
ENSG00000105173	CCNE1	3.36418	310.569	0.63597	5.28985	1.22e-07	2.43e-06	52279
ENSG00000105227	PRX	-1.49643	1044.86	0.272662	-5.48823	4.06e-08	9.25e-07	52709
ENSG00000105251	SHD	2.98892	1.85682	1.1277	2.65046	0.00803826	0.0341569	51186
ENSG00000105255	FSD1	2.66705	25.6394	0.8309	3.20983	0.00132813	0.00778811	51188
ENSG00000105270	CLIP3	-1.60406	1294.95	0.256804	-6.24624	4.2e-10	1.5e-08	52494
ENSG00000105289	TJP3	4.63483	778.959	0.54275	8.53954	1.35e-17	2.45e-15	51158
ENSG00000105357	MYH14	4.31211	4797.45	0.579996	7.43472	1.05e-13	8.51e-12	53267
ENSG00000105369	CD79A	2.33848	193.692	0.891655	2.62263	0.00872533	0.0364998	52797
ENSG00000105388	CEACAM5	3.54666	1346.88	0.800752	4.42917	9.46e-06	0.000112637	52786
ENSG00000105419	MEIS3	-1.92597	1063.1	0.413827	-4.65405	3.25e-06	4.47e-05	53074
ENSG00000105427	CNFN	1.36499	9.52717	0.421592	3.2377	0.00120496	0.00717717	52821
ENSG00000105479	CCDC114	3.37016	244.994	0.734917	4.58577	4.52e-06	5.96e-05	53115
ENSG00000105492	SIGLEC6	-1.69117	49.3898	0.477911	-3.53866	0.000402158	0.00286474	53370
ENSG00000105514	RAB3D	1.04352	633.342	0.316652	3.29549	0.000982502	0.00605854	51537
ENSG00000105519	CAPS	2.29468	520.642	0.532818	4.30669	1.66e-05	0.000184345	51258
ENSG00000105523	FAM83E	5.49929	156.72	0.661434	8.31419	9.24e-17	1.46e-14	53129
ENSG00000105538	RASIP1	-1.19693	274.4	0.308995	-3.87362	0.000107231	0.000932226	53140
ENSG00000105641	SLC5A5	3.85454	126.512	0.973875	3.95795	7.56e-05	0.000687662	51926
ENSG00000105649	RAB3A	-1.57578	139.183	0.570715	-2.76107	0.00576128	0.0261548	51942
ENSG00000105697	HAMP	2.9062	88.3072	0.731077	3.97524	7.03e-05	0.000646669	52428
ENSG00000105699	LSR	1.94016	604.014	0.293513	6.61015	3.84e-11	1.78e-09	52424
ENSG00000105707	HPN	3.9755	237.806	0.758237	5.24308	1.58e-07	3.04e-06	52410
ENSG00000105711	SCN1B	-1.32973	184.005	0.182733	-7.27688	3.42e-13	2.44e-11	52409
ENSG00000105717	PBX4	1.63042	56.1348	0.355612	4.58484	4.54e-06	5.98e-05	52012
ENSG00000105738	SIPA1L3	1.03351	1859.95	0.199588	5.17821	2.24e-07	4.13e-06	52576
ENSG00000105808	RASA4	-1.58186	18.9529	0.516811	-3.06081	0.00220737	0.011889	23503
ENSG00000105825	TFPI2	2.21478	571.38	0.604862	3.66163	0.000250612	0.00191505	23231
ENSG00000105852	PON3	-1.83305	345.301	0.539243	-3.39931	0.000675571	0.00441592	23261
ENSG00000105854	PON2	1.09317	4741.93	0.184933	5.91116	3.4e-09	1.01e-07	23262
ENSG00000105855	ITGB8	2.34658	4491.48	0.433415	5.41417	6.16e-08	1.34e-06	21897
ENSG00000105877	DNAH11	3.76814	4317	0.788159	4.78093	1.74e-06	2.57e-05	21914
ENSG00000105880	DLX5	4.91909	682.565	0.633049	7.77047	7.82e-15	8.35e-13	23286
ENSG00000105929	ATP6V0A4	4.73108	442.345	1.18409	3.99553	6.45e-05	0.000604127	24063
ENSG00000105948	TTC26	1.02507	711.328	0.323225	3.1714	0.00151706	0.00868028	24070
ENSG00000105971	CAV2	-1.46537	475.01	0.245653	-5.9652	2.44e-09	7.49e-08	23682
ENSG00000105974	CAV1	-2.61691	3673.14	0.328245	-7.97242	1.56e-15	1.85e-13	23684
ENSG00000105976	MET	2.12898	4534.25	0.316941	6.71728	1.85e-11	9.21e-10	23688
ENSG00000105989	WNT2	1.79118	328.929	0.534549	3.35083	0.000805703	0.0051355	23715
ENSG00000106018	VIPR2	-1.16688	281.285	0.410886	-2.8399	0.00451275	0.0214232	24584
ENSG00000106077	ABHD11	2.53093	402.362	0.366034	6.91446	4.7e-12	2.69e-10	22937
ENSG00000106078	COBL	3.48098	1042.64	0.571534	6.0906	1.12e-09	3.69e-08	22466
ENSG00000106178	CCL24	2.86649	10.5428	0.817326	3.50715	0.000452928	0.00315716	22997
ENSG00000106341	PPP1R17	-2.8875	8.01606	0.684676	-4.21733	2.47e-05	0.000261377	22134
ENSG00000106367	AP1S1	1.19733	384.115	0.201111	5.95357	2.62e-09	7.98e-08	23450
ENSG00000106392	C1GALT1	1.22042	588.063	0.240646	5.07142	3.95e-07	6.87e-06	21752
ENSG00000106399	RPA3	1.11184	403.501	0.181907	6.11216	9.83e-10	3.26e-08	21761
ENSG00000106462	EZH2	2.26226	1048.64	0.198734	11.3834	5.06e-30	8.51e-27	24356
ENSG00000106477	CEP41	1.03149	1268.39	0.299179	3.44773	0.000565328	0.00381299	23925
ENSG00000106484	MEST	1.72881	1195.32	0.359167	4.81338	1.48e-06	2.22e-05	23928
ENSG00000106511	MEOX2	-2.15382	186.909	0.42657	-5.04917	4.44e-07	7.63e-06	21833
ENSG00000106526	ACTR3C	1.42881	368.967	0.334001	4.27785	1.89e-05	0.00020684	24402
ENSG00000106536	POU6F2	-2.27058	18.5766	0.890687	-2.54925	0.0107956	0.0434506	22270
ENSG00000106537	TSPAN13	2.37247	1208.21	0.31796	7.46153	8.55e-14	7.19e-12	21852
ENSG00000106538	RARRES2	-1.47712	1130.77	0.272299	-5.42462	5.81e-08	1.28e-06	24406
ENSG00000106541	AGR2	4.89323	3090.22	0.692444	7.06661	1.59e-12	9.93e-11	21853
ENSG00000106571	GLI3	-2.44053	9876.62	0.29109	-8.38411	5.11e-17	8.49e-15	22305
ENSG00000106588	PSMA2	1.36867	20.3749	0.346662	3.94814	7.88e-05	0.000712114	22313
ENSG00000106624	AEBP1	-2.00622	68091.8	0.454618	-4.41298	1.02e-05	0.000120443	22351
ENSG00000106633	GCK	-1.68603	6.61115	0.638503	-2.6406	0.00827596	0.0349736	22356
ENSG00000106686	SPATA6L	1.65361	340.377	0.428826	3.85612	0.000115201	0.000993162	27134
ENSG00000106688	SLC1A1	1.62653	968.61	0.279396	5.82157	5.83e-09	1.66e-07	27133
ENSG00000106772	PRUNE2	-2.74918	8595.54	0.474248	-5.79692	6.75e-09	1.88e-07	28128
ENSG00000106789	CORO2A	2.14528	209.904	0.407698	5.26193	1.43e-07	2.77e-06	28529
ENSG00000106809	OGN	-2.29312	6300.71	0.43889	-5.22481	1.74e-07	3.3e-06	28367
ENSG00000106823	ECM2	-1.01582	2552.96	0.314619	-3.22872	0.00124345	0.00736867	28370
ENSG00000106852	LHX6	-1.08782	28.4298	0.401903	-2.70667	0.00679611	0.029894	28872
ENSG00000106948	AKNA	-1.00543	3659.13	0.37825	-2.65811	0.00785809	0.0335609	28788
ENSG00000107018	RLN1	1.50163	8.09854	0.592591	2.53401	0.0112766	0.0448895	27166
ENSG00000107130	NCS1	-1.41664	887.563	0.25712	-5.50967	3.6e-08	8.35e-07	29119
ENSG00000107186	MPDZ	-1.01628	7502.64	0.140677	-7.22418	5.04e-13	3.43e-11	27246
ENSG00000107249	GLIS3	1.06586	3722.69	0.368877	2.88949	0.00385871	0.0188056	27127
ENSG00000107295	SH3GL2	-2.79444	47.2312	0.483293	-5.78208	7.38e-09	2.03e-07	27301
ENSG00000107338	SHB	1.05319	129.533	0.292164	3.60479	0.000312409	0.00231276	27710
ENSG00000107518	ATRNL1	-1.55432	7937.45	0.434572	-3.57668	0.000347984	0.00253334	31419
ENSG00000107562	CXCL12	-1.89022	5739.37	0.312385	-6.05094	1.44e-09	4.67e-08	30152
ENSG00000107731	UNC5B	1.06021	823.888	0.320259	3.31048	0.000931376	0.00580314	30550
ENSG00000107736	CDH23	-2.73701	5084.1	0.54107	-5.05852	4.23e-07	7.29e-06	30554
ENSG00000107738	VSIR	-1.22706	375.535	0.342054	-3.58732	0.000334098	0.00244799	30557
ENSG00000107796	ACTA2	-2.34732	57658.5	0.375712	-6.24764	4.17e-10	1.49e-08	30917
ENSG00000107821	KAZALD1	1.64565	156.867	0.467646	3.519	0.000433171	0.00304852	31187
ENSG00000107831	FGF8	4.08263	29.8493	1.06895	3.81927	0.000133846	0.00112788	31208
ENSG00000107833	NPM3	1.05315	211.504	0.285616	3.68728	0.000226665	0.001756	31209
ENSG00000107954	NEURL1	-3.25763	212.971	0.524713	-6.2084	5.35e-10	1.89e-08	31275
ENSG00000107957	SH3PXD2A	-1.16422	3271.66	0.200969	-5.79304	6.91e-09	1.92e-07	31278
ENSG00000107984	DKK1	3.87015	110.055	0.855244	4.5252	6.03e-06	7.6e-05	30334
ENSG00000108001	EBF3	-1.49786	127.378	0.45695	-3.27795	0.00104564	0.00638636	31642
ENSG00000108106	UBE2S	1.4206	266.866	0.459078	3.09447	0.00197166	0.0108401	53695
ENSG00000108179	PPIF	1.01324	385.847	0.312974	3.23746	0.00120598	0.00717984	30732
ENSG00000108187	PBLD	1.02049	390.16	0.315169	3.23791	0.00120407	0.00717481	30471
ENSG00000108352	RAPGEFL1	1.00603	317.589	0.285098	3.52872	0.000417577	0.00295656	48147
ENSG00000108375	RNF43	3.2578	84.5848	0.513465	6.34474	2.23e-10	8.53e-09	48863
ENSG00000108381	ASPA	-2.65021	312.687	0.494323	-5.36129	8.26e-08	1.74e-06	46767
ENSG00000108405	P2RX1	-2.07812	250.215	0.532037	-3.90597	9.38e-05	0.000830373	46788
ENSG00000108511	HOXB6	4.38404	137.256	0.721321	6.07779	1.22e-09	3.98e-08	48611
ENSG00000108602	ALDH3A1	3.03771	63.532	0.513798	5.91225	3.37e-09	1.01e-07	47429
ENSG00000108639	SYNGR2	1.56428	1692.73	0.269756	5.79887	6.68e-09	1.86e-07	49454
ENSG00000108684	ASIC2	2.54291	106.906	0.622925	4.08221	4.46e-05	0.000438471	47868
ENSG00000108691	CCL2	1.02892	364.878	0.349568	2.94341	0.00324622	0.016327	47892
ENSG00000108797	CNTNAP1	-1.55361	1550.75	0.19681	-7.89395	2.93e-15	3.31e-13	48320
ENSG00000108799	EZH1	-1.01563	3453.93	0.237282	-4.28025	1.87e-05	0.000205126	48322
ENSG00000108823	SGCA	-2.56452	292.011	0.427791	-5.99478	2.04e-09	6.36e-08	48700
ENSG00000108829	LRRC59	1.1575	852.412	0.356239	3.24922	0.0011572	0.00694475	48712
ENSG00000108846	ABCC3	2.53649	2019.2	0.711983	3.56257	0.000367239	0.00264968	48729
ENSG00000108852	MPP2	-1.33471	113.541	0.375177	-3.55755	0.00037433	0.00269289	48398
ENSG00000108924	HLF	-2.4412	701.769	0.303092	-8.0543	7.99e-16	1e-13	48785
ENSG00000108932	SLC16A6	1.492	223.2	0.522904	2.85329	0.00432686	0.0206868	49178
ENSG00000108984	MAP2K6	3.42599	1643.29	0.347733	9.85235	6.7e-23	3.46e-20	49201
ENSG00000109047	RCVRN	-1.2218	8.11893	0.427193	-2.86008	0.00423537	0.0203273	47083
ENSG00000109061	MYH1	-3.5928	307.623	0.628275	-5.71852	1.07e-08	2.84e-07	47093
ENSG00000109062	SLC9A3R1	2.41255	861.155	0.429361	5.61895	1.92e-08	4.77e-07	49286
ENSG00000109063	MYH3	-1.11708	1129.09	0.33588	-3.32583	0.000881569	0.00553641	47096
ENSG00000109089	CDR2L	1.29419	146.719	0.430749	3.0045	0.00266014	0.0138856	49297
ENSG00000109099	PMP22	-1.54965	2629.58	0.231708	-6.68793	2.26e-11	1.1e-09	47167
ENSG00000109107	ALDOC	-1.5324	256.87	0.256952	-5.96378	2.46e-09	7.55e-08	47639
ENSG00000109182	CWH43	3.84936	124.703	0.931946	4.13046	3.62e-05	0.000366238	13590
ENSG00000109205	ODAM	5.87214	176.728	0.926579	6.33744	2.34e-10	8.84e-09	13898
ENSG00000109255	NMU	4.19257	76.7007	0.668961	6.26729	3.67e-10	1.34e-08	13686
ENSG00000109272	PF4V1	3.66597	2.93112	1.38134	2.65393	0.00795593	0.0338873	13950
ENSG00000109339	MAPK10	-1.40407	2160.99	0.306185	-4.58569	4.52e-06	5.96e-05	14149
ENSG00000109458	GAB1	-1.34549	6712.8	0.267086	-5.03766	4.71e-07	8.05e-06	14848
ENSG00000109472	CPE	-1.70977	3629.72	0.40949	-4.17536	2.98e-05	0.000307679	15182
ENSG00000109511	ANXA10	1.11845	41.9937	0.406994	2.74807	0.00599464	0.027	15202
ENSG00000109654	TRIM2	1.15077	211.682	0.290427	3.96234	7.42e-05	0.000677652	15008
ENSG00000109674	NEIL3	2.96998	170.816	0.587156	5.05825	4.23e-07	7.3e-06	15316
ENSG00000109684	CLNK	1.13678	50.2543	0.426323	2.66649	0.00766489	0.032903	13172
ENSG00000109686	SH3D19	-1.2221	6162.4	0.302002	-4.04665	5.2e-05	0.000499644	14962
ENSG00000109705	NKX3-2	-2.66584	3.16472	0.929522	-2.86797	0.00413114	0.0198925	13195
ENSG00000109743	BST1	-1.24755	309.019	0.491159	-2.54001	0.011085	0.0443369	13224
ENSG00000109758	HGFAC	1.80449	16.0283	0.560216	3.22106	0.00127716	0.00753688	12977
ENSG00000109805	NCAPG	3.47514	431.355	0.427284	8.13309	4.18e-16	5.71e-14	13257
ENSG00000109846	CRYAB	-1.40705	3397.63	0.433972	-3.24227	0.00118581	0.00709273	34541
ENSG00000109854	HTATIP2	1.06056	575.74	0.306949	3.45517	0.000549944	0.00372698	32445
ENSG00000109861	CTSC	1.45694	5516.39	0.290321	5.01838	5.21e-07	8.82e-06	34147
ENSG00000109881	CCDC34	1.0713	498.684	0.208747	5.13204	2.87e-07	5.14e-06	32503
ENSG00000109906	ZBTB16	-2.97934	7968.94	0.607509	-4.9042	9.38e-07	1.49e-05	34607
ENSG00000109944	JHY	1.28796	506.678	0.359425	3.5834	0.000339154	0.0024803	34836
ENSG00000109956	B3GAT1	2.42588	22.4864	0.842454	2.87954	0.00398252	0.0193047	35092
ENSG00000109971	HSPA8	1.05328	52126.4	0.319443	3.29723	0.000976445	0.00603315	34844
ENSG00000110013	SIAE	1.15636	2178.91	0.257207	4.49585	6.93e-06	8.57e-05	34913
ENSG00000110057	UNC93B1	1.50913	371.233	0.344109	4.38563	1.16e-05	0.000134901	33669
ENSG00000110195	FOLR1	2.41936	453.407	0.83261	2.90575	0.0036637	0.0180422	33803
ENSG00000110400	NECTIN1	1.58504	836.107	0.295328	5.36707	8e-08	1.69e-06	34782
ENSG00000110436	SLC1A2	1.58907	156.424	0.414164	3.83682	0.000124638	0.00106294	32634
ENSG00000110484	SCGB2A2	5.02265	90.6635	1.05717	4.75101	2.02e-06	2.95e-05	33290
ENSG00000110492	MDK	1.98541	6022.36	0.417616	4.75416	1.99e-06	2.91e-05	32778
ENSG00000110583	NAA40	1.15273	306.867	0.258961	4.45137	8.53e-06	0.000102964	33388
ENSG00000110660	SLC35F2	1.5957	214.324	0.281125	5.67614	1.38e-08	3.55e-07	34465
ENSG00000110693	SOX6	2.42756	1216.1	0.469995	5.16508	2.4e-07	4.4e-06	32337
ENSG00000110697	PITPNM1	1.96669	448.849	0.432801	4.5441	5.52e-06	7.05e-05	33637
ENSG00000110721	CHKA	1.00469	1154.43	0.281238	3.5724	0.00035373	0.00256874	33678
ENSG00000110723	EXPH5	1.93803	1090.72	0.412702	4.69596	2.65e-06	3.74e-05	34479
ENSG00000110786	PTPN5	-1.43366	23.5581	0.473214	-3.02962	0.0024486	0.0129506	32412
ENSG00000110799	VWF	-1.15911	23089.5	0.30661	-3.7804	0.000156577	0.00128599	35246
ENSG00000110811	P3H3	-1.66615	1016.47	0.311491	-5.34894	8.85e-08	1.84e-06	35296
ENSG00000110880	CORO1C	-1.22485	6385.02	0.24501	-4.99918	5.76e-07	9.65e-06	37469
ENSG00000110900	TSPAN11	2.4149	97.3859	0.405181	5.96006	2.52e-09	7.71e-08	35868
ENSG00000110911	SLC11A2	1.16787	7552.59	0.243606	4.79408	1.63e-06	2.43e-05	36271
ENSG00000110917	MLEC	1.01001	1972	0.217339	4.64718	3.37e-06	4.61e-05	37761
ENSG00000110944	IL23A	1.98372	22.93	0.543577	3.64938	0.00026287	0.00198997	36569
ENSG00000111012	CYP27B1	1.57816	57.1564	0.470919	3.35123	0.000804527	0.00513165	36651
ENSG00000111052	LIN7A	-1.75398	316.782	0.383564	-4.57285	4.81e-06	6.27e-05	37032
ENSG00000111057	KRT18	3.121	4296.7	0.560621	5.56703	2.59e-08	6.25e-07	36364
ENSG00000111077	TNS2	-1.56584	4667.18	0.19724	-7.93874	2.04e-15	2.36e-13	36368
ENSG00000111110	PPM1H	2.3715	702.329	0.417472	5.68063	1.34e-08	3.47e-07	36717
ENSG00000111199	TRPV4	2.55055	576.504	0.507048	5.0302	4.9e-07	8.35e-06	37500
ENSG00000111206	FOXM1	2.68655	451.562	0.423435	6.34466	2.23e-10	8.53e-09	35177
ENSG00000111247	RAD51AP1	2.58767	232.381	0.408372	6.33656	2.35e-10	8.88e-09	35216
ENSG00000111249	CUX2	4.23881	61.0549	0.874032	4.84972	1.24e-06	1.89e-05	37541
ENSG00000111291	GPRC5D	1.87013	76.887	0.614922	3.04124	0.00235603	0.0125615	35584
ENSG00000111319	SCNN1A	3.57673	2606.61	0.619224	5.77615	7.64e-09	2.09e-07	35255
ENSG00000111331	OAS3	1.23872	1037.59	0.378618	3.27169	0.00106905	0.00649544	37586
ENSG00000111335	OAS2	1.41616	695.414	0.393575	3.5982	0.00032043	0.00236135	37587
ENSG00000111341	MGP	-1.70135	13275.7	0.400478	-4.2483	2.15e-05	0.00023166	35626
ENSG00000111344	RASAL1	3.57139	140.364	0.890824	4.00908	6.1e-05	0.000574077	37591
ENSG00000111404	RERGL	-2.9207	210.4	0.48001	-6.08467	1.17e-09	3.83e-08	35665
ENSG00000111412	C12orf49	1.20751	174.152	0.283469	4.25976	2.05e-05	0.00022142	37663
ENSG00000111424	VDR	1.92891	230.649	0.646772	2.98236	0.00286037	0.0147532	36114
ENSG00000111432	FZD10	3.71538	135.929	0.393182	9.4495	3.4e-21	1.27e-18	38026
ENSG00000111490	TBC1D30	1.56663	11.7167	0.515129	3.04124	0.00235604	0.0125615	36771
ENSG00000111602	TIMELESS	2.36898	1317.99	0.458677	5.16481	2.41e-07	4.4e-06	36577
ENSG00000111664	GNB3	-1.54513	75.734	0.454793	-3.39743	0.000680211	0.00444193	35297
ENSG00000111665	CDCA3	2.31207	61.6211	0.490369	4.71495	2.42e-06	3.46e-05	35298
ENSG00000111669	TPI1	1.12891	19411.7	0.175065	6.44852	1.13e-10	4.65e-09	35300
ENSG00000111674	ENO2	-1.0213	1398.32	0.382806	-2.66792	0.00763224	0.032789	35306
ENSG00000111679	PTPN6	1.45497	1724.41	0.333749	4.35947	1.3e-05	0.000149427	35311
ENSG00000111684	LPCAT3	1.54344	993.984	0.277776	5.55643	2.75e-08	6.58e-07	35319
ENSG00000111696	NT5DC3	-1.68971	2438.83	0.395621	-4.27103	1.95e-05	0.000212078	37379
ENSG00000111700	SLCO1B3	3.32196	5.80729	1.30773	2.54025	0.0110772	0.0443187	35698
ENSG00000111725	PRKAB1	1.12787	870.113	0.216583	5.20758	1.91e-07	3.58e-06	37717
ENSG00000111727	HCFC2	-1.0263	1882.12	0.159735	-6.42502	1.32e-10	5.36e-09	37389
ENSG00000111728	ST8SIA1	-1.14798	169.293	0.369625	-3.10578	0.00189777	0.0105033	35722
ENSG00000111816	FRK	1.42429	484.737	0.335236	4.24861	2.15e-05	0.00023143	20707
ENSG00000111834	RSPH4A	2.76305	1132.12	0.611681	4.51715	6.27e-06	7.84e-05	20728
ENSG00000111846	GCNT2	2.77942	1262.05	0.337743	8.2294	1.88e-16	2.77e-14	18707
ENSG00000111863	ADTRP	1.83959	13.7233	0.491174	3.74529	0.000180184	0.00144493	18742
ENSG00000111907	TPD52L1	1.58084	530.399	0.300172	5.26646	1.39e-07	2.72e-06	20815
ENSG00000111913	RIPOR2	-2.2924	2248.15	0.537247	-4.26693	1.98e-05	0.000215208	18913
ENSG00000111962	UST	-1.43846	439.636	0.158583	-9.07068	1.18e-19	3.28e-17	21168
ENSG00000112041	TULP1	-1.2787	91.1648	0.337489	-3.78887	0.000151333	0.00125094	19572
ENSG00000112077	RHAG	-1.68567	23.4218	0.509856	-3.30617	0.000945797	0.00587666	19894
ENSG00000112137	PHACTR1	1.27711	432.967	0.354306	3.60454	0.000312704	0.00231329	18754
ENSG00000112139	MDGA1	-1.48754	270.748	0.47649	-3.12188	0.001797	0.0100365	19640
ENSG00000112175	BMP5	3.43263	34.1511	1.05995	3.23847	0.00120171	0.0071639	20001
ENSG00000112182	BACH2	-1.50133	278.487	0.331063	-4.53489	5.76e-06	7.33e-05	20403
ENSG00000112186	CAP2	-1.25912	1871.92	0.222429	-5.66075	1.51e-08	3.85e-07	18818
ENSG00000112195	TREML2	3.00982	4.33184	1.00104	3.00669	0.00264106	0.0138074	19694
ENSG00000112208	BAG2	-1.38335	507.256	0.360944	-3.83258	0.000126806	0.00107835	20018
ENSG00000112210	RAB23	-1.35817	3588.48	0.311773	-4.35628	1.32e-05	0.000151358	20019
ENSG00000112214	FHL5	-2.34289	342.222	0.626415	-3.74016	0.000183902	0.00146783	20450
ENSG00000112242	E2F3	1.40171	535.858	0.366186	3.82788	0.000129251	0.00109534	18858
ENSG00000112276	BVES	-1.07914	295.022	0.341116	-3.16355	0.00155859	0.00888576	20517
ENSG00000112280	COL9A1	2.11383	158.2	0.587208	3.59979	0.000318473	0.0023495	20101
ENSG00000112297	CRYBG1	1.78942	2695.61	0.416975	4.29143	1.78e-05	0.00019618	20536
ENSG00000112299	VNN1	2.58684	244.942	0.727198	3.55727	0.000374733	0.00269507	20921
ENSG00000112320	SOBP	-1.47217	2061.46	0.302454	-4.86741	1.13e-06	1.75e-05	20556
ENSG00000112378	PERP	1.81663	1384.55	0.329806	5.50818	3.63e-08	8.41e-07	21032
ENSG00000112379	ARFGEF3	1.76721	1244.73	0.376245	4.69697	2.64e-06	3.73e-05	21033
ENSG00000112394	SLC16A10	1.84758	133.814	0.499881	3.69603	0.000218996	0.00170642	20643
ENSG00000112494	UNC93A	3.43306	62.0755	0.90727	3.78395	0.000154361	0.00127089	21492
ENSG00000112539	C6orf118	4.24048	159.001	0.990174	4.28256	1.85e-05	0.000203087	21443
ENSG00000112541	PDE10A	-1.27616	624.773	0.330887	-3.85677	0.000114893	0.000991148	21444
ENSG00000112562	SMOC2	-2.05932	7384.79	0.380407	-5.41348	6.18e-08	1.34e-06	21519
ENSG00000112599	GUCA1B	-1.06531	89.2818	0.344073	-3.09618	0.0019603	0.0107835	19738
ENSG00000112619	PRPH2	-1.42223	170.437	0.35121	-4.0495	5.13e-05	0.000494307	19744
ENSG00000112658	SRF	-1.19611	2088.65	0.202173	-5.91628	3.29e-09	9.86e-08	19770
ENSG00000112699	GMDS	1.63398	1064.02	0.247253	6.60854	3.88e-11	1.8e-09	18544
ENSG00000112706	IMPG1	1.61565	71.8321	0.524663	3.07941	0.00207413	0.0113004	20207
ENSG00000112742	TTK	4.15473	501.817	0.502506	8.26801	1.36e-16	2.05e-14	20250
ENSG00000112761	CCN6	-1.57537	47.365	0.475837	-3.31074	0.000930489	0.0058003	20660
ENSG00000112769	LAMA4	-1.60006	28177.2	0.327208	-4.89003	1.01e-06	1.58e-05	20663
ENSG00000112773	TENT5A	-1.19981	571.828	0.34213	-3.50689	0.000453371	0.00315763	20263
ENSG00000112782	CLIC5	2.27804	484.484	0.395505	5.75982	8.42e-09	2.27e-07	19843
ENSG00000112796	ENPP5	2.12771	548.765	0.636663	3.34197	0.000831847	0.00527962	19847
ENSG00000112812	PRSS16	2.57024	68.8161	0.573342	4.4829	7.36e-06	9.03e-05	19030
ENSG00000112852	PCDHB2	1.08925	131.645	0.398335	2.73452	0.00624714	0.0279268	17692
ENSG00000112936	C7	-3.74521	17305.4	0.647918	-5.78038	7.45e-09	2.05e-07	16154
ENSG00000112964	GHR	-1.74621	1495.39	0.41789	-4.17863	2.93e-05	0.000303634	16171
ENSG00000112981	NME5	1.37949	594.289	0.443696	3.10909	0.00187667	0.010393	17559
ENSG00000112984	KIF20A	3.10081	430.313	0.41592	7.4553	8.97e-14	7.4e-12	17563
ENSG00000113161	HMGCR	1.68658	4382.35	0.422499	3.99193	6.55e-05	0.000611133	16642
ENSG00000113212	PCDHB7	-1.41981	833.966	0.350725	-4.04821	5.16e-05	0.000496509	17702
ENSG00000113231	PDE8B	-1.50355	31.5047	0.382221	-3.93372	8.36e-05	0.000750915	16690
ENSG00000113248	PCDHB15	-1.26826	1028.41	0.30197	-4.19996	2.67e-05	0.000279843	17718
ENSG00000113249	HAVCR1	1.85678	96.3877	0.626938	2.96167	0.00305977	0.0155668	18016
ENSG00000113262	GRM6	-1.21823	40.6553	0.37203	-3.27455	0.00105832	0.00645064	18403
ENSG00000113319	RASGRF2	-1.04066	1008.22	0.27389	-3.79954	0.000144964	0.0012072	16765
ENSG00000113368	LMNB1	2.50816	962.951	0.324698	7.7246	1.12e-14	1.12e-12	17328
ENSG00000113504	SLC12A7	1.46355	180.696	0.477357	3.06595	0.00216978	0.0117265	15562
ENSG00000113525	IL5	-1.31984	77.5287	0.374947	-3.52007	0.000431435	0.0030371	17412
ENSG00000113580	NR3C1	-1.49985	5754.76	0.178676	-8.39423	4.69e-17	7.88e-15	17788
ENSG00000113594	LIFR	-2.05819	10834.7	0.374019	-5.50291	3.74e-08	8.6e-07	16119
ENSG00000113645	WWC1	2.92458	1618.77	0.726789	4.02397	5.72e-05	0.000544286	18149
ENSG00000113648	MACROH2A1	1.16368	3067.28	0.187145	6.21808	5.03e-10	1.78e-08	17506
ENSG00000113657	DPYSL3	-2.17438	5351.77	0.367956	-5.90934	3.43e-09	1.02e-07	17841
ENSG00000113721	PDGFRB	-1.0326	6546.77	0.237124	-4.35467	1.33e-05	0.00015228	17911
ENSG00000113739	STC2	1.98482	68.0216	0.68059	2.91633	0.00354181	0.0175608	18241
ENSG00000113805	CNTN3	3.15964	663.289	0.683975	4.61953	3.85e-06	5.17e-05	10936
ENSG00000113810	SMC4	1.29884	4391.12	0.282152	4.60333	4.16e-06	5.54e-05	12189
ENSG00000113924	HGD	5.66645	2648.8	0.558207	10.1512	3.27e-24	2.15e-21	11437
ENSG00000114200	BCHE	-2.73386	1176.52	0.661151	-4.135	3.55e-05	0.000360157	12231
ENSG00000114204	SERPINI2	3.47096	144.324	0.733114	4.73454	2.2e-06	3.18e-05	12249
ENSG00000114248	LRRC31	3.17126	44.7385	0.608206	5.21411	1.85e-07	3.47e-06	12288
ENSG00000114270	COL7A1	1.16163	3751.91	0.332396	3.4947	0.000474596	0.00328843	10466
ENSG00000114346	ECT2	3.03488	2770.58	0.470474	6.45068	1.11e-10	4.6e-09	12348
ENSG00000114378	HYAL1	-1.51373	172.295	0.240189	-6.30224	2.93e-10	1.09e-08	10564
ENSG00000114455	HHLA2	2.39267	16.7676	0.781168	3.06294	0.00219174	0.0118309	11239
ENSG00000114473	IQCG	1.37765	1843.53	0.438851	3.13922	0.00169399	0.00952824	12848
ENSG00000114529	C3orf52	2.06597	105.338	0.298898	6.91195	4.78e-12	2.73e-10	11292
ENSG00000114541	FRMD4B	1.04021	2487.27	0.246306	4.22326	2.41e-05	0.000255097	10866
ENSG00000114631	PODXL2	2.80362	550.028	0.496507	5.64669	1.64e-08	4.12e-07	11599
ENSG00000114638	UPK1B	5.48598	1051.73	0.83191	6.59444	4.27e-11	1.96e-09	11394
ENSG00000114698	PLSCR4	-1.94722	1872.55	0.20528	-9.48566	2.41e-21	9.39e-19	11936
ENSG00000114771	AADAC	1.94817	20.1928	0.515757	3.7773	0.000158537	0.0013001	12053
ENSG00000114790	ARHGEF26	-1.06844	63.8022	0.309535	-3.45176	0.000556944	0.00376683	12080
ENSG00000114805	PLCH1	4.75061	1262	0.542932	8.74991	2.14e-18	4.45e-16	12098
ENSG00000114854	TNNC1	3.32007	172.236	0.633853	5.23792	1.62e-07	3.1e-06	10642
ENSG00000114993	RTKN	1.87301	527.146	0.272234	6.88013	5.98e-12	3.34e-10	6748
ENSG00000115008	IL1A	2.6114	27.8446	0.567723	4.59977	4.23e-06	5.62e-05	7561
ENSG00000115009	CCL20	4.71316	195.929	0.79341	5.94039	2.84e-09	8.58e-08	9335
ENSG00000115085	ZAP70	1.329	181.213	0.502496	2.64479	0.0081741	0.0345975	7256
ENSG00000115107	STEAP3	1.78961	317.058	0.359746	4.97467	6.54e-07	1.08e-05	7651
ENSG00000115112	TFCP2L1	4.57978	496.897	0.640636	7.14881	8.75e-13	5.71e-11	7686
ENSG00000115129	TP53I3	1.14321	743.091	0.356095	3.21042	0.00132541	0.00777725	5834
ENSG00000115163	CENPA	4.21901	58.4361	0.716052	5.89205	3.81e-09	1.12e-07	5899
ENSG00000115194	SLC30A3	-1.71058	5.69203	0.678258	-2.52202	0.0116682	0.0462156	5923
ENSG00000115221	ITGB6	5.83739	905.022	0.864461	6.75263	1.45e-11	7.41e-10	8247
ENSG00000115252	PDE1A	-1.3964	701.319	0.253842	-5.50104	3.78e-08	8.68e-07	8586
ENSG00000115271	GCA	1.05833	535.691	0.197185	5.36719	8e-08	1.69e-06	8283
ENSG00000115290	GRB14	1.74522	279.548	0.608128	2.86983	0.00410698	0.0198081	8293
ENSG00000115339	GALNT3	2.94555	2108.26	0.438415	6.71862	1.83e-11	9.15e-10	8307
ENSG00000115363	EVA1A	2.85088	24.0246	0.39244	7.2645	3.74e-13	2.65e-11	6784
ENSG00000115380	EFEMP1	-2.37182	10135.6	0.384611	-6.1668	6.97e-10	2.39e-08	6385
ENSG00000115415	STAT1	1.11269	22383.1	0.328988	3.38214	0.000719229	0.00466614	8687
ENSG00000115423	DNAH6	1.49694	3263.65	0.513001	2.91801	0.0035227	0.0174854	6871
ENSG00000115461	IGFBP5	-2.19553	5131.3	0.439883	-4.99117	6e-07	1e-05	9112
ENSG00000115504	EHBP1	-1.08788	5719.6	0.151863	-7.16353	7.86e-13	5.16e-11	6487
ENSG00000115507	OTX1	3.23296	23.4338	1.06705	3.02981	0.00244706	0.0129502	6493
ENSG00000115523	GNLY	1.53489	118.285	0.610579	2.51383	0.0119427	0.0470636	6916
ENSG00000115541	HSPE1	1.51234	405.638	0.420487	3.59664	0.000322353	0.00237422	8764
ENSG00000115556	PLCD4	-1.1914	49.4004	0.349249	-3.41133	0.000646463	0.0042546	9162
ENSG00000115590	IL1R2	2.53731	187.717	0.609362	4.16388	3.13e-05	0.000321477	7328
ENSG00000115594	IL1R1	1.66889	3658.82	0.378638	4.40762	1.05e-05	0.000123244	7330
ENSG00000115598	IL1RL2	1.26663	82.7397	0.504655	2.50989	0.0120769	0.0475057	7332
ENSG00000115602	IL1RL1	-1.5121	197.626	0.537487	-2.81327	0.004904	0.0229365	7334
ENSG00000115616	SLC9A2	4.02574	212.041	0.800034	5.03196	4.85e-07	8.29e-06	7342
ENSG00000115648	MLPH	2.51203	2077.7	0.464605	5.40682	6.42e-08	1.39e-06	9540
ENSG00000115687	PASK	1.47641	837.767	0.247772	5.95872	2.54e-09	7.76e-08	9632
ENSG00000115705	TPO	-2.08345	6.78622	0.821738	-2.53542	0.0112313	0.044749	5508
ENSG00000115762	PLEKHB2	1.12943	533.674	0.232708	4.85344	1.21e-06	1.86e-05	7862
ENSG00000115828	QPCT	2.09472	901.38	0.510487	4.10338	4.07e-05	0.000405328	6095
ENSG00000115884	SDC1	2.41479	364.678	0.702506	3.43739	0.000587344	0.00393877	5774
ENSG00000115896	PLCL1	-2.23194	1050.59	0.426554	-5.23249	1.67e-07	3.19e-06	8773
ENSG00000115919	KYNU	1.84036	428.939	0.447687	4.11082	3.94e-05	0.000394673	8032
ENSG00000116016	EPAS1	-1.29896	14651.6	0.220321	-5.89575	3.73e-09	1.1e-07	6244
ENSG00000116106	EPHA4	-1.17283	1545.86	0.291789	-4.01946	5.83e-05	0.00055286	9252
ENSG00000116117	PARD3B	-1.07182	4634.74	0.24651	-4.34797	1.37e-05	0.000156211	8928
ENSG00000116132	PRRX1	-1.18248	2192.02	0.343881	-3.43863	0.000584667	0.00392179	3902
ENSG00000116176	TPSG1	-2.52985	46.719	0.46293	-5.46487	4.63e-08	1.04e-06	44168
ENSG00000116183	PAPPA2	1.87302	159.796	0.610458	3.06822	0.00215335	0.0116517	4017
ENSG00000116194	ANGPTL1	-2.10615	1439.92	0.338736	-6.21768	5.05e-10	1.79e-08	4046
ENSG00000116254	CHD5	-1.59821	32.4076	0.500445	-3.19357	0.00140526	0.00816032	236
ENSG00000116299	KIAA1324	6.48773	8012.35	0.502082	12.9216	3.4e-38	1.52e-34	2543
ENSG00000116455	WDR77	1.5986	662.435	0.334995	4.77202	1.82e-06	2.67e-05	2635
ENSG00000116586	LAMTOR2	1.24933	1870.12	0.256274	4.87497	1.09e-06	1.69e-05	3458
ENSG00000116604	MEF2D	-1.20261	2418.98	0.170269	-7.063	1.63e-12	1.01e-10	3479
ENSG00000116667	C1orf21	-1.34253	1357.63	0.254631	-5.27245	1.35e-07	2.64e-06	4167
ENSG00000116678	LEPR	-1.27178	4823.69	0.260658	-4.87912	1.07e-06	1.66e-05	1912
ENSG00000116679	IVNS1ABP	2.21053	11396.9	0.484932	4.55844	5.15e-06	6.63e-05	4189
ENSG00000116711	PLA2G4A	2.15906	5041.88	0.516246	4.18223	2.89e-05	0.000299444	4214
ENSG00000116741	RGS2	-3.19448	8309.6	0.434144	-7.35812	1.87e-13	1.41e-11	4265
ENSG00000116745	RPE65	-1.38948	29.8403	0.44311	-3.13574	0.00171419	0.00962996	1958
ENSG00000116771	AGMAT	1.8114	54.6906	0.429554	4.21692	2.48e-05	0.00026175	514
ENSG00000116774	OLFML3	-1.34466	1841.15	0.252692	-5.32133	1.03e-07	2.11e-06	2699
ENSG00000116783	TNNI3K	-1.37443	14.5041	0.537939	-2.555	0.0106189	0.0428934	2020
ENSG00000116793	PHTF1	1.20191	1819.78	0.25488	4.71558	2.41e-06	3.46e-05	2688
ENSG00000116981	NT5C1A	-2.2642	11.4577	0.574515	-3.94107	8.11e-05	0.000730488	1273
ENSG00000116990	MYCL	2.17498	37.1159	0.395702	5.4965	3.87e-08	8.89e-07	1287
ENSG00000116991	SIPA1L2	1.44001	2463.05	0.268756	5.35804	8.41e-08	1.76e-06	5091
ENSG00000117009	KMO	1.52119	89.266	0.50581	3.00744	0.00263462	0.0137791	5262
ENSG00000117013	KCNQ4	-1.59439	209.596	0.436179	-3.65536	0.000256818	0.00195304	1325
ENSG00000117020	AKT3	-2.03955	97.8772	0.375401	-5.433	5.54e-08	1.23e-06	5299
ENSG00000117115	PADI2	1.84355	101.593	0.518853	3.55313	0.00038068	0.00272981	599
ENSG00000117122	MFAP2	1.69926	1622.47	0.509075	3.33793	0.00084406	0.00534075	594
ENSG00000117152	RGS4	1.21395	373.414	0.378572	3.20667	0.00134283	0.00786058	3745
ENSG00000117154	IGSF21	-1.53582	52.3471	0.464358	-3.3074	0.000941657	0.00585593	614
ENSG00000117308	GALE	1.81847	484.032	0.370265	4.91127	9.05e-07	1.44e-05	774
ENSG00000117322	CR2	2.19976	107.427	0.7289	3.01792	0.00254518	0.0133999	4578
ENSG00000117394	SLC2A1	1.80538	1274.36	0.353084	5.11318	3.17e-07	5.63e-06	1382
ENSG00000117399	CDC20	3.80941	323.45	0.478055	7.96855	1.61e-15	1.89e-13	1400
ENSG00000117410	ATP6V0B	1.04695	931.012	0.176974	5.91585	3.3e-09	9.88e-08	1426
ENSG00000117472	TSPAN1	5.02495	2937.49	0.665529	7.55031	4.34e-14	3.85e-12	1509
ENSG00000117480	FAAH	1.21444	658.835	0.311467	3.8991	9.66e-05	0.00085132	1518
ENSG00000117595	IRF6	3.71122	1714.5	0.525255	7.06556	1.6e-12	9.98e-11	4624
ENSG00000117600	PLPPR4	2.39687	276.706	0.541864	4.42338	9.72e-06	0.000115238	2405
ENSG00000117602	RCAN3	1.43155	177.483	0.391598	3.65567	0.000256515	0.00195129	796
ENSG00000117632	STMN1	1.01602	2574.54	0.222792	4.56039	5.11e-06	6.59e-05	840
ENSG00000117643	MAN1C1	-1.71125	1140.6	0.332386	-5.14838	2.63e-07	4.76e-06	829
ENSG00000117650	NEK2	4.99433	373.717	0.538545	9.27375	1.8e-20	5.75e-18	4658
ENSG00000117676	RPS6KA1	2.08164	954.494	0.316982	6.56707	5.13e-11	2.32e-09	875
ENSG00000117724	CENPF	3.3773	2477.36	0.410672	8.22384	1.97e-16	2.87e-14	4721
ENSG00000117906	RCN2	1.3879	2438.95	0.287785	4.82271	1.42e-06	2.13e-05	43426
ENSG00000117983	MUC5B	5.91063	133651	0.784067	7.53842	4.76e-14	4.2e-12	31825
ENSG00000118094	TREH	-1.06605	159.838	0.360482	-2.95728	0.00310368	0.0157485	34720
ENSG00000118160	SLC8A2	-2.66655	141.934	0.586997	-4.5427	5.55e-06	7.08e-05	53075
ENSG00000118193	KIF14	3.8508	527.721	0.460681	8.35892	6.33e-17	1.03e-14	4350
ENSG00000118242	MREG	2.2969	133.12	0.346777	6.62357	3.51e-11	1.65e-09	9091
ENSG00000118257	NRP2	-1.0792	12290.8	0.387014	-2.78853	0.00529484	0.0244164	8931
ENSG00000118263	KLF7	-1.36662	846.678	0.155376	-8.79561	1.42e-18	3.16e-16	8972
ENSG00000118307	CASC1	1.95249	927.972	0.581869	3.35555	0.000792077	0.00506304	35759
ENSG00000118322	ATP10B	3.48344	124.232	0.743188	4.68717	2.77e-06	3.88e-05	18093
ENSG00000118407	FILIP1	-2.07414	699.343	0.390501	-5.31148	1.09e-07	2.2e-06	20188
ENSG00000118432	CNR1	-1.5399	42.2508	0.551952	-2.78993	0.00527201	0.0243377	20365
ENSG00000118492	ADGB	3.68005	417.661	0.992719	3.70704	0.000209694	0.00164586	21144
ENSG00000118513	MYB	3.54334	778.215	0.447236	7.92276	2.32e-15	2.65e-13	20975
ENSG00000118557	PMFBP1	1.3729	112.563	0.34488	3.98079	6.87e-05	0.00063467	46161
ENSG00000118596	SLC16A7	-1.12724	376.892	0.312307	-3.60939	0.000306919	0.00228115	36688
ENSG00000118640	VAMP8	2.3569	790.632	0.340846	6.91486	4.68e-12	2.69e-10	6908
ENSG00000118705	RPN2	1.26629	28586.8	0.261396	4.84433	1.27e-06	1.93e-05	54711
ENSG00000118729	CASQ2	-3.51566	848.885	0.414279	-8.48622	2.13e-17	3.73e-15	2736
ENSG00000118762	PKD2	-1.48591	16274.6	0.249008	-5.96729	2.41e-09	7.41e-08	14187
ENSG00000118777	ABCG2	-1.65172	2234.95	0.374247	-4.41344	1.02e-05	0.000120294	14188
ENSG00000118785	SPP1	3.22722	9573.58	0.604907	5.33507	9.55e-08	1.97e-06	14185
ENSG00000118971	CCND2	-1.22721	268.451	0.280499	-4.37508	1.21e-05	0.000140735	35209
ENSG00000118997	DNAH7	2.19705	3264.95	0.434845	5.0525	4.36e-07	7.51e-06	8736
ENSG00000119125	GDA	4.65193	891.97	0.784417	5.93043	3.02e-09	9.08e-08	28079
ENSG00000119138	KLF9	-2.22148	739.725	0.376604	-5.89872	3.66e-09	1.08e-07	28062
ENSG00000119333	WDR34	1.12197	389.23	0.316839	3.54112	0.000398428	0.00284193	29053
ENSG00000119403	PHF19	-1.19786	693.14	0.272192	-4.40077	1.08e-05	0.000126478	28849
ENSG00000119411	BSPRY	4.04402	143.978	0.452072	8.94552	3.7e-19	9.58e-17	28769
ENSG00000119508	NR4A3	-2.12774	402.432	0.661592	-3.21609	0.00129951	0.00765041	28557
ENSG00000119514	GALNT12	1.83654	431.318	0.334329	5.4932	3.95e-08	9.04e-07	28537
ENSG00000119547	ONECUT2	2.75593	20.5027	0.680078	4.05237	5.07e-05	0.000489515	50582
ENSG00000119681	LTBP2	-1.94438	12030.6	0.444399	-4.37531	1.21e-05	0.000140648	40913
ENSG00000119698	PPP4R4	-2.12927	9.3922	0.777786	-2.7376	0.00618895	0.0277081	41231
ENSG00000119703	ZC2HC1C	1.19785	142.974	0.358576	3.34057	0.000836062	0.00529762	40932
ENSG00000119865	CNRIP1	-1.8096	333.032	0.226731	-7.98124	1.45e-15	1.76e-13	6593
ENSG00000119866	BCL11A	1.49731	262.78	0.493924	3.03147	0.0024337	0.0128937	6425
ENSG00000119888	EPCAM	5.71623	17932.1	0.394347	14.4954	1.29e-47	1.16e-43	6273
ENSG00000119915	ELOVL3	3.807	7.96654	0.98544	3.86325	0.00011189	0.00096772	31222
ENSG00000119938	PPP1R3C	-2.33961	700.109	0.294504	-7.94426	1.95e-15	2.26e-13	30971
ENSG00000119969	HELLS	1.23925	1151.51	0.206776	5.99322	2.06e-09	6.4e-08	31032
ENSG00000120053	GOT1	1.01455	602.579	0.2561	3.96154	7.45e-05	0.000679367	31132
ENSG00000120057	SFRP5	3.8828	7.93601	0.848175	4.57783	4.7e-06	6.14e-05	31114
ENSG00000120068	HOXB8	5.26014	139.261	0.627242	8.38615	5.02e-17	8.39e-15	48613
ENSG00000120075	HOXB5	4.57374	77.7221	0.808644	5.65606	1.55e-08	3.94e-07	48610
ENSG00000120093	HOXB3	2.35647	526.371	0.569266	4.13949	3.48e-05	0.000354243	48604
ENSG00000120129	DUSP1	-2.05499	5073.58	0.618583	-3.32209	0.000893462	0.00559985	18220
ENSG00000120149	MSX2	4.41939	290.342	0.547196	8.07643	6.67e-16	8.46e-14	18268
ENSG00000120156	TEK	-1.14262	3314.16	0.239339	-4.77408	1.81e-06	2.65e-05	27436
ENSG00000120262	CCDC170	1.77065	1432.05	0.542327	3.26491	0.00109498	0.00662603	21248
ENSG00000120278	PLEKHG1	1.11108	2879.88	0.303796	3.65731	0.000254872	0.00194153	21225
ENSG00000120279	MYCT1	-1.48468	241.462	0.306772	-4.83969	1.3e-06	1.97e-05	21259
ENSG00000120440	TTLL2	1.5997	19.6401	0.628942	2.54348	0.0109754	0.04399	21493
ENSG00000120471	TP53AIP1	4.46619	9.8571	0.969674	4.60586	4.11e-06	5.48e-05	35011
ENSG00000120549	KIAA1217	2.05107	6291.23	0.419137	4.89355	9.9e-07	1.56e-05	29811
ENSG00000120645	IQSEC3	-1.73085	13.2602	0.658107	-2.63004	0.0085374	0.0358643	35108
ENSG00000120658	ENOX1	-2.1791	389.78	0.332228	-6.55903	5.42e-11	2.43e-09	38656
ENSG00000120659	TNFSF11	3.72961	66.5124	1.01754	3.6653	0.000247045	0.00189048	38647
ENSG00000120675	DNAJC15	1.78799	1432.32	0.362568	4.93145	8.16e-07	1.32e-05	38653
ENSG00000120685	PROSER1	1.17347	5300.94	0.305834	3.83695	0.000124572	0.00106272	38582
ENSG00000120756	PLS1	4.01506	657.919	0.370372	10.8406	2.21e-27	2.2e-24	11898
ENSG00000120820	GLT8D2	-1.60835	881.18	0.245814	-6.54297	6.03e-11	2.69e-09	37387
ENSG00000120833	SOCS2	-1.6631	728.624	0.406402	-4.09225	4.27e-05	0.000422621	37179
ENSG00000120875	DUSP4	3.31368	219.01	0.392177	8.44943	2.93e-17	5.05e-15	25249
ENSG00000120896	SORBS3	-1.57589	1584.99	0.212967	-7.39968	1.37e-13	1.08e-11	25095
ENSG00000120907	ADRA1A	-2.7504	44.7886	0.89511	-3.0727	0.00212134	0.0115063	25184
ENSG00000120913	PDLIM2	-1.21685	85.0697	0.347944	-3.49725	0.000470087	0.00326139	25098
ENSG00000120915	EPHX2	-1.10537	1366.5	0.312704	-3.53489	0.00040795	0.00289679	25198
ENSG00000120949	TNFRSF8	-1.59192	35.6084	0.540863	-2.9433	0.00324737	0.0163297	424
ENSG00000120992	LYPLA1	1.39928	1011.78	0.241276	5.7995	6.65e-09	1.86e-07	25654
ENSG00000121005	CRISPLD1	2.24839	978.671	0.564571	3.98248	6.82e-05	0.000630615	25988
ENSG00000121039	RDH10	3.26533	2628.76	0.456508	7.15285	8.5e-13	5.56e-11	25947
ENSG00000121073	SLC35B1	1.18934	1110.14	0.230025	5.17046	2.34e-07	4.28e-06	48674
ENSG00000121075	TBX4	2.64514	18.1037	0.891119	2.96834	0.00299412	0.0152936	48970
ENSG00000121152	NCAPH	3.67911	335.238	0.484285	7.59698	3.03e-14	2.79e-12	7204
ENSG00000121211	MND1	2.45534	8.66315	0.79111	3.10366	0.00191143	0.0105637	15012
ENSG00000121297	TSHZ3	-1.32371	991.14	0.376658	-3.51436	0.000440817	0.00308779	52299
ENSG00000121361	KCNJ8	-1.7433	313.288	0.251698	-6.92615	4.32e-12	2.5e-10	35716
ENSG00000121440	PDZRN3	-1.64442	4683.85	0.317509	-5.17912	2.23e-07	4.12e-06	10926
ENSG00000121594	CD80	1.43221	33.2604	0.343719	4.1668	3.09e-05	0.000317982	11405
ENSG00000121621	KIF18A	3.28661	501.253	0.393918	8.34338	7.22e-17	1.17e-14	32518
ENSG00000121634	GJA8	-2.43577	2.17044	0.848461	-2.87081	0.00409419	0.019757	3019
ENSG00000121671	CRY2	-1.15218	1122.25	0.187055	-6.15956	7.29e-10	2.49e-08	32762
ENSG00000121690	DEPDC7	1.63586	135.129	0.655606	2.49518	0.0125892	0.0490616	32585
ENSG00000121742	GJB6	3.59032	40.304	0.926343	3.8758	0.000106274	0.000925096	38236
ENSG00000121769	FABP3	-1.14801	540.395	0.254807	-4.5054	6.62e-06	8.22e-05	1031
ENSG00000121858	TNFSF10	1.8876	2094.81	0.47311	3.98977	6.61e-05	0.000615776	12340
ENSG00000121871	SLITRK3	-4.1462	549.216	0.780291	-5.31366	1.07e-07	2.18e-06	12229
ENSG00000121895	TMEM156	1.45774	109.324	0.485997	2.99949	0.00270428	0.014075	13435
ENSG00000122012	SV2C	2.12174	53.6859	0.734136	2.89012	0.00385098	0.0187822	16661
ENSG00000122035	RASL11A	-1.46013	406.009	0.266647	-5.47589	4.35e-08	9.81e-07	38397
ENSG00000122121	XPNPEP2	-2.24782	66.0459	0.560019	-4.01383	5.97e-05	0.000565013	59504
ENSG00000122176	FMOD	-1.16762	2213.1	0.295226	-3.95502	7.65e-05	0.000694729	4448
ENSG00000122367	LDB3	-2.99129	1099.52	0.357742	-8.36158	6.19e-17	1.01e-14	30850
ENSG00000122378	PRXL2A	1.47264	1025.45	0.348926	4.22051	2.44e-05	0.000258131	30787
ENSG00000122417	ODF2L	1.23297	2000.65	0.293655	4.19872	2.68e-05	0.000281055	2185
ENSG00000122420	PTGFR	-3.56724	412.824	0.506525	-7.04258	1.89e-12	1.16e-10	2091
ENSG00000122574	WIPF3	-1.96399	413.893	0.644346	-3.04804	0.00230338	0.0123223	22088
ENSG00000122585	NPY	4.17718	4.71152	1.08121	3.86345	0.000111797	0.000967229	21962
ENSG00000122641	INHBA	-1.31165	210.358	0.384372	-3.41246	0.000643796	0.0042412	22303
ENSG00000122707	RECK	-1.71432	1959.97	0.183156	-9.35989	7.98e-21	2.79e-18	27660
ENSG00000122735	DNAI1	4.25657	1449.9	0.846159	5.03046	4.89e-07	8.34e-06	27564
ENSG00000122786	CALD1	-2.18639	61755.5	0.347074	-6.2995	2.99e-10	1.11e-08	23997
ENSG00000122824	NUDT10	-1.44464	57.1629	0.313052	-4.6147	3.94e-06	5.28e-05	58397
ENSG00000122863	CHST3	-1.05767	765.626	0.259235	-4.07999	4.5e-05	0.000441647	30562
ENSG00000122870	BICC1	-1.2025	2479.33	0.444655	-2.70435	0.00684376	0.0300544	30373
ENSG00000122952	ZWINT	3.53399	171.108	0.432865	8.16419	3.24e-16	4.46e-14	30358
ENSG00000122966	CIT	2.61949	879.761	0.402341	6.51062	7.48e-11	3.27e-09	37718
ENSG00000123094	RASSF8	-1.46109	1878.97	0.271036	-5.39075	7.02e-08	1.5e-06	35779
ENSG00000123096	SSPN	-1.02711	132.496	0.271285	-3.78607	0.000153047	0.00126356	35781
ENSG00000123119	NECAB1	-2.59205	127.053	0.435947	-5.9458	2.75e-09	8.33e-08	26194
ENSG00000123159	GIPC1	1.29511	606.762	0.373219	3.47011	0.000520237	0.00355612	51735
ENSG00000123213	NLN	1.09743	1083.99	0.245282	4.47414	7.67e-06	9.36e-05	16457
ENSG00000123219	CENPK	2.75008	245.611	0.272197	10.1033	5.34e-24	3.19e-21	16450
ENSG00000123353	ORMDL2	1.08687	203.898	0.254012	4.27883	1.88e-05	0.000206102	36524
ENSG00000123360	PDE1B	-1.76936	279.269	0.304154	-5.81731	5.98e-09	1.7e-07	36466
ENSG00000123384	LRP1	-1.60226	65169.8	0.204174	-7.84753	4.24e-15	4.68e-13	36610
ENSG00000123473	STIL	2.63562	1220.79	0.387991	6.793	1.1e-11	5.82e-10	1551
ENSG00000123485	HJURP	4.2448	302.191	0.555059	7.64748	2.05e-14	1.97e-12	9491
ENSG00000123496	IL13RA2	2.93784	47.9919	0.738204	3.97971	6.9e-05	0.000636679	59291
ENSG00000123570	RAB9B	-1.99528	99.1374	0.295878	-6.74357	1.55e-11	7.84e-10	59145
ENSG00000123572	NRK	-4.1624	1926.97	0.656065	-6.3445	2.23e-10	8.53e-09	59168
ENSG00000123609	NMI	1.06221	1118.36	0.194038	5.47424	4.39e-08	9.9e-07	8130
ENSG00000123728	RAP2C	-2.2143	596.74	0.469563	-4.71567	2.41e-06	3.46e-05	59556
ENSG00000123836	PFKFB2	1.63759	1288.39	0.437311	3.74468	0.000180627	0.00144753	4566
ENSG00000123838	C4BPA	4.37984	1162.05	0.831382	5.26815	1.38e-07	2.7e-06	4569
ENSG00000123975	CKS2	2.34711	338.4	0.494351	4.74787	2.06e-06	2.99e-05	28305
ENSG00000123999	INHA	-1.39682	61.433	0.357481	-3.90739	9.33e-05	0.000826337	9232
ENSG00000124003	MOGAT1	4.84194	76.479	0.749676	6.45871	1.06e-10	4.4e-09	9270
ENSG00000124102	PI3	4.17596	165.125	0.776167	5.38023	7.44e-08	1.59e-06	54876
ENSG00000124104	SNX21	-1.09958	262.982	0.237493	-4.62997	3.66e-06	4.94e-05	54921
ENSG00000124107	SLPI	5.61494	2786.22	0.81247	6.91095	4.81e-12	2.74e-10	54881
ENSG00000124143	ARHGAP40	3.29747	71.5491	0.964749	3.41796	0.000630923	0.00417802	54758
ENSG00000124145	SDC4	1.15226	1239.93	0.421669	2.73263	0.00628315	0.0280505	54884
ENSG00000124171	PARD6B	1.43621	389.893	0.369453	3.88739	0.000101329	0.000888086	55055
ENSG00000124205	EDN3	6.90224	743.143	0.957661	7.20739	5.7e-13	3.85e-11	55208
ENSG00000124212	PTGIS	-3.49572	7374.24	0.398409	-8.77419	1.72e-18	3.73e-16	55018
ENSG00000124237	C20orf85	5.14749	224.587	1.03064	4.99444	5.9e-07	9.87e-06	55172
ENSG00000124253	PCK1	2.71929	85.2094	0.851467	3.19365	0.00140486	0.00816032	55162
ENSG00000124343	XG	2.49139	324.213	0.597208	4.17173	3.02e-05	0.000311897	57675
ENSG00000124507	PACSIN1	4.13141	93.4033	0.635138	6.50474	7.78e-11	3.37e-09	19541
ENSG00000124557	BTN1A1	-1.12257	32.2192	0.367577	-3.05397	0.00225835	0.0121248	19002
ENSG00000124564	SLC17A3	-2.05419	94.296	0.510754	-4.02187	5.77e-05	0.000548574	18942
ENSG00000124602	UNC5CL	1.78382	60.7614	0.514196	3.46915	0.000522104	0.00356526	19685
ENSG00000124635	H2BC11	1.89033	1114.04	0.473544	3.99187	6.56e-05	0.000611133	19023
ENSG00000124657	OR2B6	3.66968	7.49011	0.989335	3.70924	0.000207881	0.00163386	19074
ENSG00000124664	SPDEF	5.82407	149.328	0.762299	7.64013	2.17e-14	2.07e-12	19542
ENSG00000124743	KLHL31	2.93228	71.3836	0.697652	4.20307	2.63e-05	0.000276453	19977
ENSG00000124749	COL21A1	-1.14967	2682.13	0.345575	-3.32684	0.000878374	0.0055215	20003
ENSG00000124766	SOX4	2.1829	1162.78	0.329297	6.62896	3.38e-11	1.6e-09	18873
ENSG00000124772	CPNE5	-1.24922	296.575	0.429854	-2.90614	0.00365917	0.0180298	19614
ENSG00000124802	EEF1E1	1.14111	122.922	0.241995	4.71544	2.41e-06	3.46e-05	18684
ENSG00000124813	RUNX2	1.88291	2652.56	0.539868	3.48772	0.000487165	0.00336339	19840
ENSG00000124827	GCM2	-1.09907	203.794	0.405744	-2.70877	0.00675341	0.0297451	18722
ENSG00000124839	RAB17	3.20979	86.8287	0.339527	9.45373	3.27e-21	1.26e-18	9544
ENSG00000124875	CXCL6	4.59315	24.5147	0.790839	5.80795	6.32e-09	1.78e-07	13948
ENSG00000124935	SCGB1D2	6.28052	594.837	0.858779	7.31331	2.61e-13	1.91e-11	33289
ENSG00000124939	SCGB2A1	6.96111	4052.13	0.786863	8.84666	9.02e-19	2.13e-16	33287
ENSG00000124942	AHNAK	-1.8416	511678	0.196729	-9.36108	7.89e-21	2.79e-18	33299
ENSG00000125144	MT1G	2.977	49.0906	0.608895	4.88919	1.01e-06	1.59e-05	45735
ENSG00000125247	TMTC4	1.34479	853.891	0.224297	5.99556	2.03e-09	6.34e-08	39359
ENSG00000125319	HROB	1.58795	170.105	0.401031	3.95967	7.51e-05	0.000683174	48414
ENSG00000125355	TMEM255A	-2.88211	289.293	0.529839	-5.4396	5.34e-08	1.18e-06	59390
ENSG00000125363	AMELX	-1.99749	450.421	0.355821	-5.61376	1.98e-08	4.9e-07	57765
ENSG00000125398	SOX9	4.93521	1292.15	0.696976	7.08089	1.43e-12	9.02e-11	49228
ENSG00000125414	MYH2	-3.91829	401.811	0.510867	-7.66987	1.72e-14	1.68e-12	47094
ENSG00000125434	SLC25A35	3.33732	211.473	0.515429	6.47485	9.49e-11	4.01e-09	47037
ENSG00000125505	MBOAT7	3.34643	4.46513	1.09294	3.06185	0.00219971	0.0118549	53583
ENSG00000125618	PAX8	2.62985	3194.28	0.438854	5.99254	2.07e-09	6.42e-08	7580
ENSG00000125637	PSD4	1.98072	601.488	0.339873	5.82784	5.61e-09	1.6e-07	7577
ENSG00000125648	SLC25A23	-1.03847	441.455	0.268259	-3.87116	0.000108318	0.000940155	51284
ENSG00000125675	GRIA3	-1.13694	475.953	0.244037	-4.65888	3.18e-06	4.38e-05	59442
ENSG00000125726	CD70	2.12717	4.29293	0.802086	2.65205	0.00800051	0.0340395	51295
ENSG00000125731	SH2D3A	1.17737	89.5524	0.397435	2.96242	0.00305233	0.0155436	51304
ENSG00000125740	FOSB	-2.50791	826.71	0.872035	-2.87593	0.00402841	0.019485	52973
ENSG00000125746	EML2	1.11378	810.206	0.296297	3.75901	0.00017059	0.00138372	52979
ENSG00000125772	GPCPD1	1.2334	4732.84	0.372842	3.30811	0.000939283	0.00584428	54094
ENSG00000125798	FOXA2	6.12127	441.471	0.562532	10.8816	1.41e-27	1.52e-24	54349
ENSG00000125850	OVOL2	4.58334	43.4665	0.684143	6.69939	2.09e-11	1.03e-09	54250
ENSG00000125868	DSTN	-1.27144	9098.7	0.224056	-5.67466	1.39e-08	3.57e-07	54242
ENSG00000125871	MGME1	1.29184	445.618	0.275915	4.68204	2.84e-06	3.96e-05	54252
ENSG00000125898	FAM110A	1.53698	21.1231	0.438049	3.50868	0.000450334	0.00314181	53943
ENSG00000125965	GDF5	4.31696	23.0927	1.01057	4.27182	1.94e-05	0.000211561	54651
ENSG00000125999	BPIFB1	4.55744	42.0943	0.972133	4.68808	2.76e-06	3.87e-05	54577
ENSG00000126016	AMOT	1.42264	2546.58	0.439002	3.24061	0.00119275	0.00712152	59262
ENSG00000126218	F10	-1.84446	523.418	0.350789	-5.25803	1.46e-07	2.82e-06	39514
ENSG00000126259	KIRREL2	2.61335	5.83894	0.991856	2.63481	0.00841836	0.0354417	52478
ENSG00000126351	THRA	-1.21022	1866.25	0.235857	-5.13117	2.88e-07	5.16e-06	48141
ENSG00000126353	CCR7	1.53935	70.6132	0.356731	4.31515	1.59e-05	0.000178456	48167
ENSG00000126368	NR1D1	-1.1064	762.164	0.31215	-3.54443	0.00039346	0.00280947	48142
ENSG00000126458	RRAS	-1.63859	354.27	0.287888	-5.69178	1.26e-08	3.27e-07	53223
ENSG00000126460	PRRG2	2.81174	60.4517	0.229354	12.2594	1.5e-34	3.35e-31	53220
ENSG00000126467	TSKS	-1.52914	18.7418	0.541025	-2.82638	0.00470771	0.0221882	53233
ENSG00000126522	ASL	1.12784	650.144	0.360733	3.12653	0.00176882	0.00989967	22803
ENSG00000126524	SBDS	-1.07246	3336.41	0.206916	-5.18304	2.18e-07	4.04e-06	22840
ENSG00000126562	WNK4	1.23269	500.504	0.49139	2.50857	0.012122	0.0476555	48330
ENSG00000126583	PRKCG	2.17137	82.8955	0.704068	3.08403	0.00204217	0.0111652	53567
ENSG00000126709	IFI6	2.78588	736.194	0.60192	4.62832	3.69e-06	4.98e-05	926
ENSG00000126778	SIX1	4.22526	115.355	1.0383	4.06938	4.71e-05	0.000459076	40598
ENSG00000126785	RHOJ	-1.49182	639.201	0.215123	-6.93473	4.07e-12	2.37e-10	40633
ENSG00000126787	DLGAP5	4.3979	609.803	0.58426	7.52729	5.18e-14	4.51e-12	40486
ENSG00000126895	AVPR2	-1.43451	52.7607	0.425521	-3.37118	0.000748469	0.00482211	59960
ENSG00000126947	ARMCX1	-1.29096	763.706	0.266776	-4.83912	1.3e-06	1.97e-05	59054
ENSG00000127074	RGS13	-1.61233	73.5996	0.602058	-2.67803	0.00740557	0.0320146	4260
ENSG00000127083	OMD	-1.25261	805.541	0.386741	-3.23889	0.00119996	0.00715507	28368
ENSG00000127241	MASP1	-2.48756	7726.66	0.601212	-4.13757	3.51e-05	0.000356813	12622
ENSG00000127249	ATP13A4	2.76608	492.285	0.673915	4.10449	4.05e-05	0.000403531	12690
ENSG00000127324	TSPAN8	2.33975	653.284	0.678424	3.4488	0.000563078	0.00380067	36905
ENSG00000127325	BEST3	4.27039	31.9693	1.10199	3.87515	0.00010656	0.00092699	36881
ENSG00000127328	RAB3IP	2.33565	1268.81	0.338294	6.90421	5.05e-12	2.86e-10	36884
ENSG00000127329	PTPRB	-1.11857	6583.94	0.310147	-3.60658	0.000310257	0.00229923	36897
ENSG00000127418	FGFRL1	1.24131	285.108	0.434514	2.85677	0.0042797	0.0205087	12907
ENSG00000127423	AUNIP	1.97509	59.6455	0.43769	4.51253	6.41e-06	7.98e-05	836
ENSG00000127472	PLA2G5	-3.35223	33.1536	0.854643	-3.92238	8.77e-05	0.000784045	655
ENSG00000127507	ADGRE2	1.40679	801.787	0.460995	3.05163	0.00227605	0.0122028	51748
ENSG00000127528	KLF2	-2.77895	957.188	0.365809	-7.59671	3.04e-14	2.79e-12	51836
ENSG00000127530	OR7C1	2.08845	16.9741	0.705928	2.95845	0.00309191	0.0157006	51749
ENSG00000127561	SYNGR3	2.83234	17.883	0.884275	3.20301	0.00135997	0.00794176	44246
ENSG00000127564	PKMYT1	5.24669	24.1183	0.84649	6.19817	5.71e-10	2e-08	44342
ENSG00000127603	MACF1	-1.00505	95137.4	0.214642	-4.68246	2.83e-06	3.96e-05	1259
ENSG00000127616	SMARCA4	1.31388	13634.1	0.225352	5.83035	5.53e-09	1.58e-07	51522
ENSG00000127780	OR1E2	-1.97001	8.43668	0.56985	-3.45707	0.000546076	0.00370362	46764
ENSG00000127838	PNKD	1.14219	682.145	0.272598	4.19001	2.79e-05	0.00029082	9145
ENSG00000127863	TNFRSF19	2.88929	951.976	0.426533	6.77391	1.25e-11	6.53e-10	38310
ENSG00000127884	ECHS1	1.18108	2083.99	0.216565	5.45368	4.93e-08	1.1e-06	31704
ENSG00000127903	ZNF835	-1.90849	73.7049	0.352252	-5.41796	6.03e-08	1.32e-06	53777
ENSG00000127920	GNG11	-1.31175	396.682	0.384071	-3.41538	0.00063694	0.00421047	23234
ENSG00000127952	STYXL1	1.16911	1163.22	0.292876	3.99181	6.56e-05	0.000611133	23005
ENSG00000127954	STEAP4	-2.22522	570.348	0.368669	-6.03582	1.58e-09	5.11e-08	23152
ENSG00000127990	SGCE	-1.44246	3324.77	0.297613	-4.84675	1.25e-06	1.91e-05	23245
ENSG00000128016	ZFP36	-1.57665	3039.89	0.619427	-2.54533	0.0109174	0.043803	52651
ENSG00000128052	KDR	-1.52328	5619.32	0.339626	-4.48518	7.29e-06	8.95e-05	13669
ENSG00000128165	ADM2	3.48934	10.0688	0.81572	4.27762	1.89e-05	0.000206966	57612
ENSG00000128228	SDF2L1	1.73244	177.542	0.47262	3.66561	0.000246747	0.00188927	56575
ENSG00000128253	RFPL2	2.36442	3.80543	0.848175	2.78766	0.00530901	0.0244649	57077
ENSG00000128268	MGAT3	1.31377	251.661	0.473493	2.77464	0.00552626	0.0252627	57311
ENSG00000128285	MCHR1	-3.1725	123.399	0.504959	-6.28268	3.33e-10	1.23e-08	57339
ENSG00000128298	BAIAP2L2	1.79151	95.3157	0.434061	4.12732	3.67e-05	0.00037057	57244
ENSG00000128342	LIF	1.65286	147.114	0.51722	3.19566	0.0013951	0.00811888	56979
ENSG00000128408	RIBC2	2.92106	142.398	0.739552	3.94976	7.82e-05	0.000708241	57497
ENSG00000128536	CDHR3	3.51484	1441.52	0.84703	4.1496	3.33e-05	0.000339982	23565
ENSG00000128567	PODXL	1.29632	9036.57	0.489245	2.64964	0.00805784	0.0342133	23959
ENSG00000128573	FOXP2	-3.14114	5488.22	0.481898	-6.51827	7.11e-11	3.11e-09	23659
ENSG00000128578	STRIP2	3.38601	562.617	0.713343	4.74667	2.07e-06	3e-05	23898
ENSG00000128581	IFT22	1.088	688.79	0.312798	3.4783	0.000504608	0.00346691	23466
ENSG00000128591	FLNC	-2.19453	10690.8	0.466485	-4.70439	2.55e-06	3.6e-05	23874
ENSG00000128596	CCDC136	-1.27158	508.844	0.3528	-3.60424	0.000313065	0.00231532	23873
ENSG00000128683	GAD1	4.53569	3383.39	0.656621	6.90762	4.93e-12	2.8e-10	8373
ENSG00000128709	HOXD9	-1.0592	347.851	0.343981	-3.07925	0.0020752	0.0113022	8470
ENSG00000128713	HOXD11	-1.11863	211.943	0.398915	-2.80418	0.00504447	0.0234995	8467
ENSG00000128833	MYO5C	1.56591	4043.48	0.253598	6.17478	6.63e-10	2.28e-08	42835
ENSG00000128872	TMOD2	-1.99002	563.865	0.210975	-9.43247	4.01e-21	1.47e-18	42810
ENSG00000128944	KNSTRN	1.02852	400.466	0.309844	3.31946	0.000901912	0.00564703	42473
ENSG00000128965	CHAC1	2.85341	26.3247	0.705717	4.04328	5.27e-05	0.000505981	42505
ENSG00000129009	ISLR	-1.19687	961.322	0.322401	-3.71237	0.000205329	0.00161678	43316
ENSG00000129116	PALLD	-1.17746	34972	0.318027	-3.70239	0.000213574	0.00167289	15207
ENSG00000129151	BBOX1	4.5093	119.047	0.708637	6.36334	1.97e-10	7.66e-09	32501
ENSG00000129167	TPH1	2.17922	508.639	0.647659	3.36476	0.000766102	0.00491687	32371
ENSG00000129170	CSRP3	1.74138	19.4012	0.361326	4.81941	1.44e-06	2.16e-05	32426
ENSG00000129173	E2F8	4.18738	202.764	0.51626	8.111	5.02e-16	6.62e-14	32428
ENSG00000129194	SOX15	-1.07087	25.4933	0.353332	-3.03076	0.00243936	0.0129187	46988
ENSG00000129195	PIMREG	1.91869	22.1399	0.594865	3.22543	0.00125784	0.00744411	46887
ENSG00000129235	TXNDC17	1.25949	614.144	0.179934	6.99976	2.56e-12	1.53e-10	46893
ENSG00000129244	ATP1B2	-1.60784	701.406	0.30728	-5.23249	1.67e-07	3.19e-06	46992
ENSG00000129255	MPDU1	1.15645	2284.24	0.243741	4.7446	2.09e-06	3.03e-05	46987
ENSG00000129295	LRRC6	1.32639	1052.52	0.3491	3.79946	0.000145011	0.00120721	26794
ENSG00000129354	AP1M2	4.94982	507.098	0.651631	7.59605	3.05e-14	2.79e-12	51505
ENSG00000129437	KLK14	2.03395	22.6195	0.6827	2.97928	0.00288929	0.0148625	53326
ENSG00000129451	KLK10	2.04301	115.067	0.681662	2.9971	0.00272558	0.0141667	53319
ENSG00000129467	ADCY4	-1.19001	986.545	0.293676	-4.05213	5.08e-05	0.000489834	40020
ENSG00000129514	FOXA1	5.23065	481.61	0.877852	5.95847	2.55e-09	7.76e-08	40230
ENSG00000129521	EGLN3	2.24347	483.806	0.475797	4.71518	2.41e-06	3.46e-05	40144
ENSG00000129654	FOXJ1	5.7083	565.684	0.976064	5.84828	4.97e-09	1.43e-07	49368
ENSG00000129675	ARHGEF6	-1.23862	4365.01	0.258239	-4.7964	1.62e-06	2.4e-05	59674
ENSG00000129680	MAP7D3	-1.78825	2147.24	0.170263	-10.5028	8.38e-26	7.27e-23	59663
ENSG00000129810	SGO1	3.11177	104.446	0.445097	6.99122	2.73e-12	1.61e-10	9981
ENSG00000129925	PGAP6	1.7467	793.962	0.239095	7.30547	2.76e-13	2.01e-11	44100
ENSG00000129990	SYT5	5.30637	8.57631	1.38035	3.84422	0.000120936	0.00103663	53670
ENSG00000129991	TNNI3	4.03656	51.039	1.28462	3.14223	0.00167664	0.00945189	53665
ENSG00000130032	PRRG3	-1.03074	37.1204	0.362466	-2.8437	0.00445933	0.0212145	59880
ENSG00000130037	KCNA5	-2.10875	96.533	0.521264	-4.04546	5.22e-05	0.000502001	35236
ENSG00000130052	STARD8	-1.56159	398.604	0.288128	-5.41978	5.97e-08	1.31e-06	58634
ENSG00000130054	FAM155B	2.43527	41.1911	0.575799	4.22937	2.34e-05	0.000249539	58642
ENSG00000130066	SAT1	2.19933	5470.97	0.451972	4.86607	1.14e-06	1.76e-05	57930
ENSG00000130176	CNN1	-2.50192	4890.64	0.508367	-4.92148	8.59e-07	1.38e-05	51557
ENSG00000130203	APOE	1.84016	2571.62	0.614611	2.99402	0.00275325	0.0142719	52942
ENSG00000130208	APOC1	2.79426	504.423	0.63398	4.40748	1.05e-05	0.000123266	52944
ENSG00000130222	GADD45G	-1.49335	169.985	0.414257	-3.60489	0.000312283	0.00231276	28312
ENSG00000130224	LRCH2	-1.61864	1129.14	0.223232	-7.25095	4.14e-13	2.89e-11	59295
ENSG00000130294	KIF1A	2.83523	313.526	0.940095	3.01589	0.00256223	0.0134739	9622
ENSG00000130368	MAS1	-3.34779	10.4727	0.655544	-5.10689	3.28e-07	5.78e-06	21389
ENSG00000130433	CACNG6	3.81125	2.42781	1.36981	2.78232	0.00539714	0.0247904	53571
ENSG00000130475	FCHO1	1.80974	211.815	0.644544	2.80778	0.00498849	0.0232703	51919
ENSG00000130487	KLHDC7B	4.13086	11.8786	0.806604	5.1213	3.03e-07	5.41e-06	57622
ENSG00000130513	GDF15	4.17793	218.899	0.694174	6.01855	1.76e-09	5.59e-08	51954
ENSG00000130520	LSM4	1.43283	339.367	0.313767	4.56656	4.96e-06	6.42e-05	51951
ENSG00000130522	JUND	-1.20416	3116.16	0.40684	-2.95979	0.00307846	0.0156441	51948
ENSG00000130529	TRPM4	1.60067	1778.32	0.277521	5.76775	8.03e-09	2.18e-07	53187
ENSG00000130545	CRB3	4.09037	57.6055	0.420456	9.72842	2.28e-22	1.02e-19	51285
ENSG00000130558	OLFM1	-1.39135	317.601	0.366447	-3.79686	0.000146539	0.00121579	29244
ENSG00000130590	SAMD10	2.94629	33.9203	0.363493	8.10551	5.25e-16	6.86e-14	55360
ENSG00000130595	TNNT3	-2.94129	446.052	0.490557	-5.99581	2.02e-09	6.34e-08	31864
ENSG00000130598	TNNI2	2.64974	42.1522	0.791115	3.34938	0.000809939	0.00515761	31857
ENSG00000130635	COL5A1	-1.25315	24329.1	0.331041	-3.7855	0.0001534	0.00126605	29229
ENSG00000130653	PNPLA7	-1.47145	1079.18	0.318066	-4.62624	3.72e-06	5.02e-05	29382
ENSG00000130675	MNX1	3.65189	26.6259	0.70012	5.21609	1.83e-07	3.43e-06	24549
ENSG00000130701	RBBP8NL	4.4141	41.2413	0.842692	5.2381	1.62e-07	3.1e-06	55259
ENSG00000130762	ARHGEF16	3.623	177.009	0.596569	6.07307	1.25e-09	4.09e-08	191
ENSG00000130768	SMPDL3B	4.42774	289.86	0.395906	11.1838	4.89e-29	6.58e-26	944
ENSG00000130787	HIP1R	1.45686	1022.95	0.310724	4.6886	2.75e-06	3.86e-05	37843
ENSG00000130816	DNMT1	1.05206	9687.99	0.162291	6.48257	9.02e-11	3.84e-09	51476
ENSG00000130988	RGN	-1.42638	166.034	0.285298	-4.9996	5.75e-07	9.64e-06	58221
ENSG00000131015	ULBP2	2.35245	55.4057	0.683377	3.44239	0.000576593	0.00387536	21208
ENSG00000131016	AKAP12	-2.18826	8205.65	0.269347	-8.12432	4.5e-16	6.02e-14	21239
ENSG00000131018	SYNE1	-1.86077	54602.4	0.202304	-9.19788	3.65e-20	1.14e-17	21254
ENSG00000131019	ULBP3	2.47232	81.483	0.377623	6.54706	5.87e-11	2.62e-09	21218
ENSG00000131037	EPS8L1	1.89041	279.068	0.458816	4.1202	3.79e-05	0.000380631	53659
ENSG00000131044	TTLL9	3.12919	188.143	0.6126	5.10804	3.26e-07	5.75e-06	54527
ENSG00000131055	COX4I2	-1.85617	104.047	0.371097	-5.00186	5.68e-07	9.54e-06	54518
ENSG00000131080	EDA2R	-1.1677	75.3298	0.39661	-2.94421	0.00323782	0.0163	58617
ENSG00000131094	C1QL1	-2.94063	41.0307	0.532653	-5.52073	3.38e-08	7.9e-07	48464
ENSG00000131096	PYY	5.80943	9.07602	1.00726	5.76757	8.04e-09	2.18e-07	48405
ENSG00000131097	HIGD1B	-1.20164	44.7813	0.420069	-2.86058	0.00422862	0.0203037	48455
ENSG00000131153	GINS2	1.57859	74.9061	0.424822	3.71587	0.000202503	0.0015964	46445
ENSG00000131171	SH3BGRL	-1.01033	3015.82	0.220717	-4.5775	4.71e-06	6.15e-05	58882
ENSG00000131187	F12	1.87022	28.381	0.700803	2.66868	0.00761507	0.0327257	18343
ENSG00000131188	PRR7	2.27475	19.1553	0.58534	3.88621	0.000101823	0.000891651	18346
ENSG00000131196	NFATC1	-1.08687	418.73	0.277844	-3.91179	9.16e-05	0.00081379	50899
ENSG00000131203	IDO1	3.82328	1506.91	0.722597	5.29102	1.22e-07	2.42e-06	25441
ENSG00000131242	RAB11FIP4	3.45466	920.722	0.40235	8.58622	8.99e-18	1.7e-15	47798
ENSG00000131370	SH3BP5	-1.70568	832.194	0.231315	-7.37385	1.66e-13	1.27e-11	9912
ENSG00000131386	GALNT15	-2.17541	116.173	0.521818	-4.1689	3.06e-05	0.000315555	9934
ENSG00000131398	KCNC3	4.62791	2540	0.540203	8.56699	1.06e-17	1.97e-15	53270
ENSG00000131400	NAPSA	2.34834	65.6463	0.520744	4.50959	6.5e-06	8.08e-05	53273
ENSG00000131459	GFPT2	-1.88593	770.637	0.322543	-5.84707	5e-09	1.43e-07	18451
ENSG00000131462	TUBG1	1.04179	1325.48	0.260763	3.99514	6.47e-05	0.000604702	48313
ENSG00000131471	AOC3	-2.58979	2094.17	0.350178	-7.39563	1.41e-13	1.11e-11	48337
ENSG00000131508	UBE2D2	1.22491	5037.97	0.365017	3.35574	0.000791517	0.00506067	17612
ENSG00000131650	KREMEN2	2.8785	5.75212	0.869464	3.31066	0.000930766	0.00580068	44341
ENSG00000131686	CA6	3.52498	27.0392	1.01469	3.47395	0.000512865	0.00351601	313
ENSG00000131711	MAP1B	-1.15399	13393.3	0.352982	-3.26927	0.00107824	0.00653651	16571
ENSG00000131746	TNS4	2.41007	125.32	0.683982	3.52359	0.000425741	0.0030033	48165
ENSG00000131747	TOP2A	4.54207	4724.61	0.5693	7.97834	1.48e-15	1.79e-13	48160
ENSG00000131771	PPP1R1B	4.14231	964.027	0.551171	7.51547	5.67e-14	4.9e-12	48117
ENSG00000131844	MCCC2	1.44431	3735.97	0.222706	6.48529	8.86e-11	3.78e-09	16567
ENSG00000131910	NR0B2	2.89913	8.95489	0.771302	3.75875	0.000170768	0.00138406	894
ENSG00000131941	RHPN2	3.51736	1779.61	0.322373	10.9108	1.02e-27	1.18e-24	52337
ENSG00000132003	ZSWIM4	1.24873	275.556	0.341368	3.65801	0.000254178	0.00193735	51693
ENSG00000132004	FBXW9	1.99908	250.897	0.403137	4.9588	7.09e-07	1.16e-05	51639
ENSG00000132010	ZNF20	1.47189	8.99122	0.447676	3.28785	0.00100955	0.00620257	51593
ENSG00000132182	NUP210	2.58922	1954.97	0.355399	7.28539	3.21e-13	2.3e-11	9869
ENSG00000132259	CNGA4	2.47724	81.0878	0.764599	3.23992	0.00119564	0.00713409	32110
ENSG00000132329	RAMP1	-1.92519	705.623	0.443215	-4.3437	1.4e-05	0.000158875	9550
ENSG00000132334	PTPRE	1.3133	865.388	0.459422	2.85859	0.00425524	0.0204024	31625
ENSG00000132386	SERPINF1	-1.64801	11432.1	0.357063	-4.61547	3.92e-06	5.26e-05	46687
ENSG00000132429	POPDC3	-1.25813	42.0292	0.435048	-2.89192	0.00382892	0.0186949	20519
ENSG00000132470	ITGB4	1.19598	6471.27	0.429709	2.78323	0.00538202	0.0247271	49341
ENSG00000132541	RIDA	1.09016	218.408	0.282492	3.85909	0.00011381	0.000982434	26326
ENSG00000132561	MATN2	-1.46762	8729.65	0.34621	-4.23909	2.24e-05	0.000240023	26320
ENSG00000132563	REEP2	-1.04132	119.036	0.378108	-2.75404	0.00588642	0.0265882	17571
ENSG00000132622	HSPA12B	-1.59169	201.033	0.302594	-5.26015	1.44e-07	2.79e-06	54039
ENSG00000132623	ANKEF1	1.68971	340.505	0.392443	4.30561	1.67e-05	0.00018509	54146
ENSG00000132639	SNAP25	-1.9811	193.52	0.234199	-8.45907	2.7e-17	4.68e-15	54151
ENSG00000132646	PCNA	1.42347	1224.43	0.284858	4.99713	5.82e-07	9.74e-06	54080
ENSG00000132698	RAB25	4.63679	640.268	0.458093	10.1219	4.42e-24	2.7e-21	3459
ENSG00000132702	HAPLN2	-1.5672	10.1393	0.62384	-2.51219	0.0119986	0.0472551	3487
ENSG00000132704	FCRL2	3.38984	51.5213	0.760741	4.45598	8.35e-06	0.000101185	3531
ENSG00000132744	ACY3	4.48079	40.1301	0.681973	6.57034	5.02e-11	2.28e-09	33648
ENSG00000132746	ALDH3B2	4.12626	165.707	0.798194	5.1695	2.35e-07	4.3e-06	33650
ENSG00000132749	TESMIN	3.48121	132.649	0.565426	6.15679	7.42e-10	2.53e-08	33688
ENSG00000132849	PATJ	1.2044	9835.4	0.210311	5.72672	1.02e-08	2.72e-07	1829
ENSG00000132854	KANK4	4.31394	189.465	0.703299	6.13386	8.58e-10	2.89e-08	1841
ENSG00000132911	NMUR2	4.75069	80.8464	0.841058	5.64847	1.62e-08	4.09e-07	17969
ENSG00000132932	ATP8A2	2.97537	168.886	0.640674	4.64413	3.42e-06	4.67e-05	38363
ENSG00000132970	WASF3	-1.39138	912.073	0.207985	-6.68981	2.23e-11	1.09e-09	38379
ENSG00000133020	MYH8	-3.72623	385.983	0.541469	-6.88171	5.91e-12	3.32e-10	47091
ENSG00000133048	CHI3L1	1.87378	280.764	0.486426	3.85213	0.000117094	0.00100658	4441
ENSG00000133101	CCNA1	3.55057	488.407	0.723201	4.90952	9.13e-07	1.45e-05	38541
ENSG00000133106	EPSTI1	1.1723	1327.55	0.416151	2.817	0.00484747	0.0227321	38651
ENSG00000133107	TRPC4	-1.2861	1071.34	0.486027	-2.64616	0.00814121	0.0345017	38565
ENSG00000133110	POSTN	-1.37742	8210.98	0.492344	-2.79768	0.00514719	0.0238376	38564
ENSG00000133115	STOML3	5.49184	112.295	1.26575	4.33881	1.43e-05	0.000161981	38581
ENSG00000133124	IRS4	-2.01675	664.37	0.439757	-4.58606	4.52e-06	5.96e-05	59214
ENSG00000133142	TCEAL4	-1.65635	15044.5	0.323929	-5.11333	3.17e-07	5.63e-06	59133
ENSG00000133195	SLC39A11	1.33929	408.791	0.313577	4.27101	1.95e-05	0.000212078	49234
ENSG00000133313	CNDP2	2.09941	2198.33	0.258225	8.13016	4.29e-16	5.82e-14	50810
ENSG00000133328	PLAAT2	3.89121	24.9902	0.924557	4.20873	2.57e-05	0.000270259	33373
ENSG00000133392	MYH11	-2.49702	3684.67	0.572761	-4.35962	1.3e-05	0.000149427	44691
ENSG00000133424	LARGE1	-1.0184	2485.33	0.267861	-3.80198	0.000143545	0.00119798	57105
ENSG00000133466	C1QTNF6	1.17496	43.6847	0.365384	3.2157	0.00130129	0.00765479	57197
ENSG00000133477	FAM83F	3.45728	37.6396	0.716464	4.82547	1.4e-06	2.1e-05	57324
ENSG00000133488	SEC14L4	1.85924	35.1523	0.717885	2.58988	0.00960084	0.0395279	57000
ENSG00000133561	GIMAP6	-1.08551	245.747	0.327006	-3.31953	0.000901686	0.00564693	24422
ENSG00000133640	LRRIQ1	2.01301	1170.36	0.463431	4.34371	1.4e-05	0.000158875	37066
ENSG00000133665	DYDC2	5.20181	67.4186	0.98439	5.2843	1.26e-07	2.5e-06	30786
ENSG00000133678	TMEM254	1.15804	404.813	0.285847	4.05125	5.09e-05	0.00049133	30772
ENSG00000133710	SPINK5	2.18512	1398.04	0.701199	3.11626	0.00183158	0.0101894	17853
ENSG00000133740	E2F5	1.49401	582.581	0.208508	7.16524	7.76e-13	5.12e-11	26115
ENSG00000133742	CA1	1.2277	290.327	0.436045	2.81554	0.00486954	0.0228071	26121
ENSG00000133800	LYVE1	-2.73894	781.17	0.640577	-4.27573	1.91e-05	0.000208559	32247
ENSG00000133805	AMPD3	1.05151	991.119	0.313909	3.34973	0.000808906	0.00515347	32241
ENSG00000133816	MICAL2	-1.19583	4811.98	0.33146	-3.60776	0.000308852	0.00229289	32277
ENSG00000133863	TEX15	-4.50747	5686.12	0.69466	-6.48874	8.66e-11	3.71e-09	25292
ENSG00000133878	DUSP26	-2.97708	14.122	0.794129	-3.74887	0.000177634	0.0014284	25330
ENSG00000133937	GSC	1.93997	32.6181	0.649207	2.98821	0.00280613	0.0145013	41250
ENSG00000133958	UNC79	2.50451	7.92538	0.920869	2.71972	0.00653368	0.0289879	41212
ENSG00000133985	TTC9	4.08512	148.092	0.4396	9.29282	1.5e-20	4.87e-18	40809
ENSG00000134014	ELP3	1.21961	5634.26	0.358381	3.4031	0.000666251	0.00436561	25220
ENSG00000134028	ADAMDEC1	2.6475	274.806	0.794162	3.33371	0.000856972	0.00540237	25149
ENSG00000134057	CCNB1	2.69092	744.712	0.263855	10.1985	2.01e-24	1.39e-21	16509
ENSG00000134072	CAMK1	-1.08339	189.593	0.160374	-6.75541	1.42e-11	7.31e-10	9777
ENSG00000134121	CHL1	1.98047	2382.34	0.682046	2.90372	0.00368753	0.0181396	9680
ENSG00000134138	MEIS2	-1.94426	3403.75	0.383594	-5.06854	4.01e-07	6.96e-06	42404
ENSG00000134198	TSPAN2	-2.59787	1963.15	0.396074	-6.55905	5.42e-11	2.43e-09	2722
ENSG00000134200	TSHB	-2.67186	45.4419	0.496487	-5.38153	7.39e-08	1.58e-06	2721
ENSG00000134201	GSTM5	-2.85496	1939.99	0.347313	-8.22013	2.03e-16	2.92e-14	2568
ENSG00000134215	VAV3	2.32602	1624.82	0.350319	6.63972	3.14e-11	1.5e-09	2502
ENSG00000134216	CHIA	4.17903	21.4949	1.14787	3.64069	0.000271905	0.00204923	2624
ENSG00000134222	PSRC1	1.21314	58.4808	0.407763	2.97512	0.00292872	0.0150308	2546
ENSG00000134258	VTCN1	5.68915	364.068	0.750929	7.57615	3.56e-14	3.22e-12	2774
ENSG00000134259	NGF	-2.47592	194.845	0.410801	-6.02706	1.67e-09	5.35e-08	2726
ENSG00000134317	GRHL1	3.41058	320.958	0.467107	7.30149	2.85e-13	2.06e-11	5623
ENSG00000134323	MYCN	2.62859	159.232	0.744949	3.52856	0.000417834	0.00295683	5717
ENSG00000134339	SAA2	4.5572	26.1135	0.870357	5.23601	1.64e-07	3.13e-06	32385
ENSG00000134363	FST	-2.57265	106.831	0.672992	-3.8227	0.000131998	0.00111475	16274
ENSG00000134376	CRB1	-2.71787	102.222	0.605983	-4.48506	7.29e-06	8.95e-05	4304
ENSG00000134504	KCTD1	1.64077	858.614	0.291862	5.62175	1.89e-08	4.7e-07	50177
ENSG00000134533	RERG	-2.53727	1738.87	0.391086	-6.48774	8.71e-11	3.73e-09	35631
ENSG00000134548	SPX	3.73267	32.0299	0.526554	7.08886	1.35e-12	8.6e-11	35710
ENSG00000134569	LRP4	2.0918	4969.73	0.592817	3.52858	0.000417795	0.00295683	32795
ENSG00000134595	SOX3	4.48833	2.86032	1.42621	3.14702	0.00164941	0.00931861	59723
ENSG00000134602	STK26	-1.7956	2000.45	0.494757	-3.62925	0.00028424	0.00213204	59553
ENSG00000134690	CDCA8	3.34743	299.973	0.442265	7.56885	3.77e-14	3.39e-12	1214
ENSG00000134709	HOOK1	3.80749	953.432	0.305754	12.4528	1.35e-35	3.3e-32	1813
ENSG00000134716	CYP2J2	4.92707	119.959	0.512903	9.60623	7.53e-22	3.21e-19	1814
ENSG00000134755	DSC2	3.13152	4725.67	0.566551	5.52734	3.25e-08	7.62e-07	50218
ENSG00000134769	DTNA	-1.61274	1699.75	0.360094	-4.47865	7.51e-06	9.18e-05	50279
ENSG00000134775	FHOD3	1.323	1043.83	0.316348	4.1821	2.89e-05	0.000299495	50319
ENSG00000134827	TCN1	3.87062	691.409	0.773308	5.00528	5.58e-07	9.38e-06	33190
ENSG00000134853	PDGFRA	-1.39956	7899.83	0.342779	-4.08297	4.45e-05	0.000437288	13656
ENSG00000134873	CLDN10	3.25264	668.767	0.539763	6.02605	1.68e-09	5.37e-08	39261
ENSG00000134874	DZIP1	-1.00695	2810.08	0.188573	-5.33984	9.3e-08	1.93e-06	39263
ENSG00000135048	CEMIP2	1.68541	3972.96	0.411285	4.09791	4.17e-05	0.000413797	28070
ENSG00000135052	GOLM1	1.57485	2633.62	0.306484	5.13844	2.77e-07	4.98e-06	28239
ENSG00000135063	FAM189A2	1.1019	652.308	0.417362	2.64015	0.00828686	0.0350086	28045
ENSG00000135069	PSAT1	3.20243	1065.76	0.600175	5.33584	9.51e-08	1.96e-06	28152
ENSG00000135097	MSI1	2.12372	345.467	0.473962	4.48078	7.44e-06	9.1e-05	37741
ENSG00000135100	HNF1A	3.89061	143.422	0.568503	6.8436	7.72e-12	4.26e-10	37776
ENSG00000135114	OASL	1.51582	79.5944	0.584537	2.5932	0.00950879	0.0392522	37778
ENSG00000135119	RNFT2	2.866	186.951	0.42602	6.72738	1.73e-11	8.68e-10	37664
ENSG00000135127	BICDL1	2.31352	248.037	0.400874	5.7712	7.87e-09	2.14e-07	37722
ENSG00000135144	DTX1	2.30394	105.187	0.436271	5.28098	1.28e-07	2.54e-06	37590
ENSG00000135205	CCDC146	1.51529	2386.96	0.506126	2.9939	0.00275439	0.0142751	23050
ENSG00000135253	KCP	4.81379	406.002	0.829745	5.80154	6.57e-09	1.84e-07	23876
ENSG00000135298	ADGRB3	-2.97451	816.306	0.552522	-5.38352	7.3e-08	1.56e-06	20095
ENSG00000135312	HTR1B	-1.748	21.8388	0.653149	-2.67626	0.00744492	0.0321641	20217
ENSG00000135333	EPHA7	2.99123	955.949	0.583765	5.12402	2.99e-07	5.34e-06	20429
ENSG00000135362	PRR5L	1.28183	189.781	0.423579	3.02619	0.00247655	0.0130821	32654
ENSG00000135373	EHF	5.07722	3429.02	0.643598	7.8888	3.05e-15	3.43e-13	32624
ENSG00000135374	ELF5	3.38059	42.497	0.812692	4.15974	3.19e-05	0.000326851	32621
ENSG00000135378	PRRG4	2.75963	228.576	0.367396	7.51131	5.85e-14	5.05e-12	32582
ENSG00000135414	GDF11	1.13301	173.825	0.259158	4.37188	1.23e-05	0.000142385	36520
ENSG00000135424	ITGA7	-1.88717	2848.47	0.209912	-8.99025	2.47e-19	6.44e-17	36512
ENSG00000135447	PPP1R1A	-1.59921	22.6695	0.606057	-2.63871	0.00832209	0.0351134	36467
ENSG00000135451	TROAP	3.97264	261.041	0.515313	7.70918	1.27e-14	1.25e-12	36205
ENSG00000135472	FAIM2	-1.90341	318.176	0.310145	-6.13714	8.4e-10	2.84e-08	36230
ENSG00000135476	ESPL1	3.70276	364.854	0.586915	6.30885	2.81e-10	1.05e-08	36384
ENSG00000135480	KRT7	4.09686	1322.54	0.897672	4.56388	5.02e-06	6.49e-05	36315
ENSG00000135502	SLC26A10	-1.70674	63.0439	0.261497	-6.52681	6.72e-11	2.95e-09	36640
ENSG00000135519	KCNH3	1.75625	77.2572	0.563701	3.11557	0.00183591	0.0102093	36212
ENSG00000135525	MAP7	3.19049	1058.31	0.342189	9.32375	1.12e-20	3.78e-18	20998
ENSG00000135540	NHSL1	2.35299	1203.08	0.408632	5.75821	8.5e-09	2.29e-07	21039
ENSG00000135547	HEY2	1.52723	420.853	0.478734	3.19014	0.00142203	0.00823636	20821
ENSG00000135549	PKIB	1.8931	24.692	0.631009	3.00011	0.00269878	0.0140546	20795
ENSG00000135587	SMPD2	1.04342	393.084	0.362187	2.88088	0.00396567	0.0192403	20610
ENSG00000135605	TEC	1.82345	770.589	0.33491	5.44459	5.19e-08	1.15e-06	13578
ENSG00000135678	CPM	2.26518	3075.26	0.622275	3.64016	0.000272465	0.00205288	36861
ENSG00000135679	MDM2	1.00236	6834.9	0.293379	3.41661	0.000634058	0.00419451	36857
ENSG00000135747	ZNF670-ZNF695	3.64002	6.64275	0.800162	4.5491	5.39e-06	6.9e-05	5365
ENSG00000135750	KCNK1	1.65691	475.878	0.369185	4.48801	7.19e-06	8.86e-05	5106
ENSG00000135773	CAPN9	1.92668	47.9741	0.420812	4.57848	4.68e-06	6.12e-05	5053
ENSG00000135835	KIAA1614	-1.16508	231.071	0.267884	-4.34919	1.37e-05	0.000155535	4093
ENSG00000135842	NIBAN1	-2.0219	2580.26	0.306677	-6.59292	4.31e-11	1.97e-09	4173
ENSG00000135902	CHRND	1.38867	78.1479	0.472877	2.93664	0.00331789	0.0166367	9442
ENSG00000135925	WNT10A	2.25003	35.2214	0.778235	2.89119	0.00383782	0.0187293	9176
ENSG00000135951	TSGA10	2.40431	642.873	0.415784	5.7826	7.36e-09	2.02e-07	7274
ENSG00000135953	MFSD9	1.25584	197.162	0.15199	8.26265	1.42e-16	2.13e-14	7343
ENSG00000135960	EDAR	4.07962	135.893	0.684663	5.95858	2.54e-09	7.76e-08	7455
ENSG00000136010	ALDH1L2	-1.1248	686.199	0.398823	-2.82031	0.00479778	0.0225416	37407
ENSG00000136011	STAB2	-2.08363	269.743	0.375569	-5.54794	2.89e-08	6.89e-07	37374
ENSG00000136108	CKAP2	1.33964	1116.47	0.295428	4.5346	5.77e-06	7.33e-05	38864
ENSG00000136114	THSD1	-1.14488	238.181	0.262358	-4.36382	1.28e-05	0.00014723	38860
ENSG00000136141	LRCH1	-1.04292	3483.64	0.228375	-4.56669	4.95e-06	6.42e-05	38738
ENSG00000136155	SCEL	4.57835	223.422	0.703735	6.50578	7.73e-11	3.35e-09	39088
ENSG00000136160	EDNRB	-1.36885	1101.47	0.421777	-3.24544	0.00117268	0.00702508	39097
ENSG00000136231	IGF2BP3	4.16345	492.59	0.646018	6.44479	1.16e-10	4.76e-09	21941
ENSG00000136261	BZW2	1.33074	873.558	0.175957	7.56288	3.94e-14	3.53e-12	21850
ENSG00000136267	DGKB	-2.0504	969.939	0.70163	-2.92234	0.00347413	0.0172888	21827
ENSG00000136274	NACAD	-1.77122	380.334	0.355001	-4.98933	6.06e-07	1.01e-05	22384
ENSG00000136295	TTYH3	1.28957	1023.8	0.255259	5.05202	4.37e-07	7.52e-06	21649
ENSG00000136352	NKX2-1	4.27464	4.33887	1.68339	2.5393	0.0111074	0.0444066	40211
ENSG00000136379	ABHD17C	2.27592	220.067	0.218871	10.3985	2.52e-25	2.05e-22	43538
ENSG00000136383	ALPK3	2.83335	1011.58	0.493637	5.73974	9.48e-09	2.54e-07	43665
ENSG00000136490	LIMD2	1.51248	78.9492	0.428272	3.53159	0.000413072	0.00292698	49037
ENSG00000136492	BRIP1	1.91789	1153.37	0.432534	4.43408	9.25e-06	0.000110345	48973
ENSG00000136531	SCN2A	-1.59689	757.901	0.455113	-3.50878	0.000450171	0.00314181	8303
ENSG00000136541	ERMN	3.89338	91.3311	0.448441	8.68202	3.89e-18	7.8e-16	8197
ENSG00000136546	SCN7A	-3.93686	5854.86	0.435611	-9.03755	1.6e-19	4.31e-17	8318
ENSG00000136694	IL36A	-5.00762	3.51863	1.5543	-3.22179	0.00127391	0.0075243	7571
ENSG00000136720	HS6ST1	1.70049	534	0.306454	5.54893	2.87e-08	6.86e-07	7776
ENSG00000136732	GYPC	-1.5231	1653.64	0.246636	-6.1755	6.6e-10	2.27e-08	7726
ENSG00000136810	TXN	1.34777	4358.08	0.249167	5.40912	6.33e-08	1.37e-06	28701
ENSG00000136826	KLF4	-1.81437	907.205	0.548315	-3.309	0.000936299	0.00582841	28664
ENSG00000136842	TMOD1	-1.44425	2046.66	0.443275	-3.25814	0.00112144	0.00676337	28509
ENSG00000136854	STXBP1	-1.55039	3877.93	0.258629	-5.99463	2.04e-09	6.36e-08	28992
ENSG00000136859	ANGPTL2	-1.34302	963.007	0.314278	-4.27337	1.93e-05	0.000210273	28980
ENSG00000136883	KIF12	3.95421	335.648	0.720939	5.4848	4.14e-08	9.41e-07	28783
ENSG00000136895	GARNL3	-1.55546	2661.9	0.252527	-6.1596	7.29e-10	2.49e-08	28982
ENSG00000136918	WDR38	2.90992	101.621	0.737285	3.9468	7.92e-05	0.000715369	28939
ENSG00000136943	CTSV	4.43952	235.02	0.572815	7.75036	9.16e-15	9.34e-13	28488
ENSG00000137070	IL11RA	-1.36091	1020.65	0.298528	-4.55873	5.15e-06	6.63e-05	27577
ENSG00000137076	TLN1	-1.31283	20911.6	0.197873	-6.63469	3.25e-11	1.54e-09	27632
ENSG00000137094	DNAJB5	-1.01808	683.564	0.369098	-2.75828	0.00581066	0.0262978	27593
ENSG00000137124	ALDH1B1	-1.05969	625.019	0.287215	-3.68955	0.000224649	0.0017434	27714
ENSG00000137142	IGFBPL1	2.70412	22.9343	0.619748	4.36326	1.28e-05	0.000147423	27715
ENSG00000137193	PIM1	-1.45639	643.79	0.502254	-2.89971	0.0037351	0.0183358	19625
ENSG00000137203	TFAP2A	4.53235	432.404	0.621704	7.29021	3.09e-13	2.23e-11	18697
ENSG00000137261	KIAA0319	2.68694	100.862	0.551369	4.87322	1.1e-06	1.7e-05	18901
ENSG00000137269	LRRC1	1.63413	748.993	0.215855	7.57049	3.72e-14	3.36e-12	19979
ENSG00000137273	FOXF2	2.05366	15.2946	0.779872	2.63333	0.0084553	0.0355916	18537
ENSG00000137309	HMGA1	2.71649	1652.54	0.445279	6.10065	1.06e-09	3.49e-08	19533
ENSG00000137393	RNF144B	1.74759	1102.33	0.329522	5.30339	1.14e-07	2.29e-06	18839
ENSG00000137434	C6orf52	2.80597	47.7996	0.611962	4.58521	4.54e-06	5.97e-05	18713
ENSG00000137440	FGFBP1	6.13196	29.6285	0.964035	6.36073	2.01e-10	7.77e-09	13229
ENSG00000137460	FHDC1	1.8642	279.206	0.367573	5.07164	3.94e-07	6.87e-06	15006
ENSG00000137463	MGARP	-2.66039	103.857	0.49719	-5.35085	8.75e-08	1.83e-06	14792
ENSG00000137473	TTC29	3.79725	92.3572	0.980549	3.87258	0.000107689	0.000935904	14909
ENSG00000137502	RAB30	-1.06828	535.722	0.315117	-3.3901	0.000698668	0.00454591	34048
ENSG00000137507	LRRC32	-1.00481	484.768	0.359063	-2.79842	0.0051353	0.0237908	33962
ENSG00000137563	GGH	2.30584	398.997	0.441831	5.21882	1.8e-07	3.39e-06	25788
ENSG00000137571	SLCO5A1	2.11576	279.02	0.540673	3.91319	9.11e-05	0.000810188	25885
ENSG00000137642	SORL1	1.26019	7319.84	0.318361	3.95836	7.55e-05	0.000686706	34814
ENSG00000137648	TMPRSS4	5.86647	882.006	0.64892	9.04036	1.56e-19	4.24e-17	34690
ENSG00000137673	MMP7	5.31488	11697.6	0.602658	8.81907	1.15e-18	2.65e-16	34382
ENSG00000137691	CFAP300	1.34767	413.262	0.462454	2.91416	0.0035665	0.0176605	34366
ENSG00000137699	TRIM29	2.84904	244.597	0.506649	5.62329	1.87e-08	4.67e-07	34793
ENSG00000137700	SLC37A4	1.16762	426.701	0.273146	4.27472	1.91e-05	0.000209424	34748
ENSG00000137707	BTG4	3.58612	8.79669	1.31567	2.7257	0.00641655	0.0285702	34522
ENSG00000137726	FXYD6	-2.15356	751.25	0.305992	-7.03796	1.95e-12	1.2e-10	34685
ENSG00000137727	ARHGAP20	-1.32531	411.646	0.442083	-2.99789	0.00271859	0.0141358	34503
ENSG00000137731	FXYD2	-2.8223	125.286	0.496301	-5.68667	1.3e-08	3.36e-07	34681
ENSG00000137745	MMP13	1.69174	28.3769	0.634956	2.66434	0.00771405	0.0330824	34398
ENSG00000137747	TMPRSS13	2.41775	255.109	0.692591	3.49088	0.000481431	0.00333064	34686
ENSG00000137807	KIF23	1.98532	856.759	0.409493	4.84825	1.25e-06	1.9e-05	43207
ENSG00000137809	ITGA11	-2.90803	8890.1	0.465396	-6.24851	4.14e-10	1.49e-08	43184
ENSG00000137812	KNL1	3.33558	641.688	0.496497	6.71823	1.84e-11	9.16e-10	42485
ENSG00000137819	PAQR5	1.35755	64.164	0.515097	2.63553	0.0084006	0.0353868	43203
ENSG00000137842	TMEM62	1.17192	1021.54	0.208975	5.60794	2.05e-08	5.06e-07	42583
ENSG00000137843	PAK6	2.225	59.4545	0.524169	4.24481	2.19e-05	0.000234449	42454
ENSG00000137868	STRA6	3.62865	2235.5	0.566966	6.40012	1.55e-10	6.2e-09	43317
ENSG00000137878	GCOM1	-2.07652	22.3933	0.462893	-4.48595	7.26e-06	8.92e-05	42916
ENSG00000137942	FNBP1L	1.07021	3847.53	0.17523	6.10747	1.01e-09	3.35e-08	2323
ENSG00000137968	SLC44A5	1.72358	278.01	0.567112	3.03923	0.00237184	0.0126382	2035
ENSG00000137975	CLCA2	4.85328	88.5761	1.31829	3.6815	0.000231867	0.00179114	2188
ENSG00000138028	CGREF1	-1.58505	123.1	0.452918	-3.49965	0.000465867	0.00323545	5914
ENSG00000138030	KHK	-1.42826	192.098	0.484342	-2.94886	0.00318953	0.0160971	5913
ENSG00000138039	LHCGR	-2.39137	459.101	0.481783	-4.9636	6.92e-07	1.14e-05	6303
ENSG00000138061	CYP1B1	-1.37557	3373.98	0.398636	-3.45069	0.000559154	0.00377988	6105
ENSG00000138080	EMILIN1	-1.72504	1963.16	0.250157	-6.89581	5.36e-12	3.01e-10	5912
ENSG00000138083	SIX3	2.10455	16.2315	0.809093	2.60113	0.0092918	0.0384551	6226
ENSG00000138092	CENPO	1.21388	279.397	0.29634	4.09625	4.2e-05	0.000416302	5850
ENSG00000138160	KIF11	2.6516	933.385	0.346122	7.6609	1.85e-14	1.79e-12	30993
ENSG00000138172	CALHM2	-1.73669	474.18	0.234986	-7.39062	1.46e-13	1.15e-11	31269
ENSG00000138180	CEP55	4.29595	307.746	0.474123	9.06084	1.29e-19	3.55e-17	31010
ENSG00000138311	ZNF365	2.43615	5.3037	0.753144	3.23464	0.00121797	0.00724001	30410
ENSG00000138316	ADAMTS14	3.24987	134.888	0.665539	4.88307	1.04e-06	1.63e-05	30542
ENSG00000138346	DNA2	1.58054	605.265	0.275669	5.73346	9.84e-09	2.63e-07	30474
ENSG00000138356	AOX1	-2.00247	2538.18	0.571273	-3.50528	0.000456131	0.00317439	8799
ENSG00000138395	CDK15	-2.00847	70.5989	0.384643	-5.22165	1.77e-07	3.35e-06	8857
ENSG00000138400	MDH1B	1.5082	372.151	0.423832	3.55849	0.000372986	0.00268466	8965
ENSG00000138411	HECW2	-1.16716	739.555	0.288891	-4.04016	5.34e-05	0.000511853	8741
ENSG00000138413	IDH1	1.06277	2232.42	0.258567	4.11025	3.95e-05	0.000395057	9011
ENSG00000138435	CHRNA1	2.548	41.9753	0.775463	3.28578	0.001017	0.00624404	8447
ENSG00000138604	GLCE	1.19139	1282.3	0.400479	2.97492	0.00293068	0.015038	43200
ENSG00000138615	CILP	-1.72989	422.711	0.576897	-2.99861	0.00271218	0.014108	43102
ENSG00000138622	HCN4	2.57211	24.2718	0.634084	4.05642	4.98e-05	0.000482311	43291
ENSG00000138646	HERC5	-1.26819	2079.41	0.259586	-4.88545	1.03e-06	1.61e-05	14201
ENSG00000138650	PCDH10	-1.58459	107.343	0.506523	-3.12837	0.00175777	0.00985012	14728
ENSG00000138653	NDST4	-3.74116	44.2877	0.81003	-4.61854	3.86e-06	5.19e-05	14527
ENSG00000138678	GPAT3	-1.10218	332.388	0.362192	-3.04307	0.00234178	0.0125032	14129
ENSG00000138685	FGF2	-1.7224	594.876	0.317975	-5.41677	6.07e-08	1.32e-06	14631
ENSG00000138696	BMPR1B	2.37129	2833.13	0.631761	3.75346	0.000174413	0.00140647	14260
ENSG00000138722	MMRN1	-1.33269	1204.52	0.440788	-3.02342	0.00249933	0.0131766	14227
ENSG00000138759	FRAS1	2.86296	5098.17	0.255783	11.1929	4.42e-29	6.25e-26	14046
ENSG00000138771	SHROOM3	1.95955	4033.72	0.362903	5.39965	6.68e-08	1.44e-06	14015
ENSG00000138772	ANXA3	1.63203	999.184	0.303721	5.37344	7.72e-08	1.64e-06	14049
ENSG00000138778	CENPE	2.05495	1335.84	0.382433	5.37336	7.73e-08	1.64e-06	14360
ENSG00000138792	ENPEP	-1.2346	2549.45	0.366328	-3.3702	0.000751149	0.0048359	14459
ENSG00000138795	LEF1	2.60048	1833.59	0.404651	6.42647	1.31e-10	5.32e-09	14416
ENSG00000138801	PAPSS1	1.13462	2831.23	0.198346	5.7204	1.06e-08	2.82e-07	14409
ENSG00000138821	SLC39A8	2.14373	1463.83	0.502124	4.26932	1.96e-05	0.000213333	14338
ENSG00000138835	RGS3	1.09754	843.384	0.229975	4.77243	1.82e-06	2.67e-05	28774
ENSG00000138944	SHISAL1	-2.02606	244.327	0.661508	-3.06279	0.00219282	0.0118344	57469
ENSG00000138964	PARVG	1.46837	687.329	0.422087	3.47884	0.000503595	0.00346172	57466
ENSG00000139044	B4GALNT3	2.01781	1878.42	0.398736	5.06051	4.18e-07	7.23e-06	35121
ENSG00000139112	GABARAPL1	-1.13096	1855.15	0.320082	-3.53335	0.000410333	0.00290987	35485
ENSG00000139144	PIK3C2G	1.72069	421.576	0.665227	2.58663	0.00969201	0.0398126	35666
ENSG00000139209	SLC38A4	-1.18181	444.172	0.403224	-2.9309	0.00337985	0.0168792	36082
ENSG00000139219	COL2A1	2.50931	164.166	0.647168	3.87737	0.00010559	0.000920341	36119
ENSG00000139220	PPFIA2	-1.15373	593.814	0.260104	-4.43564	9.18e-06	0.000109741	37039
ENSG00000139266	MARCHF9	1.35213	81.1054	0.395168	3.42164	0.000622443	0.0041319	36650
ENSG00000139292	LGR5	4.85678	5921.86	0.825697	5.88204	4.05e-09	1.18e-07	36906
ENSG00000139323	POC1B	1.10698	1049.41	0.248491	4.45479	8.4e-06	0.000101653	37107
ENSG00000139354	GAS2L3	1.25469	421.741	0.433163	2.89658	0.0037726	0.0184837	37314
ENSG00000139364	TMEM132B	1.85027	76.9663	0.520963	3.55163	0.000382857	0.0027425	37931
ENSG00000139410	SDSL	1.51696	90.4686	0.420544	3.60713	0.000309608	0.00229734	37606
ENSG00000139445	FOXN4	1.89006	55.1393	0.689435	2.74146	0.00611676	0.0274169	37488
ENSG00000139514	SLC7A1	1.65876	1317.12	0.348094	4.76526	1.89e-06	2.76e-05	38439
ENSG00000139537	CCDC65	1.35103	425.339	0.358891	3.76447	0.000166906	0.00135838	36179
ENSG00000139546	TARBP2	1.33997	213.428	0.330292	4.05693	4.97e-05	0.000481438	36399
ENSG00000139572	GPR84	1.98792	16.085	0.615559	3.22946	0.00124025	0.00735291	36459
ENSG00000139597	N4BP2L1	-1.08683	505.881	0.254044	-4.27812	1.88e-05	0.000206669	38492
ENSG00000139618	BRCA2	1.12335	1257.65	0.325188	3.45445	0.000551426	0.00373514	38490
ENSG00000139629	GALNT6	3.24816	369.127	0.369574	8.78895	1.51e-18	3.33e-16	36287
ENSG00000139684	ESD	-1.04789	3375.8	0.142262	-7.36586	1.76e-13	1.33e-11	38740
ENSG00000139714	MORN3	1.69172	36.6968	0.538853	3.13948	0.00169249	0.00952398	37797
ENSG00000139734	DIAPH3	1.98849	659.556	0.677101	2.93677	0.00331649	0.0166338	38925
ENSG00000139737	SLAIN1	2.02589	1054.07	0.429922	4.71223	2.45e-06	3.49e-05	39094
ENSG00000139780	METTL21C	-1.08033	29.6312	0.33009	-3.27284	0.00106473	0.006478	39382
ENSG00000139797	RNF113B	1.60623	88.5684	0.281214	5.71178	1.12e-08	2.94e-07	39297
ENSG00000139832	RAB20	1.14479	83.3282	0.457582	2.50183	0.0123552	0.0483818	39466
ENSG00000139865	TTC6	5.1597	198.168	0.94372	5.4674	4.57e-08	1.02e-06	40231
ENSG00000139910	NOVA1	-1.4447	435.994	0.277629	-5.20372	1.95e-07	3.65e-06	40047
ENSG00000139926	FRMD6	-1.90982	3692.78	0.389776	-4.89978	9.59e-07	1.51e-05	40417
ENSG00000139970	RTN1	1.11387	320.36	0.41942	2.65574	0.00791336	0.0337541	40575
ENSG00000140022	STON2	1.49705	996.869	0.519986	2.87902	0.00398907	0.019326	41053
ENSG00000140057	AK7	3.16731	587.787	0.656186	4.82686	1.39e-06	2.09e-05	41294
ENSG00000140092	FBLN5	-1.54326	15549.3	0.414444	-3.7237	0.000196326	0.00155821	41185
ENSG00000140105	WARS1	1.08253	2824.46	0.315615	3.42992	0.000603758	0.00403275	41364
ENSG00000140254	DUOXA1	1.7834	66.7766	0.67083	2.6585	0.00784886	0.0335295	42664
ENSG00000140263	SORD	2.29497	740.037	0.296958	7.72826	1.09e-14	1.09e-12	42658
ENSG00000140274	DUOXA2	1.70176	26.1744	0.600788	2.83255	0.00461779	0.0218102	42663
ENSG00000140279	DUOX2	1.56125	138.906	0.550256	2.83732	0.00454939	0.0215515	42662
ENSG00000140284	SLC27A2	3.20048	127.355	0.460807	6.94537	3.77e-12	2.22e-10	42766
ENSG00000140285	FGF7	-2.88526	1828.19	0.332647	-8.67366	4.18e-18	8.28e-16	42760
ENSG00000140287	HDC	-1.37106	386.553	0.537997	-2.54845	0.0108203	0.0435175	42768
ENSG00000140297	GCNT3	5.22094	285.961	0.68833	7.58495	3.33e-14	3.02e-12	42973
ENSG00000140379	BCL2A1	1.39605	94.8118	0.532116	2.62358	0.00870108	0.0364437	43520
ENSG00000140403	DNAJA4	1.35307	698.918	0.353549	3.8271	0.000129663	0.00109779	43462
ENSG00000140416	TPM1	-1.83878	51226.5	0.260258	-7.06523	1.6e-12	9.98e-11	43038
ENSG00000140451	PIF1	1.36003	115.402	0.463132	2.9366	0.00331832	0.0166367	43083
ENSG00000140459	CYP11A1	-1.48664	113.134	0.586826	-2.53336	0.0112975	0.0449526	43322
ENSG00000140479	PCSK6	1.70974	517.802	0.566066	3.02038	0.00252458	0.0133045	44036
ENSG00000140481	CCDC33	3.23026	102.664	0.761507	4.24192	2.22e-05	0.000237185	43318
ENSG00000140511	HAPLN3	1.53502	319.71	0.275221	5.57743	2.44e-08	5.93e-07	43731
ENSG00000140525	FANCI	1.5632	3479.43	0.219778	7.11265	1.14e-12	7.29e-11	43744
ENSG00000140527	WDR93	2.57629	139.132	0.631548	4.07933	4.52e-05	0.000442567	43762
ENSG00000140534	TICRR	1.61679	533.1	0.349588	4.62484	3.75e-06	5.05e-05	43756
ENSG00000140538	NTRK3	-2.51578	1993.81	0.394485	-6.37738	1.8e-10	7.08e-09	43714
ENSG00000140545	MFGE8	-1.042	4985.71	0.287857	-3.61985	0.000294779	0.00220126	43732
ENSG00000140557	ST8SIA2	4.71846	44.2049	0.963984	4.89475	9.84e-07	1.55e-05	43852
ENSG00000140682	TGFB1I1	-2.18616	2460.79	0.356498	-6.13233	8.66e-10	2.92e-08	45250
ENSG00000140795	MYLK3	1.58326	64.6818	0.521287	3.03721	0.00238782	0.0127083	45495
ENSG00000140807	NKD1	2.11873	928.706	0.678458	3.12286	0.00179102	0.0100093	45589
ENSG00000140832	MARVELD3	3.61226	78.9744	0.337959	10.6885	1.15e-26	1.03e-23	46135
ENSG00000140835	CHST4	2.25804	42.5553	0.554886	4.06937	4.71e-05	0.000459076	46129
ENSG00000140839	CLEC18B	2.57954	123.036	0.534245	4.82838	1.38e-06	2.08e-05	46202
ENSG00000140945	CDH13	-2.10949	2824.73	0.474852	-4.44241	8.9e-06	0.00010682	46380
ENSG00000141052	MYOCD	-2.28798	1855.61	0.379256	-6.03281	1.61e-09	5.2e-08	47132
ENSG00000141198	TOM1L1	1.49326	2027.41	0.16929	8.8207	1.14e-18	2.64e-16	48780
ENSG00000141293	SKAP1	1.90668	323.862	0.511482	3.72776	0.000193185	0.001536	48592
ENSG00000141294	LRRC46	2.41252	268.171	0.592667	4.07061	4.69e-05	0.000457133	48568
ENSG00000141338	ABCA8	-1.25846	6796.19	0.425779	-2.95567	0.00311988	0.0158128	49188
ENSG00000141391	PRELID3A	-1.38397	219.057	0.345595	-4.0046	6.21e-05	0.000583442	49968
ENSG00000141404	GNAL	-1.88174	425.438	0.34194	-5.50313	3.73e-08	8.6e-07	49930
ENSG00000141431	ASXL3	-1.26974	565.725	0.438137	-2.89805	0.00375488	0.0184136	50273
ENSG00000141448	GATA6	-3.17775	3989.91	0.417419	-7.61285	2.68e-14	2.51e-12	50098
ENSG00000141469	SLC14A1	1.61708	194.1	0.370004	4.37045	1.24e-05	0.00014326	50387
ENSG00000141485	SLC13A5	2.96859	35.7367	1.02313	2.90147	0.00371412	0.0182503	46900
ENSG00000141519	CCDC40	1.47616	2040.36	0.412644	3.57732	0.000347133	0.00252903	49509
ENSG00000141524	TMC6	1.69193	1462.84	0.438076	3.86219	0.000112374	0.000971285	49450
ENSG00000141526	SLC16A3	1.70791	326.734	0.465876	3.66602	0.000246354	0.00188709	49632
ENSG00000141540	TTYH2	-1.59587	287.71	0.288313	-5.53522	3.11e-08	7.35e-07	49263
ENSG00000141570	CBX8	1.43984	97.9156	0.349479	4.11996	3.79e-05	0.000380891	49498
ENSG00000141576	RNF157	1.70482	140.76	0.417312	4.08524	4.4e-05	0.000433836	49370
ENSG00000141579	ZNF750	1.10385	1386.97	0.2684	4.11271	3.91e-05	0.000391893	49674
ENSG00000141665	FBXO15	2.10526	78.996	0.643671	3.27071	0.00107277	0.00651067	50799
ENSG00000141668	CBLN2	3.52349	3.03298	1.36134	2.58825	0.0096464	0.0396681	50785
ENSG00000141682	PMAIP1	3.04083	106.55	0.59538	5.10737	3.27e-07	5.77e-06	50637
ENSG00000141736	ERBB2	1.25897	5228.44	0.406436	3.09759	0.00195101	0.0107471	48122
ENSG00000141738	GRB7	1.17937	406.459	0.338265	3.48651	0.000489359	0.00337507	48125
ENSG00000141750	STAC2	-2.61641	117.444	0.629302	-4.15764	3.22e-05	0.000329362	48107
ENSG00000141753	IGFBP4	-1.13632	2444.48	0.369385	-3.07625	0.00209619	0.0113906	48163
ENSG00000141837	CACNA1A	-1.67351	127.428	0.378938	-4.4163	1e-05	0.000118866	51688
ENSG00000141854	MISP3	1.63375	37.8568	0.474045	3.44641	0.000568081	0.00382705	51714
ENSG00000141934	PLPP2	3.80908	663.038	0.409814	9.29466	1.48e-20	4.84e-18	50949
ENSG00000142102	PGGHG	2.74512	1230.74	0.458654	5.98516	2.16e-09	6.7e-08	31759
ENSG00000142156	COL6A1	-1.81217	42442.3	0.219933	-8.23965	1.73e-16	2.55e-14	56224
ENSG00000142173	COL6A2	-1.90043	48569.5	0.254809	-7.45825	8.77e-14	7.3e-12	56230
ENSG00000142224	IL19	2.36136	9.60709	0.939324	2.5139	0.0119405	0.0470636	4557
ENSG00000142227	EMP3	-1.62033	1848.6	0.269212	-6.01881	1.76e-09	5.59e-08	53116
ENSG00000142235	LMTK3	1.89983	45.7574	0.430219	4.41597	1.01e-05	0.000118948	53126
ENSG00000142273	CBLC	4.94204	165.613	0.670238	7.37356	1.66e-13	1.27e-11	52936
ENSG00000142279	WTIP	-1.17514	511.664	0.295616	-3.97522	7.03e-05	0.000646669	52378
ENSG00000142449	FBN3	2.40167	51.869	0.593846	4.04427	5.25e-05	0.000504164	51374
ENSG00000142494	SLC47A1	2.51111	1896.99	0.656707	3.82379	0.000131414	0.00111051	47409
ENSG00000142512	SIGLEC10	1.68829	168.145	0.542268	3.11338	0.00184956	0.0102724	53359
ENSG00000142530	FAM71E1	1.47071	21.3041	0.529848	2.77572	0.00550798	0.0252091	53279
ENSG00000142609	CFAP74	4.41432	165.299	0.974608	4.52933	5.92e-06	7.49e-05	145
ENSG00000142619	PADI3	4.96281	22.483	1.14465	4.33564	1.45e-05	0.000164072	603
ENSG00000142621	FHAD1	3.77262	1097.18	0.767446	4.91581	8.84e-07	1.42e-05	502
ENSG00000142623	PADI1	4.94502	61.1003	0.932136	5.30504	1.13e-07	2.27e-06	602
ENSG00000142632	ARHGEF19	1.38103	202.364	0.367595	3.75694	0.000172002	0.00139227	550
ENSG00000142657	PGD	1.66224	2407.33	0.32326	5.14213	2.72e-07	4.89e-06	359
ENSG00000142675	CNKSR1	2.37142	1637.19	0.337723	7.02177	2.19e-12	1.32e-10	857
ENSG00000142731	PLK4	2.37031	537.923	0.349822	6.77575	1.24e-11	6.48e-10	14676
ENSG00000142765	SYTL1	1.76774	236.217	0.394627	4.47953	7.48e-06	9.15e-05	913
ENSG00000142871	CCN1	-1.65589	17485.3	0.505034	-3.27877	0.00104262	0.0063747	2177
ENSG00000142945	KIF2C	2.65123	439.389	0.450476	5.88539	3.97e-09	1.16e-07	1452
ENSG00000142959	BEST4	2.77751	40.655	0.831287	3.34122	0.000834105	0.00528895	1461
ENSG00000143028	SYPL2	-1.76967	78.3219	0.445216	-3.97486	7.04e-05	0.000647059	2550
ENSG00000143036	SLC44A3	1.95167	829.376	0.336366	5.80223	6.54e-09	1.84e-07	2355
ENSG00000143061	IGSF3	2.16969	503.694	0.33535	6.46993	9.8e-11	4.11e-09	2758
ENSG00000143125	PROK1	-5.73939	47.5544	1.67016	-3.43643	0.000589442	0.00395185	2596
ENSG00000143126	CELSR2	1.93831	2504.1	0.33025	5.86923	4.38e-09	1.27e-07	2545
ENSG00000143147	GPR161	-1.66063	726.461	0.370407	-4.48326	7.35e-06	9.02e-05	3840
ENSG00000143179	UCK2	1.49604	352.03	0.271518	5.50992	3.59e-08	8.35e-07	3788
ENSG00000143196	DPT	-4.40641	522.321	0.55101	-7.99697	1.28e-15	1.55e-13	3857
ENSG00000143217	NECTIN4	4.67853	535.46	0.602534	7.76475	8.18e-15	8.6e-13	3669
ENSG00000143228	NUF2	3.69525	277.437	0.476271	7.75872	8.58e-15	8.98e-13	3751
ENSG00000143257	NR1I3	-1.68499	23.0635	0.4236	-3.97778	6.96e-05	0.000641215	3687
ENSG00000143315	PIGM	1.00946	701.094	0.287429	3.51205	0.000444667	0.00310989	3623
ENSG00000143321	HDGF	1.2686	3624.13	0.319551	3.96995	7.19e-05	0.000658595	3500
ENSG00000143324	XPR1	1.60147	3806.71	0.214708	7.45883	8.73e-14	7.29e-12	4090
ENSG00000143353	LYPLAL1	-1.25077	637.292	0.26506	-4.7188	2.37e-06	3.41e-05	4758
ENSG00000143355	LHX9	-4.45048	63.8452	1.35718	-3.27922	0.00104096	0.0063679	4314
ENSG00000143365	RORC	3.18618	82.8277	0.511657	6.22717	4.75e-10	1.69e-08	3211
ENSG00000143369	ECM1	1.54198	2811.7	0.389979	3.954	7.69e-05	0.000697445	3128
ENSG00000143375	CGN	3.8425	1088.18	0.543653	7.06793	1.57e-12	9.86e-11	3187
ENSG00000143382	ADAMTSL4	-1.24886	2445.27	0.330093	-3.78335	0.00015473	0.00127315	3131
ENSG00000143412	ANXA9	-1.02658	149.739	0.276247	-3.71617	0.000202265	0.00159593	3156
ENSG00000143452	HORMAD1	1.85737	43.0367	0.613797	3.02603	0.00247785	0.0130824	3141
ENSG00000143469	SYT14	4.41734	780.991	0.885511	4.98847	6.09e-07	1.01e-05	4626
ENSG00000143476	DTL	3.15686	363.084	0.462104	6.83149	8.4e-12	4.59e-10	4669
ENSG00000143494	VASH2	1.21987	189.091	0.386617	3.15523	0.00160373	0.00909721	4704
ENSG00000143499	SMYD2	1.51876	1250.91	0.264708	5.73748	9.61e-09	2.57e-07	4716
ENSG00000143507	DUSP10	1.24794	445.145	0.363169	3.43625	0.000589828	0.00395258	4809
ENSG00000143515	ATP8B2	-1.26667	4124.96	0.143653	-8.81762	1.17e-18	2.67e-16	3361
ENSG00000143520	FLG2	-2.1908	1638.91	0.62174	-3.52367	0.000425616	0.00300321	3235
ENSG00000143578	CREB3L4	1.51056	763.795	0.251497	6.0063	1.9e-09	5.97e-08	3337
ENSG00000143603	KCNN3	-2.33699	2994.84	0.481471	-4.85384	1.21e-06	1.86e-05	3378
ENSG00000143631	FLG	-2.07147	12112.2	0.546276	-3.79199	0.000149446	0.00123725	3234
ENSG00000143674	MAP3K21	2.28608	337.887	0.404307	5.65432	1.56e-08	3.97e-07	5103
ENSG00000143772	ITPKB	-1.08322	2300.96	0.30097	-3.59912	0.000319298	0.00235494	4917
ENSG00000143858	SYT2	-1.041	213.059	0.332125	-3.13435	0.00172234	0.00966565	4415
ENSG00000143867	OSR1	-1.10799	259.574	0.423453	-2.61656	0.00888213	0.037029	5757
ENSG00000143870	PDIA6	1.13347	5530.93	0.237182	4.77893	1.76e-06	2.6e-05	5650
ENSG00000143878	RHOB	-1.15803	1441.99	0.363632	-3.18461	0.0014495	0.00836128	5780
ENSG00000143882	ATP6V1C2	1.92157	487.768	0.700597	2.74276	0.0060926	0.0273427	5647
ENSG00000144063	MALL	1.33655	167.177	0.335051	3.98908	6.63e-05	0.00061681	7483
ENSG00000144191	CNGA3	-1.80588	36.9604	0.686484	-2.63063	0.00852272	0.0358194	7263
ENSG00000144199	FAHD2B	-1.1373	430.897	0.251216	-4.52717	5.98e-06	7.55e-05	7232
ENSG00000144229	THSD7B	2.50381	401.164	0.474059	5.28165	1.28e-07	2.53e-06	7989
ENSG00000144230	GPR17	-2.29129	249.562	0.356506	-6.42707	1.3e-10	5.31e-09	7753
ENSG00000144283	PKP4	1.13086	6889.38	0.188749	5.99136	2.08e-09	6.46e-08	8215
ENSG00000144354	CDCA7	2.62025	294.206	0.330284	7.93332	2.13e-15	2.44e-13	8414
ENSG00000144381	HSPD1	1.13047	21028.2	0.405817	2.78567	0.00534173	0.0245736	8763
ENSG00000144395	CCDC150	1.88194	270.781	0.387318	4.8589	1.18e-06	1.82e-05	8745
ENSG00000144452	ABCA12	1.51782	979.922	0.579759	2.61801	0.00884434	0.0369034	9074
ENSG00000144485	HES6	2.37501	91.5153	0.434034	5.47196	4.45e-08	1e-06	9563
ENSG00000144554	FANCD2	1.50739	2794.76	0.278608	5.41044	6.29e-08	1.36e-06	9800
ENSG00000144596	GRIP2	-1.551	94.9931	0.418038	-3.71019	0.000207104	0.00162886	9892
ENSG00000144642	RBMS3	-1.22651	1603.55	0.317364	-3.86468	0.000111234	0.000962981	10064
ENSG00000144644	GADL1	-2.13144	7.88826	0.83771	-2.54436	0.0109478	0.0439054	10079
ENSG00000144647	POMGNT2	-1.2526	726.267	0.323071	-3.87717	0.00010568	0.000920823	10310
ENSG00000144648	ACKR2	1.52191	79.9215	0.440047	3.45851	0.000543169	0.00368664	10300
ENSG00000144649	GASK1A	-1.56155	144.321	0.365401	-4.27354	1.92e-05	0.000210273	10308
ENSG00000144655	CSRNP1	-1.57334	1178.2	0.533545	-2.94884	0.00318973	0.0160971	10212
ENSG00000144681	STAC	-2.14597	104.539	0.519475	-4.13104	3.61e-05	0.000365444	10147
ENSG00000144712	CAND2	-1.32951	356.734	0.324532	-4.0967	4.19e-05	0.000415644	9861
ENSG00000144820	ADGRG7	-4.26195	28.4422	0.676843	-6.2968	3.04e-10	1.12e-08	11157
ENSG00000144857	BOC	-1.81078	3832.25	0.438095	-4.1333	3.58e-05	0.000362628	11320
ENSG00000144891	AGTR1	-1.99862	173.06	0.49135	-4.06761	4.75e-05	0.000461723	11965
ENSG00000144935	TRPC1	-2.03667	2359.49	0.196899	-10.3437	4.47e-25	3.43e-22	11902
ENSG00000144959	NCEH1	1.5654	436.121	0.367157	4.26356	2.01e-05	0.000217951	12344
ENSG00000145012	LPP	-1.81059	11765.6	0.246158	-7.3554	1.9e-13	1.43e-11	12640
ENSG00000145050	MANF	1.11734	948.897	0.322568	3.46389	0.000532426	0.00362287	10590
ENSG00000145087	STXBP5L	-2.70744	717.421	0.383571	-7.05852	1.68e-12	1.04e-10	11446
ENSG00000145103	ILDR1	4.52675	356.149	0.665856	6.7984	1.06e-11	5.62e-10	11463
ENSG00000145113	MUC4	5.21855	3500.58	0.672747	7.75707	8.69e-15	9.04e-13	12763
ENSG00000145147	SLIT2	-1.45316	7424.54	0.37094	-3.91751	8.95e-05	0.00079819	13270
ENSG00000145198	VWA5B2	3.23248	70.3606	0.661517	4.88647	1.03e-06	1.61e-05	12535
ENSG00000145242	EPHA5	-3.49222	123.269	0.782837	-4.46099	8.16e-06	9.92e-05	13790
ENSG00000145247	OCIAD2	2.33331	1180.46	0.287776	8.10808	5.14e-16	6.75e-14	13587
ENSG00000145248	SLC10A4	1.96684	12.7321	0.477935	4.11529	3.87e-05	0.000388114	13581
ENSG00000145287	PLAC8	2.65498	321.161	0.581526	4.56553	4.98e-06	6.45e-05	14116
ENSG00000145321	GC	3.67676	7.0303	1.3766	2.67091	0.0075646	0.0325817	13924
ENSG00000145335	SNCA	-1.8766	1018.84	0.32343	-5.80221	6.54e-09	1.84e-07	14222
ENSG00000145358	DDIT4L	1.72518	125.912	0.546438	3.15714	0.00159326	0.00904945	14322
ENSG00000145362	ANK2	-1.30358	11380.2	0.330416	-3.94527	7.97e-05	0.000719486	14507
ENSG00000145386	CCNA2	1.88113	506.356	0.382984	4.91178	9.03e-07	1.44e-05	14616
ENSG00000145391	SETD7	-1.03196	2356.07	0.311841	-3.30925	0.00093547	0.0058246	14800
ENSG00000145428	RNF175	1.44218	75.0868	0.51471	2.80194	0.00507966	0.0235981	15019
ENSG00000145451	GLRA3	-2.0014	6.1342	0.632316	-3.16519	0.0015498	0.00884313	15287
ENSG00000145491	ROPN1L	4.99552	123.008	0.871806	5.73008	1e-08	2.68e-07	15744
ENSG00000145506	NKD2	3.8896	1.42524	1.44721	2.68766	0.00719544	0.0312721	15561
ENSG00000145555	MYO10	2.00547	6323.15	0.383256	5.23272	1.67e-07	3.19e-06	15813
ENSG00000145681	HAPLN1	4.69195	25.6594	0.934676	5.01987	5.17e-07	8.77e-06	16806
ENSG00000145687	SSBP2	-1.21831	2928.75	0.232551	-5.23891	1.62e-07	3.09e-06	16774
ENSG00000145703	IQGAP2	1.3029	2994.54	0.375722	3.46773	0.000524884	0.0035797	16669
ENSG00000145708	CRHBP	-2.65019	52.4684	0.511725	-5.17893	2.23e-07	4.12e-06	16681
ENSG00000145721	LIX1	3.59719	45.1058	0.850137	4.23131	2.32e-05	0.000247598	16977
ENSG00000145824	CXCL14	4.22998	450.824	0.749362	5.64478	1.65e-08	4.17e-07	17513
ENSG00000145832	SLC25A48	4.29412	3.2649	1.52959	2.80737	0.00499473	0.023292	17514
ENSG00000145850	TIMD4	1.44882	40.4233	0.516888	2.80297	0.00506346	0.0235472	18014
ENSG00000145861	C1QTNF2	-2.47251	46.2493	0.294989	-8.38171	5.22e-17	8.61e-15	18086
ENSG00000145920	CPLX2	2.48999	7.33271	0.85004	2.92926	0.00339768	0.0169619	18284
ENSG00000145936	KCNMB1	-2.24063	865.713	0.424378	-5.27979	1.29e-07	2.55e-06	18180
ENSG00000145979	TBC1D7	1.31919	519.911	0.271288	4.86271	1.16e-06	1.79e-05	18757
ENSG00000146005	PSD2	1.77577	15.4449	0.680448	2.60971	0.009062	0.0376506	17623
ENSG00000146038	DCDC2	5.01176	901.413	0.697254	7.18786	6.58e-13	4.4e-11	18895
ENSG00000146054	TRIM7	-1.97241	10.1323	0.544363	-3.62334	0.000290823	0.00217656	18486
ENSG00000146070	PLA2G7	1.67126	763.457	0.671083	2.4904	0.0127601	0.0496487	19856
ENSG00000146072	TNFRSF21	1.38447	1845.07	0.338643	4.08828	4.35e-05	0.000428965	19863
ENSG00000146094	DOK3	1.33875	39.5398	0.481363	2.78118	0.00541622	0.0248695	18351
ENSG00000146122	DAAM2	-1.03662	1090.69	0.261743	-3.96045	7.48e-05	0.000681404	19670
ENSG00000146166	LGSN	4.22162	35.6628	1.48068	2.85114	0.00435632	0.0207944	20054
ENSG00000146216	TTBK1	2.27065	13.4503	0.758392	2.99403	0.00275317	0.0142719	19774
ENSG00000146232	NFKBIE	1.63428	169.797	0.456938	3.57659	0.000348101	0.00253334	19823
ENSG00000146242	TPBG	1.05071	214.695	0.22373	4.69635	2.65e-06	3.73e-05	20277
ENSG00000146250	PRSS35	-2.22604	116.603	0.709599	-3.13704	0.00170664	0.00959358	20286
ENSG00000146278	PNRC1	-1.13002	10046.5	0.251879	-4.48636	7.25e-06	8.91e-05	20378
ENSG00000146352	CLVS2	-5.27918	99.168	1.18879	-4.44082	8.96e-06	0.000107422	20806
ENSG00000146374	RSPO3	-2.81327	2800.77	0.684873	-4.10773	4e-05	0.000398944	20837
ENSG00000146386	ABRACL	2.09107	244.195	0.333638	6.2675	3.67e-10	1.34e-08	21050
ENSG00000146409	SLC18B1	1.04142	761.31	0.182242	5.7145	1.1e-08	2.9e-07	20927
ENSG00000146410	MTFR2	2.5844	120.41	0.416392	6.20666	5.41e-10	1.91e-08	20994
ENSG00000146426	TIAM2	1.46754	684.709	0.33753	4.34786	1.37e-05	0.000156217	21297
ENSG00000146469	VIP	-2.20147	7.44803	0.623016	-3.53356	0.000410001	0.00290829	21261
ENSG00000146476	ARMT1	1.27778	748.362	0.291211	4.38781	1.14e-05	0.000133903	21247
ENSG00000146477	SLC22A3	-3.29702	1312.2	0.464402	-7.0995	1.25e-12	7.98e-11	21397
ENSG00000146530	VWDE	3.26956	623.079	0.504563	6.47999	9.17e-11	3.9e-09	21806
ENSG00000146555	SDK1	1.35368	1852.72	0.464816	2.91229	0.00358794	0.0177242	21660
ENSG00000146670	CDCA5	3.14857	90.0713	0.486826	6.46756	9.96e-11	4.17e-09	33461
ENSG00000146733	PSPH	1.2218	261.663	0.293067	4.16901	3.06e-05	0.000315523	22542
ENSG00000146904	EPHA1	1.71944	421.675	0.346029	4.96905	6.73e-07	1.11e-05	24267
ENSG00000146950	SHROOM2	1.13254	409.259	0.323726	3.49846	0.000467962	0.00324748	57747
ENSG00000146955	RAB19	5.12767	103.732	0.408698	12.5464	4.16e-36	1.12e-32	24099
ENSG00000146966	DENND2A	-1.03849	1601.32	0.316531	-3.28085	0.00103496	0.006337	24102
ENSG00000147027	TMEM47	-1.41267	799.067	0.342568	-4.12378	3.73e-05	0.000375331	58037
ENSG00000147082	CCNB3	1.90166	71.2885	0.358898	5.2986	1.17e-07	2.33e-06	58384
ENSG00000147100	SLC16A2	-1.32193	1467.63	0.274279	-4.81964	1.44e-06	2.16e-05	58805
ENSG00000147113	DIPK2B	-1.50031	508.289	0.228065	-6.57844	4.75e-11	2.16e-09	58183
ENSG00000147145	LPAR4	-1.44572	36.4992	0.514436	-2.8103	0.00494951	0.0231292	58858
ENSG00000147166	ITGB1BP2	-2.05637	441.199	0.353605	-5.81543	6.05e-09	1.71e-07	58695
ENSG00000147168	IL2RG	1.65205	13.0199	0.661506	2.4974	0.0125107	0.0488621	58688
ENSG00000147231	RADX	-2.1724	293.752	0.409117	-5.30998	1.1e-07	2.22e-06	59177
ENSG00000147234	FRMPD3	-1.59023	171.612	0.520323	-3.05624	0.00224131	0.0120477	59194
ENSG00000147324	MFHAS1	1.02498	598.906	0.280175	3.65837	0.000253827	0.00193522	24801
ENSG00000147434	CHRNA6	3.24226	22.2794	0.691625	4.68788	2.76e-06	3.87e-05	25501
ENSG00000147465	STAR	-2.69232	242.682	0.738778	-3.64429	0.000268136	0.00202423	25399
ENSG00000147526	TACC1	-1.50755	10672.9	0.289318	-5.21071	1.88e-07	3.52e-06	25421
ENSG00000147536	GINS4	1.30202	78.063	0.365959	3.55784	0.000373919	0.00269065	25467
ENSG00000147570	DNAJC5B	2.02058	21.3221	0.72127	2.80143	0.00508773	0.0236315	25829
ENSG00000147573	TRIM55	4.09711	143.566	0.947001	4.32641	1.52e-05	0.000170356	25831
ENSG00000147606	SLC26A7	1.38714	208.383	0.518291	2.67637	0.0074424	0.0321583	26205
ENSG00000147614	ATP6V0D2	2.87242	6.56317	0.964692	2.97755	0.00290564	0.0149324	26142
ENSG00000147642	SYBU	1.19025	426.851	0.433966	2.74273	0.0060931	0.0273427	26530
ENSG00000147676	MAL2	3.81456	1241.62	0.753536	5.06221	4.14e-07	7.17e-06	26596
ENSG00000147689	FAM83A	2.24748	15.1815	0.849569	2.64544	0.00815849	0.0345477	26647
ENSG00000147697	GSDMC	3.03883	25.4732	0.660408	4.60144	4.2e-06	5.58e-05	26764
ENSG00000147799	ARHGAP39	1.83411	279.328	0.320558	5.72161	1.06e-08	2.8e-07	27048
ENSG00000147804	SLC39A4	1.06579	176.313	0.375083	2.84149	0.00449038	0.0213283	27030
ENSG00000147883	CDKN2B	1.2319	51.197	0.42481	2.89988	0.00373304	0.0183299	27394
ENSG00000147889	CDKN2A	4.3089	308.04	0.720904	5.97708	2.27e-09	7.02e-08	27391
ENSG00000148053	NTRK2	-2.09335	2073.97	0.426551	-4.90763	9.22e-07	1.46e-05	28225
ENSG00000148154	UGCG	1.10485	2172.78	0.318104	3.47324	0.000514215	0.00352032	28727
ENSG00000148180	GSN	-2.0106	43348.8	0.327939	-6.13101	8.73e-10	2.93e-08	28855
ENSG00000148346	LCN2	5.28878	2358.01	0.839314	6.30131	2.95e-10	1.09e-08	29025
ENSG00000148357	HMCN2	-2.03032	873.998	0.504227	-4.02659	5.66e-05	0.000538831	29120
ENSG00000148426	PROSER2	2.10452	85.2548	0.330213	6.37322	1.85e-10	7.26e-09	29605
ENSG00000148429	USP6NL	1.37286	2197.97	0.267353	5.13499	2.82e-07	5.07e-06	29601
ENSG00000148483	TMEM236	-1.12437	256.677	0.411989	-2.72913	0.00635023	0.0283171	29715
ENSG00000148516	ZEB1	-1.52924	21477.9	0.358878	-4.26118	2.03e-05	0.000220201	29946
ENSG00000148541	FAM13C	-1.18256	969.776	0.383447	-3.08402	0.00204226	0.0111652	30380
ENSG00000148600	CDHR1	3.54488	623.462	0.621956	5.69957	1.2e-08	3.14e-07	30816
ENSG00000148660	CAMK2G	-1.10948	2406.24	0.218391	-5.08023	3.77e-07	6.6e-06	30645
ENSG00000148677	ANKRD1	2.6769	206.231	0.557583	4.80091	1.58e-06	2.35e-05	30959
ENSG00000148700	ADD3	1.12595	6422.57	0.25051	4.49461	6.97e-06	8.62e-05	31332
ENSG00000148702	HABP2	5.97652	928.072	0.803301	7.43996	1.01e-13	8.23e-12	31385
ENSG00000148735	PLEKHS1	6.24514	1332.61	0.764269	8.17139	3.05e-16	4.23e-14	31389
ENSG00000148773	MKI67	4.1323	8175.57	0.513582	8.04604	8.55e-16	1.06e-13	31629
ENSG00000148798	INA	3.4654	13.5822	0.923446	3.75268	0.000174951	0.00140935	31262
ENSG00000148841	ITPRIP	-1.20262	259.294	0.369997	-3.25035	0.00115263	0.00692044	31294
ENSG00000148942	SLC5A12	3.11473	17.1488	1.08658	2.86655	0.00414972	0.0199676	32499
ENSG00000148948	LRRC4C	2.27333	179.063	0.598982	3.79533	0.000147449	0.00122218	32678
ENSG00000149043	SYT8	3.3289	8.65816	1.23931	2.68608	0.0072295	0.0314049	31856
ENSG00000149131	SERPING1	-1.00653	53284.6	0.313516	-3.21045	0.00132527	0.00777725	33079
ENSG00000149177	PTPRJ	1.29196	2805.72	0.266268	4.85212	1.22e-06	1.87e-05	32839
ENSG00000149294	NCAM1	-3.16754	6541.38	0.421117	-7.52176	5.4e-14	4.69e-12	34581
ENSG00000149346	SLX4IP	1.28818	354.152	0.2324	5.54294	2.97e-08	7.07e-07	54159
ENSG00000149380	P4HA3	-1.90765	65.5291	0.660769	-2.88702	0.00388914	0.0189339	33876
ENSG00000149418	ST14	4.41312	4052.43	0.512555	8.61005	7.3e-18	1.4e-15	35033
ENSG00000149428	HYOU1	1.20592	5940.07	0.227668	5.29682	1.18e-07	2.35e-06	34750
ENSG00000149451	ADAM33	-2.22145	1329.19	0.38934	-5.70568	1.16e-08	3.04e-07	54037
ENSG00000149488	TMC2	-1.40789	17.9951	0.437585	-3.21741	0.00129355	0.00762019	53996
ENSG00000149534	MS4A2	-1.93286	266.533	0.4627	-4.17734	2.95e-05	0.000305123	33200
ENSG00000149554	CHEK1	2.2431	530.152	0.381287	5.88298	4.03e-09	1.18e-07	34948
ENSG00000149557	FEZ1	-1.74851	378.337	0.274541	-6.36883	1.9e-10	7.44e-09	34943
ENSG00000149564	ESAM	-1.19387	521.74	0.229722	-5.19701	2.03e-07	3.77e-06	34919
ENSG00000149573	MPZL2	2.77991	1146.43	0.35581	7.8129	5.59e-15	6.01e-13	34697
ENSG00000149575	SCN2B	-2.59627	88.9356	0.362113	-7.16978	7.51e-13	4.96e-11	34693
ENSG00000149591	TAGLN	-2.65368	21347.8	0.39288	-6.75442	1.43e-11	7.35e-10	34667
ENSG00000149596	JPH2	-2.79892	1873.98	0.520355	-5.37887	7.5e-08	1.59e-06	54838
ENSG00000149809	TM7SF2	1.41009	351.36	0.432521	3.26016	0.0011135	0.00672149	33466
ENSG00000149968	MMP3	1.67757	26.8096	0.511089	3.28234	0.00102949	0.00630999	34394
ENSG00000150048	CLEC1A	-1.39888	105.36	0.254314	-5.50062	3.78e-08	8.69e-07	35479
ENSG00000150281	CTF1	-1.43228	83.1631	0.283086	-5.05953	4.2e-07	7.26e-06	45201
ENSG00000150394	CDH8	-1.46886	34.7896	0.558814	-2.62853	0.00857557	0.0359909	45845
ENSG00000150527	MIA2	1.68451	16690.3	0.234395	7.18661	6.64e-13	4.43e-11	40259
ENSG00000150551	LYPD1	3.36298	29.2582	1.0058	3.34358	0.000827044	0.00525516	7940
ENSG00000150556	LYPD6B	3.23893	199.386	0.753698	4.29739	1.73e-05	0.000191296	8107
ENSG00000150625	GPM6A	-2.56224	178.478	0.474533	-5.39951	6.68e-08	1.44e-06	15298
ENSG00000150627	WDR17	-1.78645	604.737	0.397428	-4.49503	6.96e-06	8.6e-05	15302
ENSG00000150636	CCDC102B	-1.07173	518.585	0.409818	-2.61514	0.008919	0.037154	50744
ENSG00000150637	CD226	1.29994	210.244	0.421519	3.08393	0.00204282	0.011166	50760
ENSG00000150672	DLG2	-2.14076	987.288	0.302105	-7.08616	1.38e-12	8.73e-11	34069
ENSG00000150753	CCT5	1.13373	6595.65	0.239512	4.7335	2.21e-06	3.19e-05	15734
ENSG00000150764	DIXDC1	-1.62547	2677.23	0.248995	-6.52813	6.66e-11	2.93e-09	34545
ENSG00000150773	PIH1D2	1.86861	227.47	0.390216	4.78866	1.68e-06	2.49e-05	34553
ENSG00000150782	IL18	1.81814	223.788	0.320734	5.66869	1.44e-08	3.68e-07	34558
ENSG00000150873	C2orf50	3.74178	11.1947	0.807819	4.63195	3.62e-06	4.91e-05	5658
ENSG00000150893	FREM2	5.08578	10143.3	0.611179	8.32127	8.7e-17	1.39e-14	38576
ENSG00000150907	FOXO1	-1.28094	58.0922	0.444462	-2.882	0.00395159	0.0191894	38599
ENSG00000150938	CRIM1	-1.21785	5253.6	0.179015	-6.80302	1.02e-11	5.47e-10	6073
ENSG00000150995	ITPR1	-2.16883	13837.7	0.263907	-8.21815	2.07e-16	2.96e-14	9717
ENSG00000151012	SLC7A11	3.64884	608.026	0.719108	5.07412	3.89e-07	6.8e-06	14771
ENSG00000151023	ENKUR	2.81897	352.556	0.789888	3.56883	0.000358583	0.00259977	29825
ENSG00000151067	CACNA1C	-2.00032	8910.06	0.429456	-4.6578	3.2e-06	4.4e-05	35151
ENSG00000151090	THRB	-2.11631	1770.76	0.561703	-3.76767	0.00016478	0.00134351	10011
ENSG00000151136	BTBD11	2.36272	98.6728	0.475744	4.96637	6.82e-07	1.12e-05	37441
ENSG00000151150	ANK3	1.21825	7114.15	0.296685	4.1062	4.02e-05	0.000401155	30389
ENSG00000151151	IPMK	1.02823	377.616	0.22338	4.60305	4.16e-06	5.54e-05	30366
ENSG00000151320	AKAP6	-1.48647	2345.39	0.424874	-3.49862	0.000467666	0.00324627	40136
ENSG00000151322	NPAS3	2.31875	1682.69	0.479192	4.83888	1.31e-06	1.98e-05	40141
ENSG00000151364	KCTD14	2.9516	53.7153	0.375385	7.86285	3.75e-15	4.17e-13	33996
ENSG00000151366	NDUFC2	1.04301	1306.66	0.388799	2.68265	0.00730414	0.0316928	34000
ENSG00000151414	NEK7	-1.05121	2713.06	0.23315	-4.50873	6.52e-06	8.11e-05	4315
ENSG00000151422	FER	-1.13272	3080.79	0.217776	-5.2013	1.98e-07	3.69e-06	17089
ENSG00000151468	CCDC3	-1.78989	120.644	0.420951	-4.25201	2.12e-05	0.000228491	29625
ENSG00000151572	ANO4	2.15529	625.341	0.455351	4.73324	2.21e-06	3.19e-05	37316
ENSG00000151575	TEX9	1.23379	801.16	0.307962	4.0063	6.17e-05	0.000580069	42885
ENSG00000151623	NR3C2	-1.07623	1945.93	0.292796	-3.67571	0.000237189	0.00182753	14930
ENSG00000151650	VENTX	-2.09349	11.9991	0.446657	-4.68703	2.77e-06	3.88e-05	31690
ENSG00000151651	ADAM8	1.96057	165.983	0.551443	3.55535	0.000377474	0.00271043	31694
ENSG00000151692	RNF144A	-1.1432	696.922	0.346445	-3.29979	0.000967563	0.00598838	5574
ENSG00000151715	TMEM45B	2.74877	149.299	0.600356	4.57856	4.68e-06	6.12e-05	35023
ENSG00000151725	CENPU	2.87697	556.13	0.422872	6.8034	1.02e-11	5.46e-10	15401
ENSG00000151789	ZNF385D	-1.03704	118.962	0.252918	-4.10031	4.13e-05	0.000409825	9988
ENSG00000151838	CCDC175	3.82174	46.9929	0.826915	4.62168	3.81e-06	5.12e-05	40574
ENSG00000151882	CCL28	2.19573	113.85	0.639422	3.43392	0.000594913	0.00398356	16202
ENSG00000151892	GFRA1	-2.23765	537.563	0.590477	-3.78956	0.000150916	0.00124787	31422
ENSG00000151914	DST	-1.16086	70678.2	0.183009	-6.34318	2.25e-10	8.58e-09	20007
ENSG00000151917	BEND6	-1.23867	120.85	0.306803	-4.03736	5.41e-05	0.000516897	20011
ENSG00000151967	SCHIP1	-1.49504	26.4714	0.375032	-3.98644	6.71e-05	0.000622737	12180
ENSG00000152049	KCNE4	-1.77426	434.945	0.453002	-3.91668	8.98e-05	0.000800678	9278
ENSG00000152056	AP1S3	1.98157	55.0055	0.387928	5.10808	3.25e-07	5.75e-06	9285
ENSG00000152128	TMEM163	2.14331	57.5491	0.623829	3.43573	0.000590957	0.00395905	7958
ENSG00000152154	TMEM178A	1.32373	105.798	0.412847	3.20635	0.00134429	0.00786572	6146
ENSG00000152430	BOLL	2.13123	10.6002	0.687289	3.10091	0.00192924	0.0106494	8772
ENSG00000152503	TRIM36	1.29295	140.852	0.402756	3.21027	0.0013261	0.0077796	17166
ENSG00000152527	PLEKHH2	-1.52332	8292.6	0.245718	-6.19944	5.67e-10	1.98e-08	6196
ENSG00000152580	IGSF10	-2.05757	2705.2	0.650636	-3.1624	0.00156475	0.00891519	12043
ENSG00000152583	SPARCL1	-1.89012	36563.2	0.354143	-5.33718	9.44e-08	1.95e-06	14175
ENSG00000152591	DSPP	1.49045	626.396	0.522859	2.85058	0.00436399	0.0208199	14177
ENSG00000152592	DMP1	2.60788	86.3901	0.619047	4.21273	2.52e-05	0.000266032	14178
ENSG00000152611	CAPSL	5.00342	189.623	1.15033	4.34954	1.36e-05	0.000155384	16067
ENSG00000152669	CCNO	5.11781	80.6575	0.815786	6.27347	3.53e-10	1.29e-08	16310
ENSG00000152767	FARP1	1.12211	5163.07	0.238062	4.71352	2.43e-06	3.47e-05	39296
ENSG00000152779	SLC16A12	2.25876	363.292	0.617404	3.65847	0.000253722	0.00193497	30934
ENSG00000152782	PANK1	1.40139	215.699	0.282289	4.96437	6.89e-07	1.13e-05	30936
ENSG00000152784	PRDM8	-1.81922	303.152	0.387399	-4.69599	2.65e-06	3.74e-05	14073
ENSG00000152936	LMNTD1	4.49861	106.991	0.993476	4.52815	5.95e-06	7.52e-05	35767
ENSG00000152939	MARVELD2	4.13563	15.8391	0.78186	5.28947	1.23e-07	2.44e-06	16521
ENSG00000152954	NRSN1	4.58061	25.4227	0.714466	6.41124	1.44e-10	5.8e-09	18893
ENSG00000152977	ZIC1	4.66899	80.1489	1.45134	3.21701	0.00129534	0.0076291	11951
ENSG00000153012	LGI2	-1.48661	495.794	0.409969	-3.62616	0.00028767	0.00215536	13306
ENSG00000153044	CENPH	1.25652	151.362	0.3437	3.65587	0.000256311	0.00195029	16511
ENSG00000153064	BANK1	2.48581	305.276	0.465549	5.33952	9.32e-08	1.93e-06	14333
ENSG00000153094	BCL2L11	1.24947	776.606	0.372816	3.35143	0.000803968	0.00513052	7513
ENSG00000153132	CLGN	3.13502	747.117	0.533947	5.87141	4.32e-09	1.25e-07	14816
ENSG00000153237	CCDC148	1.69954	490.472	0.319749	5.31523	1.07e-07	2.16e-06	8212
ENSG00000153246	PLA2R1	-1.41431	4658.97	0.266626	-5.30448	1.13e-07	2.27e-06	8246
ENSG00000153292	ADGRF1	5.31943	150.005	0.736177	7.22574	4.98e-13	3.41e-11	19862
ENSG00000153294	ADGRF4	2.27654	48.0611	0.654796	3.47671	0.0005076	0.00348568	19871
ENSG00000153347	FAM81B	2.87259	295.457	0.823288	3.48917	0.00048452	0.00334857	16938
ENSG00000153404	PLEKHG4B	3.23984	541.048	0.602786	5.37478	7.67e-08	1.63e-06	15522
ENSG00000153551	CMTM7	1.99391	642.646	0.297234	6.70822	1.97e-11	9.71e-10	10101
ENSG00000153707	PTPRD	-1.27335	2452.73	0.400458	-3.17974	0.00147407	0.00847455	27215
ENSG00000153789	FAM92B	4.80485	105.677	1.00917	4.7612	1.92e-06	2.82e-05	46432
ENSG00000153823	PID1	-2.22814	287.826	0.323785	-6.88153	5.92e-12	3.32e-10	9346
ENSG00000153885	KCTD15	-1.12261	186.213	0.18419	-6.09487	1.1e-09	3.61e-08	52360
ENSG00000153898	MCOLN2	1.45953	174.299	0.379811	3.84277	0.000121656	0.00104152	2162
ENSG00000153902	LGI4	-2.53197	312.747	0.405209	-6.24855	4.14e-10	1.49e-08	52416
ENSG00000153930	ANKFN1	4.61172	354.254	0.87002	5.30071	1.15e-07	2.31e-06	48796
ENSG00000153956	CACNA2D1	-1.94703	4342.51	0.251449	-7.74324	9.69e-15	9.84e-13	23103
ENSG00000153993	SEMA3D	1.29351	905.212	0.470382	2.74991	0.0059612	0.0268809	23122
ENSG00000154016	GRAP	1.36855	64.4392	0.336219	4.0704	4.69e-05	0.000457391	47371
ENSG00000154027	AK5	-1.21257	57.7646	0.450716	-2.69033	0.0071382	0.0310786	2064
ENSG00000154065	ANKRD29	-1.34423	400.084	0.285419	-4.70969	2.48e-06	3.52e-05	50125
ENSG00000154099	DNAAF1	4.27346	2768.2	0.794669	5.37765	7.55e-08	1.6e-06	46407
ENSG00000154127	UBASH3B	1.83917	284.306	0.298025	6.17119	6.78e-10	2.33e-08	34831
ENSG00000154133	ROBO4	-1.52107	462.89	0.26809	-5.67374	1.4e-08	3.58e-07	34928
ENSG00000154134	ROBO3	-1.44755	344.006	0.361985	-3.99894	6.36e-05	0.000596744	34926
ENSG00000154146	NRGN	-1.63533	5.74214	0.48353	-3.38208	0.000719403	0.00466614	34916
ENSG00000154153	RETREG1	1.39466	432.851	0.320061	4.35748	1.32e-05	0.000150606	15809
ENSG00000154165	GPR15	2.18978	6.39273	0.798728	2.74159	0.00611428	0.0274103	11124
ENSG00000154175	ABI3BP	-2.0697	18398.7	0.266459	-7.76744	8.01e-15	8.48e-13	11161
ENSG00000154188	ANGPT1	-1.78373	351.5	0.373262	-4.77877	1.76e-06	2.6e-05	26506
ENSG00000154227	CERS3	-1.36572	26.8063	0.456051	-2.99466	0.00274751	0.0142531	44006
ENSG00000154252	GAL3ST2	2.62423	5.32255	0.825952	3.17722	0.00148696	0.00852799	9657
ENSG00000154258	ABCA9	-1.43009	5160.31	0.46699	-3.06237	0.00219595	0.0118467	49190
ENSG00000154263	ABCA10	-1.81884	3605.31	0.534449	-3.4032	0.000666009	0.00436561	49195
ENSG00000154269	ENPP3	2.76319	1114.6	0.7351	3.75894	0.000170637	0.00138372	20888
ENSG00000154274	C4orf19	1.37414	101.136	0.346883	3.96139	7.45e-05	0.000679429	13406
ENSG00000154319	FAM167A	3.46245	13.4903	0.695305	4.97975	6.37e-07	1.06e-05	24874
ENSG00000154330	PGM5	-2.88796	7062.55	0.426352	-6.77365	1.26e-11	6.53e-10	28026
ENSG00000154438	ASZ1	2.34506	24.4372	0.833268	2.81429	0.0048885	0.0228839	23718
ENSG00000154451	GBP5	1.57241	856.371	0.571711	2.75036	0.0059529	0.0268499	2234
ENSG00000154479	CCDC173	1.3089	382.569	0.47709	2.74351	0.00607863	0.0273005	8349
ENSG00000154511	DIPK1A	-1.75461	480.36	0.291432	-6.02064	1.74e-09	5.53e-08	2302
ENSG00000154553	PDLIM3	-3.18002	5462.47	0.430906	-7.37985	1.58e-13	1.22e-11	15428
ENSG00000154639	CXADR	2.90349	1481.37	0.339491	8.55247	1.2e-17	2.2e-15	55612
ENSG00000154645	CHODL	2.15058	57.6748	0.53766	3.99988	6.34e-05	0.000594778	55625
ENSG00000154678	PDE1C	-3.50684	829.353	0.545589	-6.42761	1.3e-10	5.3e-09	22135
ENSG00000154721	JAM2	-2.15905	2248.69	0.249809	-8.64279	5.49e-18	1.06e-15	55709
ENSG00000154734	ADAMTS1	-2.00738	10513.8	0.503224	-3.98904	6.63e-05	0.00061681	55728
ENSG00000154736	ADAMTS5	-1.74723	1711.74	0.431998	-4.04452	5.24e-05	0.000503848	55730
ENSG00000154760	SLFN13	1.23516	788.184	0.480664	2.56968	0.0101791	0.041497	47936
ENSG00000154764	WNT7A	5.15043	43.6719	0.676772	7.61029	2.73e-14	2.54e-12	9876
ENSG00000154783	FGD5	-1.17514	1542.84	0.289479	-4.05949	4.92e-05	0.000476865	9902
ENSG00000154856	APCDD1	3.11247	7692.94	0.610968	5.09432	3.5e-07	6.16e-06	49901
ENSG00000154914	USP43	4.3168	367.796	0.462635	9.33091	1.05e-20	3.57e-18	47074
ENSG00000154920	EME1	1.89321	92.5598	0.411664	4.59892	4.25e-06	5.64e-05	48711
ENSG00000154928	EPHB1	-1.64592	155.034	0.533329	-3.08613	0.00202782	0.0111088	11766
ENSG00000154975	CA10	3.17437	61.9679	1.04085	3.04979	0.00229001	0.0122605	48761
[truncated: 1,886 more rows]
