# Supplementary material for: Interaction Between Functionally Activate Endometrial Microbiota and Host Gene Regulation in Endometrial Cancer
Source: Front Cell Dev Biol. 2021 Sep 23;9:727286. doi: 10.3389/fcell.2021.727286 (PMC8495019; doi:10.3389/fcell.2021.727286)
Supplement: Supplementary Table 2 — Metabolic pathways of functionally active microorganisms. [file Table_2.XLSX]

## Sheet: supplement table1
#NAME	S890T	S888T	S881T	S889T	S884T	S887T	S879T	S880T	S871N	S874T	S870N	S866N	S868N	S863N	S862N	S861N	S856N	Domain	Phylum	Class	Order	Family	Genus	Species
OTU1	670	1391	3305	795	658	460	2723	4109	1082	356	1505	781	917	1275	2830	2694	1658	d__Archaea
OTU10	0	0	1	0	0	0	0	0	0	0	0	0	0	0	0	0	0	d__Archaea	p__Crenarchaeota	c__Thermoprotei	o__Acidilobales	f__Acidilobaceae
OTU100	0	0	0	0	0	0	0	0	0	0	0	0	0	0	0	0	0	d__Archaea	p__Euryarchaeota	c__Halobacteria	o__Halobacteriales	f__Haloarculaceae	g__Halorhabdus	s__Halorhabdus utahensis
OTU1000	0	0	0	1	0	0	1	1	0	0	1	1	0	1	2	0	0	d__Bacteria	p__Actinobacteria	c__Actinobacteria	o__Propionibacteriales	f__Propionibacteriaceae	g__Propionimicrobium
OTU1001	0	0	0	1	0	0	1	1	0	0	1	1	0	1	2	0	0	d__Bacteria	p__Actinobacteria	c__Actinobacteria	o__Propionibacteriales	f__Propionibacteriaceae	g__Propionimicrobium	s__Propionimicrobium sp. Marseille-P3275
OTU1002	0	0	0	2	0	0	1	1	0	1	1	0	0	2	1	0	0	d__Bacteria	p__Actinobacteria	c__Actinobacteria	o__Propionibacteriales	f__Propionibacteriaceae	g__Pseudopropionibacterium
OTU1003	0	0	0	2	0	0	1	1	0	1	1	0	0	2	1	0	0	d__Bacteria	p__Actinobacteria	c__Actinobacteria	o__Propionibacteriales	f__Propionibacteriaceae	g__Pseudopropionibacterium	s__Pseudopropionibacterium propionicum
OTU1004	4	9	9	3	3	1	1	5	2	1	9	2	4	0	4	7	3	d__Bacteria	p__Actinobacteria	c__Actinobacteria	o__Propionibacteriales	f__Propionibacteriaceae	g__Tessaracoccus
OTU1005	0	0	0	1	0	0	0	0	0	0	0	0	0	0	1	0	0	d__Bacteria	p__Actinobacteria	c__Actinobacteria	o__Propionibacteriales	f__Propionibacteriaceae	g__Tessaracoccus	s__Tessaracoccus aquimaris
OTU1006	0	0	0	0	0	0	0	0	0	0	1	0	0	0	0	0	0	d__Bacteria	p__Actinobacteria	c__Actinobacteria	o__Propionibacteriales	f__Propionibacteriaceae	g__Tessaracoccus	s__Tessaracoccus flavescens
OTU1007	0	0	0	0	0	0	0	0	0	0	0	0	0	0	0	0	0	d__Bacteria	p__Actinobacteria	c__Actinobacteria	o__Propionibacteriales	f__Propionibacteriaceae	g__Tessaracoccus	s__Tessaracoccus flavus
OTU1008	4	7	0	2	2	0	0	0	1	0	3	1	2	0	2	4	3	d__Bacteria	p__Actinobacteria	c__Actinobacteria	o__Propionibacteriales	f__Propionibacteriaceae	g__Tessaracoccus	s__Tessaracoccus sp. Marseille-P5995
OTU1009	0	2	7	0	1	1	1	5	1	1	2	1	2	0	1	3	0	d__Bacteria	p__Actinobacteria	c__Actinobacteria	o__Propionibacteriales	f__Propionibacteriaceae	g__Tessaracoccus	s__Tessaracoccus sp. T2.5-30
OTU101	0	0	0	0	0	0	0	0	0	0	0	0	0	0	0	0	0	d__Archaea	p__Euryarchaeota	c__Halobacteria	o__Halobacteriales	f__Haloarculaceae	g__Halorientalis
OTU1010	18	22	27	10	15	10	31	51	8	5	31	9	13	20	5	15	22	d__Bacteria	p__Actinobacteria	c__Actinobacteria	o__Pseudonocardiales
OTU1011	18	22	27	10	15	10	31	51	8	5	31	9	13	20	5	15	22	d__Bacteria	p__Actinobacteria	c__Actinobacteria	o__Pseudonocardiales	f__Pseudonocardiaceae
OTU1012	4	4	14	3	2	0	20	38	0	0	3	0	2	2	0	6	3	d__Bacteria	p__Actinobacteria	c__Actinobacteria	o__Pseudonocardiales	f__Pseudonocardiaceae	g__Actinoalloteichus
OTU1013	0	0	0	0	1	0	0	0	0	0	0	0	0	0	0	0	0	d__Bacteria	p__Actinobacteria	c__Actinobacteria	o__Pseudonocardiales	f__Pseudonocardiaceae	g__Actinoalloteichus	s__Actinoalloteichus hoggarensis
OTU1014	0	0	0	0	0	0	0	0	0	0	0	0	0	0	0	0	0	d__Bacteria	p__Actinobacteria	c__Actinobacteria	o__Pseudonocardiales	f__Pseudonocardiaceae	g__Actinoalloteichus	s__Actinoalloteichus hymeniacidonis
OTU1015	0	0	0	0	0	0	0	0	0	0	0	0	0	0	0	0	0	d__Bacteria	p__Actinobacteria	c__Actinobacteria	o__Pseudonocardiales	f__Pseudonocardiaceae	g__Actinoalloteichus	s__Actinoalloteichus sp. ADI127-7
OTU1016	3	4	14	3	1	0	20	27	0	0	3	0	2	2	0	6	3	d__Bacteria	p__Actinobacteria	c__Actinobacteria	o__Pseudonocardiales	f__Pseudonocardiaceae	g__Actinoalloteichus	s__Actinoalloteichus sp. AHMU CJ021
OTU1017	0	0	0	0	0	0	0	0	0	0	0	0	0	0	0	0	0	d__Bacteria	p__Actinobacteria	c__Actinobacteria	o__Pseudonocardiales	f__Pseudonocardiaceae	g__Actinoalloteichus	s__Actinoalloteichus sp. GBA129-24
OTU1018	3	2	1	0	1	0	1	0	0	0	1	0	1	0	0	1	2	d__Bacteria	p__Actinobacteria	c__Actinobacteria	o__Pseudonocardiales	f__Pseudonocardiaceae	g__Actinosynnema
OTU1019	0	0	0	0	0	0	0	0	0	0	0	0	0	0	0	0	0	d__Bacteria	p__Actinobacteria	c__Actinobacteria	o__Pseudonocardiales	f__Pseudonocardiaceae	g__Actinosynnema	s__Actinosynnema mirum
OTU102	0	0	0	0	0	0	0	0	0	0	0	0	0	0	0	0	0	d__Archaea	p__Euryarchaeota	c__Halobacteria	o__Halobacteriales	f__Haloarculaceae	g__Halorientalis	s__Halorientalis sp. IM1011
OTU1020	2	1	0	0	0	0	1	0	0	0	1	0	1	0	0	1	0	d__Bacteria	p__Actinobacteria	c__Actinobacteria	o__Pseudonocardiales	f__Pseudonocardiaceae	g__Actinosynnema	s__Actinosynnema pretiosum
OTU1021	0	1	0	0	0	0	0	0	2	1	2	0	0	0	0	0	0	d__Bacteria	p__Actinobacteria	c__Actinobacteria	o__Pseudonocardiales	f__Pseudonocardiaceae	g__Alloactinosynnema
OTU1022	0	1	0	0	0	0	0	0	2	1	2	0	0	0	0	0	0	d__Bacteria	p__Actinobacteria	c__Actinobacteria	o__Pseudonocardiales	f__Pseudonocardiaceae	g__Alloactinosynnema	s__Alloactinosynnema sp. L-07
OTU1023	0	0	0	0	1	1	1	0	0	0	2	1	0	0	0	0	1	d__Bacteria	p__Actinobacteria	c__Actinobacteria	o__Pseudonocardiales	f__Pseudonocardiaceae	g__Allokutzneria
OTU1024	0	0	0	0	1	1	1	0	0	0	2	1	0	0	0	0	1	d__Bacteria	p__Actinobacteria	c__Actinobacteria	o__Pseudonocardiales	f__Pseudonocardiaceae	g__Allokutzneria	s__Allokutzneria albata
OTU1025	0	8	4	4	1	5	3	3	0	1	1	0	8	1	1	2	8	d__Bacteria	p__Actinobacteria	c__Actinobacteria	o__Pseudonocardiales	f__Pseudonocardiaceae	g__Amycolatopsis
OTU1026	0	0	0	0	0	0	0	0	0	0	0	0	0	0	0	0	0	d__Bacteria	p__Actinobacteria	c__Actinobacteria	o__Pseudonocardiales	f__Pseudonocardiaceae	g__Amycolatopsis	s__Amycolatopsis albispora
OTU1027	0	1	0	1	0	0	0	1	0	1	0	0	1	0	0	1	2	d__Bacteria	p__Actinobacteria	c__Actinobacteria	o__Pseudonocardiales	f__Pseudonocardiaceae	g__Amycolatopsis	s__Amycolatopsis japonica
OTU1028	0	0	0	0	0	0	0	0	0	0	1	0	0	0	0	0	0	d__Bacteria	p__Actinobacteria	c__Actinobacteria	o__Pseudonocardiales	f__Pseudonocardiaceae	g__Amycolatopsis	s__Amycolatopsis keratiniphila
OTU1029	0	7	1	3	1	0	2	1	0	0	0	0	2	0	0	1	3	d__Bacteria	p__Actinobacteria	c__Actinobacteria	o__Pseudonocardiales	f__Pseudonocardiaceae	g__Amycolatopsis	s__Amycolatopsis mediterranei
OTU103	0	1	0	0	0	0	0	0	1	0	1	0	0	0	0	0	0	d__Archaea	p__Euryarchaeota	c__Halobacteria	o__Halobacteriales	f__Haloarculaceae	g__Natronomonas
OTU1030	0	0	0	0	0	0	0	0	0	0	0	0	1	0	1	0	2	d__Bacteria	p__Actinobacteria	c__Actinobacteria	o__Pseudonocardiales	f__Pseudonocardiaceae	g__Amycolatopsis	s__Amycolatopsis methanolica
OTU1031	0	0	1	0	0	5	1	1	0	0	0	0	4	0	0	0	1	d__Bacteria	p__Actinobacteria	c__Actinobacteria	o__Pseudonocardiales	f__Pseudonocardiaceae	g__Amycolatopsis	s__Amycolatopsis orientalis
OTU1032	0	0	0	0	0	0	0	0	0	0	0	0	0	1	0	0	0	d__Bacteria	p__Actinobacteria	c__Actinobacteria	o__Pseudonocardiales	f__Pseudonocardiaceae	g__Amycolatopsis	s__Amycolatopsis sp. AA4
OTU1033	0	0	2	0	0	0	0	0	0	0	0	0	0	0	0	0	0	d__Bacteria	p__Actinobacteria	c__Actinobacteria	o__Pseudonocardiales	f__Pseudonocardiaceae	g__Amycolatopsis	s__Amycolatopsis sp. BJA-103
OTU1034	1	2	3	0	1	0	1	1	1	0	0	0	0	5	0	2	2	d__Bacteria	p__Actinobacteria	c__Actinobacteria	o__Pseudonocardiales	f__Pseudonocardiaceae	g__Kibdelosporangium
OTU1035	1	2	3	0	1	0	1	1	1	0	0	0	0	5	0	2	2	d__Bacteria	p__Actinobacteria	c__Actinobacteria	o__Pseudonocardiales	f__Pseudonocardiaceae	g__Kibdelosporangium	s__Kibdelosporangium phytohabitans
OTU1036	0	0	0	0	0	0	0	0	0	0	0	0	0	0	0	0	0	d__Bacteria	p__Actinobacteria	c__Actinobacteria	o__Pseudonocardiales	f__Pseudonocardiaceae	g__Kutzneria
OTU1037	0	0	0	0	0	0	0	0	0	0	0	0	0	0	0	0	0	d__Bacteria	p__Actinobacteria	c__Actinobacteria	o__Pseudonocardiales	f__Pseudonocardiaceae	g__Kutzneria	s__Kutzneria albida
OTU1038	0	1	0	0	0	0	1	0	0	0	0	0	0	0	1	1	4	d__Bacteria	p__Actinobacteria	c__Actinobacteria	o__Pseudonocardiales	f__Pseudonocardiaceae	g__Lentzea
OTU1039	0	1	0	0	0	0	1	0	0	0	0	0	0	0	1	1	4	d__Bacteria	p__Actinobacteria	c__Actinobacteria	o__Pseudonocardiales	f__Pseudonocardiaceae	g__Lentzea	s__Lentzea guizhouensis
OTU104	0	0	0	0	0	0	0	0	1	0	1	0	0	0	0	0	0	d__Archaea	p__Euryarchaeota	c__Halobacteria	o__Halobacteriales	f__Haloarculaceae	g__Natronomonas	s__Natronomonas moolapensis
OTU1040	0	0	0	0	4	1	0	0	0	0	0	1	0	0	0	0	0	d__Bacteria	p__Actinobacteria	c__Actinobacteria	o__Pseudonocardiales	f__Pseudonocardiaceae	g__Prauserella
OTU1041	0	0	0	0	4	1	0	0	0	0	0	1	0	0	0	0	0	d__Bacteria	p__Actinobacteria	c__Actinobacteria	o__Pseudonocardiales	f__Pseudonocardiaceae	g__Prauserella	s__Prauserella marina
OTU1042	3	3	4	1	3	0	3	9	1	0	17	3	1	9	2	3	1	d__Bacteria	p__Actinobacteria	c__Actinobacteria	o__Pseudonocardiales	f__Pseudonocardiaceae	g__Pseudonocardia
OTU1043	0	3	0	1	0	0	0	0	0	0	1	0	0	1	0	0	1	d__Bacteria	p__Actinobacteria	c__Actinobacteria	o__Pseudonocardiales	f__Pseudonocardiaceae	g__Pseudonocardia	s__Pseudonocardia dioxanivorans
OTU1044	0	0	0	0	1	0	0	0	0	0	0	0	0	0	0	0	0	d__Bacteria	p__Actinobacteria	c__Actinobacteria	o__Pseudonocardiales	f__Pseudonocardiaceae	g__Pseudonocardia	s__Pseudonocardia sp. AL041005-10
OTU1045	0	0	0	0	0	0	0	0	0	0	0	0	0	0	0	0	0	d__Bacteria	p__Actinobacteria	c__Actinobacteria	o__Pseudonocardiales	f__Pseudonocardiaceae	g__Pseudonocardia	s__Pseudonocardia sp. EC080610-09
OTU1046	0	0	0	0	0	0	0	0	0	0	0	2	0	0	0	0	0	d__Bacteria	p__Actinobacteria	c__Actinobacteria	o__Pseudonocardiales	f__Pseudonocardiaceae	g__Pseudonocardia	s__Pseudonocardia sp. EC080619-01
OTU1047	0	0	0	0	0	0	0	0	0	0	0	0	0	0	0	0	0	d__Bacteria	p__Actinobacteria	c__Actinobacteria	o__Pseudonocardiales	f__Pseudonocardiaceae	g__Pseudonocardia	s__Pseudonocardia sp. EC080625-04
OTU1048	0	0	0	0	0	0	1	0	0	0	7	0	1	0	0	0	0	d__Bacteria	p__Actinobacteria	c__Actinobacteria	o__Pseudonocardiales	f__Pseudonocardiaceae	g__Pseudonocardia	s__Pseudonocardia sp. HH130629-09
OTU1049	2	0	1	0	0	0	1	8	1	0	4	0	0	3	0	1	0	d__Bacteria	p__Actinobacteria	c__Actinobacteria	o__Pseudonocardiales	f__Pseudonocardiaceae	g__Pseudonocardia	s__Pseudonocardia sp. HH130630-07
OTU105	0	1	0	0	0	0	0	0	0	0	0	0	0	0	0	0	0	d__Archaea	p__Euryarchaeota	c__Halobacteria	o__Halobacteriales	f__Haloarculaceae	g__Natronomonas	s__Natronomonas pharaonis
OTU1050	7	1	1	2	1	3	1	0	3	3	1	4	0	2	1	0	1	d__Bacteria	p__Actinobacteria	c__Actinobacteria	o__Pseudonocardiales	f__Pseudonocardiaceae	g__Saccharomonospora
OTU1051	0	0	0	0	0	0	0	0	0	0	0	0	0	0	0	0	0	d__Bacteria	p__Actinobacteria	c__Actinobacteria	o__Pseudonocardiales	f__Pseudonocardiaceae	g__Saccharomonospora	s__Saccharomonospora azurea
OTU1052	0	0	0	1	0	0	0	0	0	0	0	0	0	0	0	0	0	d__Bacteria	p__Actinobacteria	c__Actinobacteria	o__Pseudonocardiales	f__Pseudonocardiaceae	g__Saccharomonospora	s__Saccharomonospora cyanea
OTU1053	0	0	1	0	0	1	1	0	0	0	0	1	0	0	0	0	0	d__Bacteria	p__Actinobacteria	c__Actinobacteria	o__Pseudonocardiales	f__Pseudonocardiaceae	g__Saccharomonospora	s__Saccharomonospora glauca
OTU1054	0	0	0	0	0	0	0	0	0	0	0	0	0	0	0	0	0	d__Bacteria	p__Actinobacteria	c__Actinobacteria	o__Pseudonocardiales	f__Pseudonocardiaceae	g__Saccharomonospora	s__Saccharomonospora marina
OTU1055	7	1	0	1	1	2	0	0	3	3	1	3	0	2	1	0	1	d__Bacteria	p__Actinobacteria	c__Actinobacteria	o__Pseudonocardiales	f__Pseudonocardiaceae	g__Saccharomonospora	s__Saccharomonospora viridis
OTU1056	0	0	0	0	1	0	0	0	0	0	2	0	0	0	0	0	0	d__Bacteria	p__Actinobacteria	c__Actinobacteria	o__Pseudonocardiales	f__Pseudonocardiaceae	g__Saccharopolyspora
OTU1057	0	0	0	0	1	0	0	0	0	0	2	0	0	0	0	0	0	d__Bacteria	p__Actinobacteria	c__Actinobacteria	o__Pseudonocardiales	f__Pseudonocardiaceae	g__Saccharopolyspora	s__Saccharopolyspora erythraea
OTU1058	0	0	0	0	0	0	0	0	0	0	0	0	1	0	0	0	0	d__Bacteria	p__Actinobacteria	c__Actinobacteria	o__Pseudonocardiales	f__Pseudonocardiaceae	g__Saccharothrix
OTU1059	0	0	0	0	0	0	0	0	0	0	0	0	1	0	0	0	0	d__Bacteria	p__Actinobacteria	c__Actinobacteria	o__Pseudonocardiales	f__Pseudonocardiaceae	g__Saccharothrix	s__Saccharothrix espanaensis
OTU106	0	0	1	0	0	0	0	0	0	0	0	0	0	0	0	0	0	d__Archaea	p__Euryarchaeota	c__Halobacteria	o__Halobacteriales	f__Haloarculaceae		s__Haloarculaceae archaeon HArcel1
OTU1060	1352	2034	12038	2020	1069	922	6439	9412	2510	756	3665	1775	1838	5378	7194	6296	3677	d__Bacteria	p__Actinobacteria	c__Actinobacteria	o__Streptomycetales
OTU1061	1352	2034	12038	2020	1069	922	6439	9412	2510	756	3665	1775	1838	5378	7194	6296	3677	d__Bacteria	p__Actinobacteria	c__Actinobacteria	o__Streptomycetales	f__Streptomycetaceae
OTU1062	17	14	7	9	5	16	10	18	13	7	42	10	14	4	12	9	14	d__Bacteria	p__Actinobacteria	c__Actinobacteria	o__Streptomycetales	f__Streptomycetaceae	g__Kitasatospora
OTU1063	0	0	0	0	0	0	0	4	1	0	0	0	0	0	0	0	1	d__Bacteria	p__Actinobacteria	c__Actinobacteria	o__Streptomycetales	f__Streptomycetaceae	g__Kitasatospora	s__Kitasatospora albolonga
OTU1064	7	5	4	2	1	6	3	10	1	0	8	1	2	3	7	2	10	d__Bacteria	p__Actinobacteria	c__Actinobacteria	o__Streptomycetales	f__Streptomycetaceae	g__Kitasatospora	s__Kitasatospora aureofaciens
OTU1065	8	5	3	6	4	10	5	1	9	7	21	8	12	1	2	7	3	d__Bacteria	p__Actinobacteria	c__Actinobacteria	o__Streptomycetales	f__Streptomycetaceae	g__Kitasatospora	s__Kitasatospora setae
OTU1066	1	4	0	1	0	0	2	3	2	0	13	1	0	0	3	0	0	d__Bacteria	p__Actinobacteria	c__Actinobacteria	o__Streptomycetales	f__Streptomycetaceae	g__Kitasatospora	s__Kitasatospora sp. MMS16-BH015
OTU1067	1	3	1	2	4	0	1	0	0	1	4	0	0	0	0	0	4	d__Bacteria	p__Actinobacteria	c__Actinobacteria	o__Streptomycetales	f__Streptomycetaceae	g__Streptacidiphilus
OTU1068	1	3	1	2	4	0	1	0	0	1	4	0	0	0	0	0	4	d__Bacteria	p__Actinobacteria	c__Actinobacteria	o__Streptomycetales	f__Streptomycetaceae	g__Streptacidiphilus	s__Streptacidiphilus sp. DSM 106435
OTU1069	1331	2011	12023	2006	1057	905	6428	9384	2494	739	3616	1765	1822	5374	7182	6286	3657	d__Bacteria	p__Actinobacteria	c__Actinobacteria	o__Streptomycetales	f__Streptomycetaceae	g__Streptomyces
OTU107	0	1	1	2	0	0	0	4	0	4	0	0	5	0	0	4	0	d__Archaea	p__Euryarchaeota	c__Halobacteria	o__Halobacteriales	f__Halobacteriaceae
OTU1070	3	2	0	0	1	0	2	9	1	0	1	1	1	0	3	1	4	d__Bacteria	p__Actinobacteria	c__Actinobacteria	o__Streptomycetales	f__Streptomycetaceae	g__Streptomyces	s__Streptomyces actuosus
OTU1071	1	0	0	1	0	1	2	0	3	0	3	0	0	0	1	4	4	d__Bacteria	p__Actinobacteria	c__Actinobacteria	o__Streptomycetales	f__Streptomycetaceae	g__Streptomyces	s__Streptomyces albireticuli
OTU1072	2	10	0	1	8	2	2	0	0	0	2	2	1	0	1	0	2	d__Bacteria	p__Actinobacteria	c__Actinobacteria	o__Streptomycetales	f__Streptomycetaceae	g__Streptomyces	s__Streptomyces alboflavus
OTU1073	3	2	7	5	4	1	1	2	10	2	10	2	0	2	3	6	8	d__Bacteria	p__Actinobacteria	c__Actinobacteria	o__Streptomycetales	f__Streptomycetaceae	g__Streptomyces	s__Streptomyces albulus
OTU1074	4	1	1	2	3	0	5	1	2	0	4	0	1	0	3	1	1	d__Bacteria	p__Actinobacteria	c__Actinobacteria	o__Streptomycetales	f__Streptomycetaceae	g__Streptomyces	s__Streptomyces albus
OTU1075	0	0	0	0	0	0	0	0	0	0	0	0	0	0	0	0	0	d__Bacteria	p__Actinobacteria	c__Actinobacteria	o__Streptomycetales	f__Streptomycetaceae	g__Streptomyces	s__Streptomyces alfalfae
OTU1076	0	3	3	1	2	1	2	1	1	0	1	1	1	1	2	1	4	d__Bacteria	p__Actinobacteria	c__Actinobacteria	o__Streptomycetales	f__Streptomycetaceae	g__Streptomyces	s__Streptomyces ambofaciens
OTU1077	0	1	2	0	1	0	2	5	1	1	1	0	1	0	0	0	0	d__Bacteria	p__Actinobacteria	c__Actinobacteria	o__Streptomycetales	f__Streptomycetaceae	g__Streptomyces	s__Streptomyces antibioticus
OTU1078	1	8	2	3	2	6	10	2	0	4	7	2	2	10	1	2	3	d__Bacteria	p__Actinobacteria	c__Actinobacteria	o__Streptomycetales	f__Streptomycetaceae	g__Streptomyces	s__Streptomyces anulatus
OTU1079	1	29	61	19	5	9	27	39	1	2	49	23	19	14	74	49	18	d__Bacteria	p__Actinobacteria	c__Actinobacteria	o__Streptomycetales	f__Streptomycetaceae	g__Streptomyces	s__Streptomyces atratus
OTU108	0	0	0	0	0	0	0	0	0	0	0	0	0	0	0	0	0	d__Archaea	p__Euryarchaeota	c__Halobacteria	o__Halobacteriales	f__Halobacteriaceae	g__Halalkalicoccus
OTU1080	2	3	2	4	3	2	1	2	4	1	1	3	0	2	4	5	7	d__Bacteria	p__Actinobacteria	c__Actinobacteria	o__Streptomycetales	f__Streptomycetaceae	g__Streptomyces	s__Streptomyces autolyticus
OTU1081	1	7	32	13	0	10	18	27	9	4	3	5	3	5	14	16	11	d__Bacteria	p__Actinobacteria	c__Actinobacteria	o__Streptomycetales	f__Streptomycetaceae	g__Streptomyces	s__Streptomyces avermitilis
OTU1082	2	2	2	2	0	1	0	1	0	0	2	0	0	0	1	3	0	d__Bacteria	p__Actinobacteria	c__Actinobacteria	o__Streptomycetales	f__Streptomycetaceae	g__Streptomyces	s__Streptomyces bacillaris
OTU1083	4	14	2	7	3	1	4	10	7	1	3	0	3	1	7	5	3	d__Bacteria	p__Actinobacteria	c__Actinobacteria	o__Streptomycetales	f__Streptomycetaceae	g__Streptomyces	s__Streptomyces bingchenggensis
OTU1084	1	1	2	0	1	1	0	0	0	0	1	0	0	1	0	0	0	d__Bacteria	p__Actinobacteria	c__Actinobacteria	o__Streptomycetales	f__Streptomycetaceae	g__Streptomyces	s__Streptomyces cattleya
OTU1085	0	1	0	0	0	0	0	0	0	0	0	0	0	0	0	0	0	d__Bacteria	p__Actinobacteria	c__Actinobacteria	o__Streptomycetales	f__Streptomycetaceae	g__Streptomyces	s__Streptomyces cavourensis
OTU1086	1	8	5	4	1	4	3	0	3	1	11	10	5	2	3	3	13	d__Bacteria	p__Actinobacteria	c__Actinobacteria	o__Streptomycetales	f__Streptomycetaceae	g__Streptomyces	s__Streptomyces chartreusis
OTU1087	27	42	131	22	33	6	124	139	73	17	55	72	30	74	113	149	83	d__Bacteria	p__Actinobacteria	c__Actinobacteria	o__Streptomycetales	f__Streptomycetaceae	g__Streptomyces	s__Streptomyces clavuligerus
OTU1088	3	0	0	1	0	0	0	0	2	0	1	0	2	3	0	4	4	d__Bacteria	p__Actinobacteria	c__Actinobacteria	o__Streptomycetales	f__Streptomycetaceae	g__Streptomyces	s__Streptomyces coelicolor
OTU1089	1	5	1	1	0	3	4	1	0	1	4	1	0	5	8	6	1	d__Bacteria	p__Actinobacteria	c__Actinobacteria	o__Streptomycetales	f__Streptomycetaceae	g__Streptomyces	s__Streptomyces collinus
OTU109	0	0	0	0	0	0	0	0	0	0	0	0	0	0	0	0	0	d__Archaea	p__Euryarchaeota	c__Halobacteria	o__Halobacteriales	f__Halobacteriaceae	g__Halalkalicoccus	s__Halalkalicoccus jeotgali
OTU1090	0	0	0	0	1	0	0	0	0	0	0	0	1	0	0	0	0	d__Bacteria	p__Actinobacteria	c__Actinobacteria	o__Streptomycetales	f__Streptomycetaceae	g__Streptomyces	s__Streptomyces cyaneogriseus
OTU1091	0	1	8	0	0	3	8	43	1	4	3	3	2	2	5	2	22	d__Bacteria	p__Actinobacteria	c__Actinobacteria	o__Streptomycetales	f__Streptomycetaceae	g__Streptomyces	s__Streptomyces davaonensis
OTU1092	0	0	0	0	0	0	0	0	0	0	0	0	0	0	0	0	0	d__Bacteria	p__Actinobacteria	c__Actinobacteria	o__Streptomycetales	f__Streptomycetaceae	g__Streptomyces	s__Streptomyces dengpaensis
OTU1093	18	18	78	24	4	8	75	186	17	10	31	15	18	13	30	32	69	d__Bacteria	p__Actinobacteria	c__Actinobacteria	o__Streptomycetales	f__Streptomycetaceae	g__Streptomyces	s__Streptomyces formicae
OTU1094	0	0	0	0	0	0	0	0	0	0	0	0	0	0	0	0	0	d__Bacteria	p__Actinobacteria	c__Actinobacteria	o__Streptomycetales	f__Streptomycetaceae	g__Streptomyces	s__Streptomyces fradiae
OTU1095	0	0	0	0	0	0	1	2	0	0	0	0	0	0	0	0	0	d__Bacteria	p__Actinobacteria	c__Actinobacteria	o__Streptomycetales	f__Streptomycetaceae	g__Streptomyces	s__Streptomyces fulvissimus
OTU1096	0	3	0	1	2	1	0	0	1	1	3	1	1	0	0	1	0	d__Bacteria	p__Actinobacteria	c__Actinobacteria	o__Streptomycetales	f__Streptomycetaceae	g__Streptomyces	s__Streptomyces gilvosporeus
OTU1097	3	4	0	1	1	0	0	0	2	0	0	0	0	1	4	0	0	d__Bacteria	p__Actinobacteria	c__Actinobacteria	o__Streptomycetales	f__Streptomycetaceae	g__Streptomyces	s__Streptomyces glaucescens
OTU1098	0	0	0	0	0	0	2	0	2	0	1	0	0	0	0	0	1	d__Bacteria	p__Actinobacteria	c__Actinobacteria	o__Streptomycetales	f__Streptomycetaceae	g__Streptomyces	s__Streptomyces globisporus
OTU1099	8	2	0	0	0	2	0	0	0	0	1	1	2	1	0	1	0	d__Bacteria	p__Actinobacteria	c__Actinobacteria	o__Streptomycetales	f__Streptomycetaceae	g__Streptomyces	s__Streptomyces globosus
OTU11	0	0	1	0	0	0	0	0	0	0	0	0	0	0	0	0	0	d__Archaea	p__Crenarchaeota	c__Thermoprotei	o__Acidilobales	f__Acidilobaceae	g__Acidilobus
OTU110	0	1	1	2	0	0	0	2	0	4	0	0	0	0	0	1	0	d__Archaea	p__Euryarchaeota	c__Halobacteria	o__Halobacteriales	f__Halobacteriaceae	g__Halanaeroarchaeum
OTU1100	0	0	0	0	1	1	0	0	0	0	0	0	0	0	0	0	0	d__Bacteria	p__Actinobacteria	c__Actinobacteria	o__Streptomycetales	f__Streptomycetaceae	g__Streptomyces	s__Streptomyces griseochromogenes
OTU1101	2	0	1	0	1	0	0	0	0	0	2	0	1	0	0	0	2	d__Bacteria	p__Actinobacteria	c__Actinobacteria	o__Streptomycetales	f__Streptomycetaceae	g__Streptomyces	s__Streptomyces griseorubiginosus
OTU1102	0	0	0	0	0	0	1	0	0	0	0	2	0	0	0	2	2	d__Bacteria	p__Actinobacteria	c__Actinobacteria	o__Streptomycetales	f__Streptomycetaceae	g__Streptomyces	s__Streptomyces griseus
OTU1103	0	1	1	3	1	1	0	0	0	2	2	0	2	0	2	1	0	d__Bacteria	p__Actinobacteria	c__Actinobacteria	o__Streptomycetales	f__Streptomycetaceae	g__Streptomyces	s__Streptomyces hygroscopicus
OTU1104	0	0	1	0	0	0	0	2	3	0	4	0	0	1	0	0	1	d__Bacteria	p__Actinobacteria	c__Actinobacteria	o__Streptomycetales	f__Streptomycetaceae	g__Streptomyces	s__Streptomyces katrae
OTU1105	0	0	1	0	0	0	0	0	0	0	0	1	1	0	0	0	0	d__Bacteria	p__Actinobacteria	c__Actinobacteria	o__Streptomycetales	f__Streptomycetaceae	g__Streptomyces	s__Streptomyces koyangensis
OTU1106	0	2	0	1	2	1	0	8	1	0	3	0	3	0	67	0	0	d__Bacteria	p__Actinobacteria	c__Actinobacteria	o__Streptomycetales	f__Streptomycetaceae	g__Streptomyces	s__Streptomyces lavendulae
OTU1107	2	3	6	2	0	1	4	4	1	2	4	1	4	3	3	4	1	d__Bacteria	p__Actinobacteria	c__Actinobacteria	o__Streptomycetales	f__Streptomycetaceae	g__Streptomyces	s__Streptomyces leeuwenhoekii
OTU1108	0	2	1	0	1	0	0	0	0	1	0	0	1	0	0	0	0	d__Bacteria	p__Actinobacteria	c__Actinobacteria	o__Streptomycetales	f__Streptomycetaceae	g__Streptomyces	s__Streptomyces lincolnensis
OTU1109	0	0	0	1	0	1	0	0	0	0	1	0	0	0	0	0	0	d__Bacteria	p__Actinobacteria	c__Actinobacteria	o__Streptomycetales	f__Streptomycetaceae	g__Streptomyces	s__Streptomyces lividans
OTU111	0	1	1	2	0	0	0	2	0	4	0	0	0	0	0	1	0	d__Archaea	p__Euryarchaeota	c__Halobacteria	o__Halobacteriales	f__Halobacteriaceae	g__Halanaeroarchaeum	s__Halanaeroarchaeum sulfurireducens
OTU1110	1	7	0	6	0	0	2	7	0	3	1	3	0	0	1	1	1	d__Bacteria	p__Actinobacteria	c__Actinobacteria	o__Streptomycetales	f__Streptomycetaceae	g__Streptomyces	s__Streptomyces lunaelactis
OTU1111	8	12	50	11	9	8	46	140	19	5	22	24	8	12	43	57	36	d__Bacteria	p__Actinobacteria	c__Actinobacteria	o__Streptomycetales	f__Streptomycetaceae	g__Streptomyces	s__Streptomyces lydicus
OTU1112	0	0	0	0	0	0	0	0	0	0	1	0	0	0	0	0	1	d__Bacteria	p__Actinobacteria	c__Actinobacteria	o__Streptomycetales	f__Streptomycetaceae	g__Streptomyces	s__Streptomyces malaysiensis
OTU1113	0	0	0	0	0	0	0	0	0	0	0	1	0	0	0	0	0	d__Bacteria	p__Actinobacteria	c__Actinobacteria	o__Streptomycetales	f__Streptomycetaceae	g__Streptomyces	s__Streptomyces nigra
OTU1114	0	1	22	1	6	0	6	6	4	1	6	5	1	5	8	15	11	d__Bacteria	p__Actinobacteria	c__Actinobacteria	o__Streptomycetales	f__Streptomycetaceae	g__Streptomyces	s__Streptomyces niveus
OTU1115	0	0	3	0	0	0	3	5	0	1	0	0	0	0	2	0	0	d__Bacteria	p__Actinobacteria	c__Actinobacteria	o__Streptomycetales	f__Streptomycetaceae	g__Streptomyces	s__Streptomyces nodosus
OTU1116	0	0	2	0	2	0	0	2	0	0	0	2	0	0	0	1	0	d__Bacteria	p__Actinobacteria	c__Actinobacteria	o__Streptomycetales	f__Streptomycetaceae	g__Streptomyces	s__Streptomyces noursei
OTU1117	0	0	1	0	0	0	0	0	0	0	1	1	0	0	0	1	1	d__Bacteria	p__Actinobacteria	c__Actinobacteria	o__Streptomycetales	f__Streptomycetaceae	g__Streptomyces	s__Streptomyces olivoreticuli
OTU1118	19	6	94	7	19	6	65	45	56	7	17	13	3	8	89	36	64	d__Bacteria	p__Actinobacteria	c__Actinobacteria	o__Streptomycetales	f__Streptomycetaceae	g__Streptomyces	s__Streptomyces pactum
OTU1119	0	3	0	3	0	1	0	1	1	2	7	1	0	0	1	0	1	d__Bacteria	p__Actinobacteria	c__Actinobacteria	o__Streptomycetales	f__Streptomycetaceae	g__Streptomyces	s__Streptomyces parvulus
OTU112	0	0	0	0	0	0	0	2	0	0	0	0	5	0	0	3	0	d__Archaea	p__Euryarchaeota	c__Halobacteria	o__Halobacteriales	f__Halobacteriaceae	g__Halobacterium
OTU1120	0	0	0	0	0	0	0	1	0	0	1	0	0	2	0	1	1	d__Bacteria	p__Actinobacteria	c__Actinobacteria	o__Streptomycetales	f__Streptomycetaceae	g__Streptomyces	s__Streptomyces peucetius
OTU1121	0	0	1	0	0	0	0	1	0	0	0	0	0	0	1	0	0	d__Bacteria	p__Actinobacteria	c__Actinobacteria	o__Streptomycetales	f__Streptomycetaceae	g__Streptomyces	s__Streptomyces pluripotens
OTU1122	0	0	0	0	0	0	0	0	0	0	0	0	0	0	0	0	0	d__Bacteria	p__Actinobacteria	c__Actinobacteria	o__Streptomycetales	f__Streptomycetaceae	g__Streptomyces	s__Streptomyces pratensis
OTU1123	644	1001	7777	1035	512	384	3839	5546	1496	378	1987	987	969	3696	4235	3787	2050	d__Bacteria	p__Actinobacteria	c__Actinobacteria	o__Streptomycetales	f__Streptomycetaceae	g__Streptomyces	s__Streptomyces pristinaespiralis
OTU1124	0	2	0	0	0	0	0	0	3	0	2	0	0	0	1	0	2	d__Bacteria	p__Actinobacteria	c__Actinobacteria	o__Streptomycetales	f__Streptomycetaceae	g__Streptomyces	s__Streptomyces puniciscabiei
OTU1125	0	0	0	0	0	0	0	0	0	0	0	1	0	0	0	0	0	d__Bacteria	p__Actinobacteria	c__Actinobacteria	o__Streptomycetales	f__Streptomycetaceae	g__Streptomyces	s__Streptomyces qaidamensis
OTU1126	1	1	2	3	1	0	10	0	1	0	2	0	0	0	3	2	0	d__Bacteria	p__Actinobacteria	c__Actinobacteria	o__Streptomycetales	f__Streptomycetaceae	g__Streptomyces	s__Streptomyces reticuli
OTU1127	0	1	0	0	0	0	0	1	0	0	1	0	0	0	0	1	0	d__Bacteria	p__Actinobacteria	c__Actinobacteria	o__Streptomycetales	f__Streptomycetaceae	g__Streptomyces	s__Streptomyces roseochromogenus
OTU1128	0	1	0	0	0	0	0	0	1	0	9	0	1	0	3	0	1	d__Bacteria	p__Actinobacteria	c__Actinobacteria	o__Streptomycetales	f__Streptomycetaceae	g__Streptomyces	s__Streptomyces rubrolavendulae
OTU1129	1	2	1	2	0	1	2	0	3	0	1	1	0	1	2	4	1	d__Bacteria	p__Actinobacteria	c__Actinobacteria	o__Streptomycetales	f__Streptomycetaceae	g__Streptomyces	s__Streptomyces sampsonii
OTU113	0	0	0	0	0	0	0	0	0	0	0	0	0	0	0	0	0	d__Archaea	p__Euryarchaeota	c__Halobacteria	o__Halobacteriales	f__Halobacteriaceae	g__Halobacterium	s__Halobacterium hubeiense
OTU1130	4	0	2	0	0	3	2	1	2	0	0	0	0	0	0	1	1	d__Bacteria	p__Actinobacteria	c__Actinobacteria	o__Streptomycetales	f__Streptomycetaceae	g__Streptomyces	s__Streptomyces scabiei
OTU1131	0	0	0	0	0	0	0	0	0	0	0	0	0	0	1	0	0	d__Bacteria	p__Actinobacteria	c__Actinobacteria	o__Streptomycetales	f__Streptomycetaceae	g__Streptomyces	s__Streptomyces sp. 11-1-2
OTU1132	0	0	0	1	0	0	0	0	0	0	0	0	0	0	0	0	0	d__Bacteria	p__Actinobacteria	c__Actinobacteria	o__Streptomycetales	f__Streptomycetaceae	g__Streptomyces	s__Streptomyces sp. 2114.2
OTU1133	1	0	1	0	0	0	1	0	1	1	0	0	0	0	0	0	3	d__Bacteria	p__Actinobacteria	c__Actinobacteria	o__Streptomycetales	f__Streptomycetaceae	g__Streptomyces	s__Streptomyces sp. 2323.1
OTU1134	1	8	2	1	6	3	1	1	1	3	2	3	0	1	2	6	1	d__Bacteria	p__Actinobacteria	c__Actinobacteria	o__Streptomycetales	f__Streptomycetaceae	g__Streptomyces	s__Streptomyces sp. 3211
OTU1135	9	1	5	3	2	1	15	15	2	0	4	5	0	1	1	1	16	d__Bacteria	p__Actinobacteria	c__Actinobacteria	o__Streptomycetales	f__Streptomycetaceae	g__Streptomyces	s__Streptomyces sp. 3214.6
OTU1136	1	0	0	0	0	0	0	0	0	0	0	0	0	0	0	0	0	d__Bacteria	p__Actinobacteria	c__Actinobacteria	o__Streptomycetales	f__Streptomycetaceae	g__Streptomyces	s__Streptomyces sp. 4F
OTU1137	0	0	0	0	0	0	0	0	1	0	0	0	0	0	0	0	0	d__Bacteria	p__Actinobacteria	c__Actinobacteria	o__Streptomycetales	f__Streptomycetaceae	g__Streptomyces	s__Streptomyces sp. 769
OTU1138	0	1	0	1	4	1	0	1	1	0	3	0	2	2	2	3	1	d__Bacteria	p__Actinobacteria	c__Actinobacteria	o__Streptomycetales	f__Streptomycetaceae	g__Streptomyces	s__Streptomyces sp. CB09001
OTU1139	0	0	0	0	0	0	0	0	0	0	0	0	0	0	0	0	1	d__Bacteria	p__Actinobacteria	c__Actinobacteria	o__Streptomycetales	f__Streptomycetaceae	g__Streptomyces	s__Streptomyces sp. CC0208
OTU114	0	0	0	0	0	0	0	0	0	0	0	0	0	0	0	0	0	d__Archaea	p__Euryarchaeota	c__Halobacteria	o__Halobacteriales	f__Halobacteriaceae	g__Halobacterium	s__Halobacterium salinarum
OTU1140	0	3	1	2	3	1	0	0	1	2	1	3	1	0	5	1	5	d__Bacteria	p__Actinobacteria	c__Actinobacteria	o__Streptomycetales	f__Streptomycetaceae	g__Streptomyces	s__Streptomyces sp. CCM_MD2014
OTU1141	0	0	1	0	0	2	0	0	0	0	0	0	0	1	0	0	1	d__Bacteria	p__Actinobacteria	c__Actinobacteria	o__Streptomycetales	f__Streptomycetaceae	g__Streptomyces	s__Streptomyces sp. CdTB01
OTU1142	0	3	0	0	0	0	0	0	0	1	0	0	0	0	0	0	1	d__Bacteria	p__Actinobacteria	c__Actinobacteria	o__Streptomycetales	f__Streptomycetaceae	g__Streptomyces	s__Streptomyces sp. CFMR 7
OTU1143	2	0	0	4	4	2	0	0	0	0	3	0	0	0	1	1	0	d__Bacteria	p__Actinobacteria	c__Actinobacteria	o__Streptomycetales	f__Streptomycetaceae	g__Streptomyces	s__Streptomyces sp. CLI2509
OTU1144	1	0	0	2	0	0	0	0	0	0	0	1	0	0	1	0	2	d__Bacteria	p__Actinobacteria	c__Actinobacteria	o__Streptomycetales	f__Streptomycetaceae	g__Streptomyces	s__Streptomyces sp. CMB-StM0423
OTU1145	2	8	0	2	1	1	3	3	3	0	0	0	0	0	0	0	0	d__Bacteria	p__Actinobacteria	c__Actinobacteria	o__Streptomycetales	f__Streptomycetaceae	g__Streptomyces	s__Streptomyces sp. CNQ-509
OTU1146	0	0	0	0	0	0	0	0	0	0	0	0	0	0	0	0	0	d__Bacteria	p__Actinobacteria	c__Actinobacteria	o__Streptomycetales	f__Streptomycetaceae	g__Streptomyces	s__Streptomyces sp. ETH9427
OTU1147	0	0	2	0	0	0	0	0	0	0	0	0	0	0	1	2	0	d__Bacteria	p__Actinobacteria	c__Actinobacteria	o__Streptomycetales	f__Streptomycetaceae	g__Streptomyces	s__Streptomyces sp. fd1-xmd
OTU1148	0	0	0	0	4	0	0	0	0	0	5	0	0	0	4	0	0	d__Bacteria	p__Actinobacteria	c__Actinobacteria	o__Streptomycetales	f__Streptomycetaceae	g__Streptomyces	s__Streptomyces sp. FR-008
OTU1149	0	0	0	0	0	0	0	0	0	0	0	0	0	0	0	0	0	d__Bacteria	p__Actinobacteria	c__Actinobacteria	o__Streptomycetales	f__Streptomycetaceae	g__Streptomyces	s__Streptomyces sp. GBA 94-10
OTU115	0	0	0	0	0	0	0	2	0	0	0	0	5	0	0	3	0	d__Archaea	p__Euryarchaeota	c__Halobacteria	o__Halobacteriales	f__Halobacteriaceae	g__Halobacterium	s__Halobacterium sp. DL1
OTU1150	0	2	1	2	1	0	1	1	1	0	1	0	0	0	0	1	3	d__Bacteria	p__Actinobacteria	c__Actinobacteria	o__Streptomycetales	f__Streptomycetaceae	g__Streptomyces	s__Streptomyces sp. Go-475
OTU1151	0	0	1	0	0	1	0	0	1	0	3	3	0	2	0	0	1	d__Bacteria	p__Actinobacteria	c__Actinobacteria	o__Streptomycetales	f__Streptomycetaceae	g__Streptomyces	s__Streptomyces sp. GSSD-12
OTU1152	2	1	0	1	0	3	3	2	1	0	1	0	0	0	0	1	8	d__Bacteria	p__Actinobacteria	c__Actinobacteria	o__Streptomycetales	f__Streptomycetaceae	g__Streptomyces	s__Streptomyces sp. HNM0039
OTU1153	1	6	1	3	1	5	2	1	4	1	7	11	0	1	2	4	7	d__Bacteria	p__Actinobacteria	c__Actinobacteria	o__Streptomycetales	f__Streptomycetaceae	g__Streptomyces	s__Streptomyces sp. ICC1
OTU1154	1	3	7	2	4	2	3	2	5	4	1	2	1	1	4	1	3	d__Bacteria	p__Actinobacteria	c__Actinobacteria	o__Streptomycetales	f__Streptomycetaceae	g__Streptomyces	s__Streptomyces sp. ICC4
OTU1155	0	1	0	0	0	0	0	1	0	0	0	0	0	0	0	1	0	d__Bacteria	p__Actinobacteria	c__Actinobacteria	o__Streptomycetales	f__Streptomycetaceae	g__Streptomyces	s__Streptomyces sp. M56
OTU1156	4	0	1	1	0	0	0	0	0	0	1	0	1	0	0	0	0	d__Bacteria	p__Actinobacteria	c__Actinobacteria	o__Streptomycetales	f__Streptomycetaceae	g__Streptomyces	s__Streptomyces sp. Mg1
OTU1157	0	2	0	1	0	0	4	0	0	0	1	0	0	0	0	0	1	d__Bacteria	p__Actinobacteria	c__Actinobacteria	o__Streptomycetales	f__Streptomycetaceae	g__Streptomyces	s__Streptomyces sp. MOE7
OTU1158	4	9	13	12	0	6	16	24	3	4	6	3	1	3	9	6	7	d__Bacteria	p__Actinobacteria	c__Actinobacteria	o__Streptomycetales	f__Streptomycetaceae	g__Streptomyces	s__Streptomyces sp. NEAU-S7GS2
OTU1159	0	0	0	0	0	1	0	0	0	0	1	0	0	0	0	0	0	d__Bacteria	p__Actinobacteria	c__Actinobacteria	o__Streptomycetales	f__Streptomycetaceae	g__Streptomyces	s__Streptomyces sp. P3
OTU116	0	0	0	0	0	0	0	0	0	0	0	0	0	0	0	0	0	d__Archaea	p__Euryarchaeota	c__Halobacteria	o__Halobacteriales	f__Halobacteriaceae	g__Halodesulfurarchaeum
OTU1160	0	0	0	0	0	3	0	0	0	0	2	0	0	0	0	0	0	d__Bacteria	p__Actinobacteria	c__Actinobacteria	o__Streptomycetales	f__Streptomycetaceae	g__Streptomyces	s__Streptomyces sp. PAMC 26508
OTU1161	0	0	0	0	0	0	0	0	0	0	0	0	0	0	0	0	0	d__Bacteria	p__Actinobacteria	c__Actinobacteria	o__Streptomycetales	f__Streptomycetaceae	g__Streptomyces	s__Streptomyces sp. PVA 94-07
OTU1162	2	14	4	3	3	5	0	2	1	0	23	3	8	0	19	8	10	d__Bacteria	p__Actinobacteria	c__Actinobacteria	o__Streptomycetales	f__Streptomycetaceae	g__Streptomyces	s__Streptomyces sp. RTd22
OTU1163	0	0	0	0	0	0	0	0	0	0	0	0	0	0	0	0	0	d__Bacteria	p__Actinobacteria	c__Actinobacteria	o__Streptomycetales	f__Streptomycetaceae	g__Streptomyces	s__Streptomyces sp. S8
OTU1164	1	1	0	1	0	1	2	0	0	0	1	2	1	0	0	0	0	d__Bacteria	p__Actinobacteria	c__Actinobacteria	o__Streptomycetales	f__Streptomycetaceae	g__Streptomyces	s__Streptomyces sp. SAT1
OTU1165	0	2	0	2	0	0	1	2	0	2	0	0	0	0	0	0	0	d__Bacteria	p__Actinobacteria	c__Actinobacteria	o__Streptomycetales	f__Streptomycetaceae	g__Streptomyces	s__Streptomyces sp. SCSIO 03032
OTU1166	3	10	11	8	15	4	4	2	1	2	2	16	4	2	6	6	6	d__Bacteria	p__Actinobacteria	c__Actinobacteria	o__Streptomycetales	f__Streptomycetaceae	g__Streptomyces	s__Streptomyces sp. Sge12
OTU1167	2	0	0	0	0	0	0	1	0	0	1	0	0	0	0	0	0	d__Bacteria	p__Actinobacteria	c__Actinobacteria	o__Streptomycetales	f__Streptomycetaceae	g__Streptomyces	s__Streptomyces sp. SirexAA-E
OTU1168	0	0	0	0	0	0	0	1	0	0	0	0	0	0	0	0	0	d__Bacteria	p__Actinobacteria	c__Actinobacteria	o__Streptomycetales	f__Streptomycetaceae	g__Streptomyces	s__Streptomyces sp. SM17
OTU1169	0	0	0	0	0	0	0	0	0	0	0	0	0	0	0	0	0	d__Bacteria	p__Actinobacteria	c__Actinobacteria	o__Streptomycetales	f__Streptomycetaceae	g__Streptomyces	s__Streptomyces sp. SM18
OTU117	0	0	0	0	0	0	0	0	0	0	0	0	0	0	0	0	0	d__Archaea	p__Euryarchaeota	c__Halobacteria	o__Halobacteriales	f__Halobacteriaceae	g__Halodesulfurarchaeum	s__Halodesulfurarchaeum formicicum
OTU1170	0	1	0	0	1	1	0	2	1	0	3	0	1	0	0	0	1	d__Bacteria	p__Actinobacteria	c__Actinobacteria	o__Streptomycetales	f__Streptomycetaceae	g__Streptomyces	s__Streptomyces sp. TLI_053
OTU1171	1	0	0	0	1	0	0	0	0	0	0	0	0	0	1	0	0	d__Bacteria	p__Actinobacteria	c__Actinobacteria	o__Streptomycetales	f__Streptomycetaceae	g__Streptomyces	s__Streptomyces sp. TN58
OTU1172	3	1	15	9	3	2	3	13	5	0	10	2	3	4	2	0	13	d__Bacteria	p__Actinobacteria	c__Actinobacteria	o__Streptomycetales	f__Streptomycetaceae	g__Streptomyces	s__Streptomyces sp. Tu6071
OTU1173	0	1	0	3	0	1	0	3	3	0	1	1	0	0	0	1	0	d__Bacteria	p__Actinobacteria	c__Actinobacteria	o__Streptomycetales	f__Streptomycetaceae	g__Streptomyces	s__Streptomyces sp. Tue 6075
OTU1174	1	2	0	0	0	0	1	2	0	1	0	1	0	0	1	0	0	d__Bacteria	p__Actinobacteria	c__Actinobacteria	o__Streptomycetales	f__Streptomycetaceae	g__Streptomyces	s__Streptomyces sp. WAC00288
OTU1175	1	0	3	0	0	2	0	1	0	0	4	0	0	1	0	0	1	d__Bacteria	p__Actinobacteria	c__Actinobacteria	o__Streptomycetales	f__Streptomycetaceae	g__Streptomyces	s__Streptomyces sp. ZFG47
OTU1176	2	1	1	3	1	1	1	1	0	1	8	0	0	0	1	1	0	d__Bacteria	p__Actinobacteria	c__Actinobacteria	o__Streptomycetales	f__Streptomycetaceae	g__Streptomyces	s__Streptomyces spongiicola
OTU1177	378	661	3611	621	336	255	2014	2938	703	228	1173	500	689	1476	2343	2007	1083	d__Bacteria	p__Actinobacteria	c__Actinobacteria	o__Streptomycetales	f__Streptomycetaceae	g__Streptomyces	s__Streptomyces sviceus
OTU1178	1	10	1	2	1	1	0	1	4	1	9	4	1	1	1	3	1	d__Bacteria	p__Actinobacteria	c__Actinobacteria	o__Streptomycetales	f__Streptomycetaceae	g__Streptomyces	s__Streptomyces venezuelae
OTU1179	1	3	0	3	1	0	1	0	1	0	3	0	0	0	5	0	11	d__Bacteria	p__Actinobacteria	c__Actinobacteria	o__Streptomycetales	f__Streptomycetaceae	g__Streptomyces	s__Streptomyces vietnamensis
OTU118	15	20	17	27	4	4	7	23	14	11	28	15	6	4	24	22	6	d__Archaea	p__Euryarchaeota	c__Halobacteria	o__Haloferacales
OTU1180	0	1	0	0	0	0	0	1	0	0	0	1	1	0	1	1	1	d__Bacteria	p__Actinobacteria	c__Actinobacteria	o__Streptomycetales	f__Streptomycetaceae	g__Streptomyces	s__Streptomyces violaceoruber
OTU1181	0	1	0	1	0	1	0	0	0	0	0	0	1	0	0	0	0	d__Bacteria	p__Actinobacteria	c__Actinobacteria	o__Streptomycetales	f__Streptomycetaceae	g__Streptomyces	s__Streptomyces violaceusniger
OTU1182	7	4	5	1	2	3	3	13	5	0	2	1	2	2	3	3	6	d__Bacteria	p__Actinobacteria	c__Actinobacteria	o__Streptomycetales	f__Streptomycetaceae	g__Streptomyces	s__Streptomyces xiamenensis
OTU1183	3	9	4	7	3	4	6	5	2	1	8	4	2	2	12	6	3	d__Bacteria	p__Actinobacteria	c__Actinobacteria	o__Streptomycetales	f__Streptomycetaceae	g__Streptomyces	s__Streptomyces xinghaiensis
OTU1184	8	12	13	15	12	11	6	7	16	8	22	3	8	13	12	7	16	d__Bacteria	p__Actinobacteria	c__Actinobacteria	o__Streptosporangiales
OTU1185	2	8	1	1	2	0	1	2	4	6	4	1	2	2	6	4	4	d__Bacteria	p__Actinobacteria	c__Actinobacteria	o__Streptosporangiales	f__Nocardiopsaceae
OTU1186	2	8	0	1	2	0	1	2	4	6	2	1	2	0	6	3	4	d__Bacteria	p__Actinobacteria	c__Actinobacteria	o__Streptosporangiales	f__Nocardiopsaceae	g__Nocardiopsis
OTU1187	2	8	0	1	0	0	0	2	0	6	1	0	1	0	5	3	4	d__Bacteria	p__Actinobacteria	c__Actinobacteria	o__Streptosporangiales	f__Nocardiopsaceae	g__Nocardiopsis	s__Nocardiopsis alba
OTU1188	0	0	0	0	1	0	1	0	1	0	1	0	0	0	1	0	0	d__Bacteria	p__Actinobacteria	c__Actinobacteria	o__Streptosporangiales	f__Nocardiopsaceae	g__Nocardiopsis	s__Nocardiopsis dassonvillei
OTU1189	0	0	0	0	1	0	0	0	0	0	0	1	1	0	0	0	0	d__Bacteria	p__Actinobacteria	c__Actinobacteria	o__Streptosporangiales	f__Nocardiopsaceae	g__Nocardiopsis	s__Nocardiopsis gilva
OTU119	7	13	7	19	1	3	1	11	9	9	17	10	3	2	19	15	2	d__Archaea	p__Euryarchaeota	c__Halobacteria	o__Haloferacales	f__Haloferacaceae
OTU1190	0	0	1	0	0	0	0	0	0	0	2	0	0	2	0	1	0	d__Bacteria	p__Actinobacteria	c__Actinobacteria	o__Streptosporangiales	f__Nocardiopsaceae	g__Thermobifida
OTU1191	0	0	1	0	0	0	0	0	0	0	2	0	0	2	0	1	0	d__Bacteria	p__Actinobacteria	c__Actinobacteria	o__Streptosporangiales	f__Nocardiopsaceae	g__Thermobifida	s__Thermobifida fusca
OTU1192	1	1	3	5	4	1	1	1	2	0	11	1	1	2	4	0	7	d__Bacteria	p__Actinobacteria	c__Actinobacteria	o__Streptosporangiales	f__Streptosporangiaceae
OTU1193	1	0	1	3	2	1	0	1	2	0	6	0	0	2	1	0	0	d__Bacteria	p__Actinobacteria	c__Actinobacteria	o__Streptosporangiales	f__Streptosporangiaceae	g__Nonomuraea
OTU1194	1	0	1	3	2	1	0	1	2	0	6	0	0	2	1	0	0	d__Bacteria	p__Actinobacteria	c__Actinobacteria	o__Streptosporangiales	f__Streptosporangiaceae	g__Nonomuraea	s__Nonomuraea sp. ATCC 55076
OTU1195	0	1	2	2	2	0	1	0	0	0	5	1	1	0	3	0	7	d__Bacteria	p__Actinobacteria	c__Actinobacteria	o__Streptosporangiales	f__Streptosporangiaceae	g__Streptosporangium
OTU1196	0	0	2	1	2	0	1	0	0	0	0	0	0	0	1	0	2	d__Bacteria	p__Actinobacteria	c__Actinobacteria	o__Streptosporangiales	f__Streptosporangiaceae	g__Streptosporangium	s__Streptosporangium roseum
OTU1197	0	1	0	1	0	0	0	0	0	0	5	1	1	0	2	0	5	d__Bacteria	p__Actinobacteria	c__Actinobacteria	o__Streptosporangiales	f__Streptosporangiaceae	g__Streptosporangium	s__Streptosporangium sp. 'caverna'
OTU1198	5	3	9	9	6	10	4	4	10	2	7	1	5	9	2	3	5	d__Bacteria	p__Actinobacteria	c__Actinobacteria	o__Streptosporangiales	f__Thermomonosporaceae
OTU1199	0	0	0	2	0	0	0	0	0	0	2	0	1	1	0	0	1	d__Bacteria	p__Actinobacteria	c__Actinobacteria	o__Streptosporangiales	f__Thermomonosporaceae	g__Actinomadura
OTU12	0	0	0	0	0	0	0	0	0	0	0	0	0	0	0	0	0	d__Archaea	p__Crenarchaeota	c__Thermoprotei	o__Acidilobales	f__Acidilobaceae	g__Acidilobus	s__Acidilobus saccharovorans
OTU120	0	0	0	0	0	0	0	6	0	0	2	1	0	1	0	5	0	d__Archaea	p__Euryarchaeota	c__Halobacteria	o__Haloferacales	f__Haloferacaceae	g__Haloferax
OTU1200	0	0	0	2	0	0	0	0	0	0	2	0	1	1	0	0	1	d__Bacteria	p__Actinobacteria	c__Actinobacteria	o__Streptosporangiales	f__Thermomonosporaceae	g__Actinomadura	s__Actinomadura amylolytica
OTU1201	5	3	9	7	6	10	4	4	10	2	4	1	4	8	2	3	4	d__Bacteria	p__Actinobacteria	c__Actinobacteria	o__Streptosporangiales	f__Thermomonosporaceae	g__Thermomonospora
OTU1202	5	3	9	7	6	10	4	4	10	2	4	1	4	8	2	3	4	d__Bacteria	p__Actinobacteria	c__Actinobacteria	o__Streptosporangiales	f__Thermomonosporaceae	g__Thermomonospora	s__Thermomonospora curvata
OTU1203	1	0	0	1	0	0	0	0	0	0	0	0	0	2	0	2	1	d__Bacteria	p__Actinobacteria	c__Actinobacteria				s__Actinobacteria bacterium IMCC26256
OTU1204	7	21	12	9	6	1	10	19	6	2	8	10	5	7	17	14	7	d__Bacteria	p__Actinobacteria	c__Coriobacteriia
OTU1205	5	12	11	4	4	0	6	12	4	2	4	5	2	6	11	12	5	d__Bacteria	p__Actinobacteria	c__Coriobacteriia	o__Coriobacteriales
OTU1206	5	11	10	3	4	0	5	9	4	2	4	5	1	6	11	9	5	d__Bacteria	p__Actinobacteria	c__Coriobacteriia	o__Coriobacteriales	f__Atopobiaceae
OTU1207	0	0	4	1	0	0	1	3	0	0	0	1	0	3	4	6	1	d__Bacteria	p__Actinobacteria	c__Coriobacteriia	o__Coriobacteriales	f__Atopobiaceae	g__Atopobium
OTU1208	0	0	4	1	0	0	1	3	0	0	0	1	0	3	4	6	1	d__Bacteria	p__Actinobacteria	c__Coriobacteriia	o__Coriobacteriales	f__Atopobiaceae	g__Atopobium	s__Atopobium parvulum
OTU1209	1	1	6	2	0	0	1	4	2	1	1	2	1	3	1	3	2	d__Bacteria	p__Actinobacteria	c__Coriobacteriia	o__Coriobacteriales	f__Atopobiaceae	g__Libanicoccus
OTU121	0	0	0	0	0	0	0	2	0	0	2	0	0	1	0	5	0	d__Archaea	p__Euryarchaeota	c__Halobacteria	o__Haloferacales	f__Haloferacaceae	g__Haloferax	s__Haloferax gibbonsii
OTU1210	1	1	6	2	0	0	1	4	2	1	1	2	1	3	1	3	2	d__Bacteria	p__Actinobacteria	c__Coriobacteriia	o__Coriobacteriales	f__Atopobiaceae	g__Libanicoccus	s__Libanicoccus massiliensis
OTU1211	4	10	0	0	4	0	3	2	2	1	3	2	0	0	6	0	2	d__Bacteria	p__Actinobacteria	c__Coriobacteriia	o__Coriobacteriales	f__Atopobiaceae	g__Olsenella
OTU1212	0	0	0	0	0	0	0	0	0	0	0	0	0	0	0	0	0	d__Bacteria	p__Actinobacteria	c__Coriobacteriia	o__Coriobacteriales	f__Atopobiaceae	g__Olsenella	s__Olsenella sp. GAM18
OTU1213	0	0	0	0	0	0	0	0	0	1	0	0	0	0	1	0	0	d__Bacteria	p__Actinobacteria	c__Coriobacteriia	o__Coriobacteriales	f__Atopobiaceae	g__Olsenella	s__Olsenella sp. Marseille-P2300
OTU1214	0	1	0	0	0	0	0	1	0	0	0	1	0	0	0	0	1	d__Bacteria	p__Actinobacteria	c__Coriobacteriia	o__Coriobacteriales	f__Atopobiaceae	g__Olsenella	s__Olsenella sp. oral taxon 807
OTU1215	4	9	0	0	4	0	3	1	2	0	2	1	0	0	5	0	1	d__Bacteria	p__Actinobacteria	c__Coriobacteriia	o__Coriobacteriales	f__Atopobiaceae	g__Olsenella	s__Olsenella uli
OTU1216	0	0	0	0	0	0	0	0	0	0	0	0	0	0	0	0	0	d__Bacteria	p__Actinobacteria	c__Coriobacteriia	o__Coriobacteriales	f__Atopobiaceae	g__Olsenella	s__Olsenella umbonata
OTU1217	0	1	1	1	0	0	1	3	0	0	0	0	1	0	0	3	0	d__Bacteria	p__Actinobacteria	c__Coriobacteriia	o__Coriobacteriales	f__Coriobacteriaceae
OTU1218	0	0	0	0	0	0	0	0	0	0	0	0	1	0	0	0	0	d__Bacteria	p__Actinobacteria	c__Coriobacteriia	o__Coriobacteriales	f__Coriobacteriaceae	g__Collinsella
OTU1219	0	0	0	0	0	0	0	0	0	0	0	0	1	0	0	0	0	d__Bacteria	p__Actinobacteria	c__Coriobacteriia	o__Coriobacteriales	f__Coriobacteriaceae	g__Collinsella	s__Collinsella aerofaciens
OTU122	0	0	0	0	0	0	0	0	0	0	0	0	0	0	0	0	0	d__Archaea	p__Euryarchaeota	c__Halobacteria	o__Haloferacales	f__Haloferacaceae	g__Haloferax	s__Haloferax mediterranei
OTU1220	0	1	1	1	0	0	1	3	0	0	0	0	0	0	0	2	0	d__Bacteria	p__Actinobacteria	c__Coriobacteriia	o__Coriobacteriales	f__Coriobacteriaceae	g__Coriobacterium
OTU1221	0	1	1	1	0	0	1	3	0	0	0	0	0	0	0	2	0	d__Bacteria	p__Actinobacteria	c__Coriobacteriia	o__Coriobacteriales	f__Coriobacteriaceae	g__Coriobacterium	s__Coriobacterium glomerans
OTU1222	0	0	0	0	0	0	0	0	0	0	0	0	0	0	0	1	0	d__Bacteria	p__Actinobacteria	c__Coriobacteriia	o__Coriobacteriales	f__Coriobacteriaceae		s__Coriobacteriaceae bacterium 68-1-3
OTU1223	2	9	1	5	2	1	4	7	1	0	4	5	3	1	6	2	2	d__Bacteria	p__Actinobacteria	c__Coriobacteriia	o__Eggerthellales
OTU1224	2	9	1	5	2	1	4	7	1	0	4	5	3	1	6	2	2	d__Bacteria	p__Actinobacteria	c__Coriobacteriia	o__Eggerthellales	f__Eggerthellaceae
OTU1225	0	1	0	1	0	0	0	0	0	0	1	0	0	0	3	0	0	d__Bacteria	p__Actinobacteria	c__Coriobacteriia	o__Eggerthellales	f__Eggerthellaceae	g__Adlercreutzia
OTU1226	0	1	0	1	0	0	0	0	0	0	1	0	0	0	3	0	0	d__Bacteria	p__Actinobacteria	c__Coriobacteriia	o__Eggerthellales	f__Eggerthellaceae	g__Adlercreutzia	s__Adlercreutzia equolifaciens
OTU1227	0	0	0	0	0	0	0	0	0	0	0	0	0	0	0	1	0	d__Bacteria	p__Actinobacteria	c__Coriobacteriia	o__Eggerthellales	f__Eggerthellaceae	g__Cryptobacterium
OTU1228	0	0	0	0	0	0	0	0	0	0	0	0	0	0	0	1	0	d__Bacteria	p__Actinobacteria	c__Coriobacteriia	o__Eggerthellales	f__Eggerthellaceae	g__Cryptobacterium	s__Cryptobacterium curtum
OTU1229	0	0	0	0	0	0	0	0	0	0	0	0	0	0	0	1	0	d__Bacteria	p__Actinobacteria	c__Coriobacteriia	o__Eggerthellales	f__Eggerthellaceae	g__Denitrobacterium
OTU123	0	0	0	0	0	0	0	4	0	0	0	1	0	0	0	0	0	d__Archaea	p__Euryarchaeota	c__Halobacteria	o__Haloferacales	f__Haloferacaceae	g__Haloferax	s__Haloferax volcanii
OTU1230	0	0	0	0	0	0	0	0	0	0	0	0	0	0	0	1	0	d__Bacteria	p__Actinobacteria	c__Coriobacteriia	o__Eggerthellales	f__Eggerthellaceae	g__Denitrobacterium	s__Denitrobacterium detoxificans
OTU1231	0	0	0	0	0	0	0	0	0	0	0	0	0	0	0	0	0	d__Bacteria	p__Actinobacteria	c__Coriobacteriia	o__Eggerthellales	f__Eggerthellaceae	g__Eggerthella
OTU1232	0	0	0	0	0	0	0	0	0	0	0	0	0	0	0	0	0	d__Bacteria	p__Actinobacteria	c__Coriobacteriia	o__Eggerthellales	f__Eggerthellaceae	g__Eggerthella	s__Eggerthella lenta
OTU1233	0	0	0	0	0	0	0	0	0	0	0	0	0	0	0	0	0	d__Bacteria	p__Actinobacteria	c__Coriobacteriia	o__Eggerthellales	f__Eggerthellaceae	g__Eggerthella	s__Eggerthella sp. YY7918
OTU1234	2	5	0	4	2	1	4	4	1	0	3	5	3	0	3	0	2	d__Bacteria	p__Actinobacteria	c__Coriobacteriia	o__Eggerthellales	f__Eggerthellaceae	g__Gordonibacter
OTU1235	2	5	0	4	2	1	4	4	1	0	3	5	3	0	1	0	2	d__Bacteria	p__Actinobacteria	c__Coriobacteriia	o__Eggerthellales	f__Eggerthellaceae	g__Gordonibacter	s__Gordonibacter massiliensis
OTU1236	0	0	0	0	0	0	0	0	0	0	0	0	0	0	0	0	0	d__Bacteria	p__Actinobacteria	c__Coriobacteriia	o__Eggerthellales	f__Eggerthellaceae	g__Gordonibacter	s__Gordonibacter pamelaeae
OTU1237	0	0	0	0	0	0	0	0	0	0	0	0	0	0	2	0	0	d__Bacteria	p__Actinobacteria	c__Coriobacteriia	o__Eggerthellales	f__Eggerthellaceae	g__Gordonibacter	s__Gordonibacter urolithinfaciens
OTU1238	0	3	0	0	0	0	0	3	0	0	0	0	0	0	0	0	0	d__Bacteria	p__Actinobacteria	c__Coriobacteriia	o__Eggerthellales	f__Eggerthellaceae	g__Phoenicibacter
OTU1239	0	3	0	0	0	0	0	3	0	0	0	0	0	0	0	0	0	d__Bacteria	p__Actinobacteria	c__Coriobacteriia	o__Eggerthellales	f__Eggerthellaceae	g__Phoenicibacter	s__Phoenicibacter massiliensis
OTU124	0	0	0	0	0	0	0	0	0	0	0	0	0	0	0	1	0	d__Archaea	p__Euryarchaeota	c__Halobacteria	o__Haloferacales	f__Haloferacaceae	g__Halogeometricum
OTU1240	0	0	0	0	0	0	0	0	0	0	0	0	0	0	0	0	0	d__Bacteria	p__Actinobacteria	c__Coriobacteriia	o__Eggerthellales	f__Eggerthellaceae	g__Slackia
OTU1241	0	0	0	0	0	0	0	0	0	0	0	0	0	0	0	0	0	d__Bacteria	p__Actinobacteria	c__Coriobacteriia	o__Eggerthellales	f__Eggerthellaceae	g__Slackia	s__Slackia heliotrinireducens
OTU1242	0	1	0	0	0	0	0	0	0	0	0	0	0	0	1	2	0	d__Bacteria	p__Actinobacteria	c__Nitriliruptoria
OTU1243	0	1	0	0	0	0	0	0	0	0	0	0	0	0	1	2	0	d__Bacteria	p__Actinobacteria	c__Nitriliruptoria	o__Euzebyales
OTU1244	0	1	0	0	0	0	0	0	0	0	0	0	0	0	1	2	0	d__Bacteria	p__Actinobacteria	c__Nitriliruptoria	o__Euzebyales	f__Euzebyaceae
OTU1245	0	1	0	0	0	0	0	0	0	0	0	0	0	0	1	2	0	d__Bacteria	p__Actinobacteria	c__Nitriliruptoria	o__Euzebyales	f__Euzebyaceae	g__Euzebya
OTU1246	0	1	0	0	0	0	0	0	0	0	0	0	0	0	1	2	0	d__Bacteria	p__Actinobacteria	c__Nitriliruptoria	o__Euzebyales	f__Euzebyaceae	g__Euzebya	s__Euzebya sp. DY32-46
OTU1247	5	2	7	4	1	4	4	1	5	7	5	6	2	1	3	3	8	d__Bacteria	p__Actinobacteria	c__Rubrobacteria
OTU1248	5	2	7	4	1	4	4	1	5	7	5	6	2	1	3	3	8	d__Bacteria	p__Actinobacteria	c__Rubrobacteria	o__Rubrobacterales
OTU1249	5	2	7	4	1	4	4	1	5	7	5	6	2	1	3	3	8	d__Bacteria	p__Actinobacteria	c__Rubrobacteria	o__Rubrobacterales	f__Rubrobacteraceae
OTU125	0	0	0	0	0	0	0	0	0	0	0	0	0	0	0	1	0	d__Archaea	p__Euryarchaeota	c__Halobacteria	o__Haloferacales	f__Haloferacaceae	g__Halogeometricum	s__Halogeometricum borinquense
OTU1250	5	2	7	4	1	4	4	1	5	7	5	6	2	1	3	3	8	d__Bacteria	p__Actinobacteria	c__Rubrobacteria	o__Rubrobacterales	f__Rubrobacteraceae	g__Rubrobacter
OTU1251	0	0	0	0	0	0	0	0	0	0	0	0	0	0	0	0	0	d__Bacteria	p__Actinobacteria	c__Rubrobacteria	o__Rubrobacterales	f__Rubrobacteraceae	g__Rubrobacter	s__Rubrobacter indioceani
OTU1252	5	2	7	3	1	4	4	1	5	7	4	6	2	1	3	3	8	d__Bacteria	p__Actinobacteria	c__Rubrobacteria	o__Rubrobacterales	f__Rubrobacteraceae	g__Rubrobacter	s__Rubrobacter radiotolerans
OTU1253	0	0	0	1	0	0	0	0	0	0	1	0	0	0	0	0	0	d__Bacteria	p__Actinobacteria	c__Rubrobacteria	o__Rubrobacterales	f__Rubrobacteraceae	g__Rubrobacter	s__Rubrobacter xylanophilus
OTU1254	3	0	0	1	3	3	0	0	11	0	12	1	0	0	1	2	1	d__Bacteria	p__Actinobacteria	c__Thermoleophilia
OTU1255	3	0	0	1	3	3	0	0	11	0	12	1	0	0	1	2	1	d__Bacteria	p__Actinobacteria	c__Thermoleophilia	o__Solirubrobacterales
OTU1256	3	0	0	1	3	3	0	0	11	0	12	1	0	0	1	2	1	d__Bacteria	p__Actinobacteria	c__Thermoleophilia	o__Solirubrobacterales	f__Conexibacteraceae
OTU1257	3	0	0	1	3	3	0	0	11	0	12	1	0	0	1	2	1	d__Bacteria	p__Actinobacteria	c__Thermoleophilia	o__Solirubrobacterales	f__Conexibacteraceae	g__Conexibacter
OTU1258	3	0	0	1	3	3	0	0	11	0	12	1	0	0	1	2	1	d__Bacteria	p__Actinobacteria	c__Thermoleophilia	o__Solirubrobacterales	f__Conexibacteraceae	g__Conexibacter	s__Conexibacter woesei
OTU1259	0	0	0	0	0	0	0	0	0	0	0	0	0	0	0	0	0	d__Bacteria	p__Actinobacteria	NA				s__Actinobacteria bacterium IMCC19121
OTU126	2	11	3	9	1	3	0	3	9	2	13	2	1	0	4	3	0	d__Archaea	p__Euryarchaeota	c__Halobacteria	o__Haloferacales	f__Haloferacaceae	g__Haloplanus
OTU1260	0	0	0	0	0	0	0	0	0	0	0	0	0	0	0	0	0	d__Bacteria	p__Actinobacteria	NA				s__Actinobacteria bacterium IMCC25003
OTU1261	0	0	0	0	0	0	0	0	0	0	0	0	0	0	1	1	0	d__Bacteria	p__Actinobacteria	NA				s__Actinobacteria bacterium IMCC26077
OTU1262	0	0	0	0	0	0	0	1	0	0	0	0	0	0	0	0	0	d__Bacteria	p__Actinobacteria	NA				s__Actinobacteria bacterium IMCC26103
OTU1263	2	4	12	3	1	0	8	13	8	2	6	2	3	3	4	11	7	d__Bacteria	p__Aquificae	NA
OTU1264	2	4	12	3	1	0	8	13	8	2	6	2	3	3	4	11	7	d__Bacteria	p__Aquificae	c__Aquificae
OTU1265	1	4	12	3	1	0	8	12	8	2	6	2	3	3	4	11	7	d__Bacteria	p__Aquificae	c__Aquificae	o__Aquificales
OTU1266	0	1	6	0	1	0	1	6	2	0	3	0	0	0	2	4	5	d__Bacteria	p__Aquificae	c__Aquificae	o__Aquificales	f__Aquificaceae
OTU1267	0	0	0	0	0	0	0	0	0	0	1	0	0	0	0	0	1	d__Bacteria	p__Aquificae	c__Aquificae	o__Aquificales	f__Aquificaceae	g__Aquifex
OTU1268	0	0	0	0	0	0	0	0	0	0	1	0	0	0	0	0	1	d__Bacteria	p__Aquificae	c__Aquificae	o__Aquificales	f__Aquificaceae	g__Aquifex	s__Aquifex aeolicus
OTU1269	0	0	0	0	0	0	0	0	0	0	0	0	0	0	1	0	0	d__Bacteria	p__Aquificae	c__Aquificae	o__Aquificales	f__Aquificaceae	g__Hydrogenobacter
OTU127	0	0	0	3	0	1	0	0	0	1	0	0	1	0	0	0	0	d__Archaea	p__Euryarchaeota	c__Halobacteria	o__Haloferacales	f__Haloferacaceae	g__Haloplanus	s__Haloplanus sp. CBA1112
OTU1270	0	0	0	0	0	0	0	0	0	0	0	0	0	0	1	0	0	d__Bacteria	p__Aquificae	c__Aquificae	o__Aquificales	f__Aquificaceae	g__Hydrogenobacter	s__Hydrogenobacter thermophilus
OTU1271	0	1	5	0	0	0	1	6	1	0	1	0	0	0	1	3	1	d__Bacteria	p__Aquificae	c__Aquificae	o__Aquificales	f__Aquificaceae	g__Hydrogenobaculum
OTU1272	0	0	0	0	0	0	0	0	0	0	0	0	0	0	0	0	0	d__Bacteria	p__Aquificae	c__Aquificae	o__Aquificales	f__Aquificaceae	g__Hydrogenobaculum	s__Hydrogenobaculum sp. 3684
OTU1273	0	0	0	0	0	0	0	0	0	0	0	0	0	0	0	0	0	d__Bacteria	p__Aquificae	c__Aquificae	o__Aquificales	f__Aquificaceae	g__Hydrogenobaculum	s__Hydrogenobaculum sp. HO
OTU1274	0	0	0	0	0	0	0	0	0	0	0	0	0	0	0	0	0	d__Bacteria	p__Aquificae	c__Aquificae	o__Aquificales	f__Aquificaceae	g__Hydrogenobaculum	s__Hydrogenobaculum sp. SHO
OTU1275	0	0	0	0	0	0	0	0	0	0	0	0	0	0	0	0	0	d__Bacteria	p__Aquificae	c__Aquificae	o__Aquificales	f__Aquificaceae	g__Hydrogenobaculum	s__Hydrogenobaculum sp. SN
OTU1276	0	1	4	0	0	0	0	5	0	0	1	0	0	0	1	3	0	d__Bacteria	p__Aquificae	c__Aquificae	o__Aquificales	f__Aquificaceae	g__Hydrogenobaculum	s__Hydrogenobaculum sp. Y04AAS1
OTU1277	0	0	1	0	0	0	0	0	1	0	0	0	0	0	0	0	0	d__Bacteria	p__Aquificae	c__Aquificae	o__Aquificales	f__Aquificaceae	g__Thermocrinis
OTU1278	0	0	0	0	0	0	0	0	1	0	0	0	0	0	0	0	0	d__Bacteria	p__Aquificae	c__Aquificae	o__Aquificales	f__Aquificaceae	g__Thermocrinis	s__Thermocrinis albus
OTU1279	0	0	0	0	0	0	0	0	0	0	0	0	0	0	0	0	0	d__Bacteria	p__Aquificae	c__Aquificae	o__Aquificales	f__Aquificaceae	g__Thermocrinis	s__Thermocrinis minervae
OTU128	2	11	3	6	1	2	0	3	9	1	12	2	0	0	4	3	0	d__Archaea	p__Euryarchaeota	c__Halobacteria	o__Haloferacales	f__Haloferacaceae	g__Haloplanus	s__Haloplanus sp. CBA1113
OTU1280	0	0	1	0	0	0	0	0	0	0	0	0	0	0	0	0	0	d__Bacteria	p__Aquificae	c__Aquificae	o__Aquificales	f__Aquificaceae	g__Thermocrinis	s__Thermocrinis ruber
OTU1281	1	3	6	3	0	0	7	6	6	2	2	2	3	3	2	7	2	d__Bacteria	p__Aquificae	c__Aquificae	o__Aquificales	f__Hydrogenothermaceae
OTU1282	0	0	1	0	0	0	0	1	0	0	0	0	0	0	0	0	0	d__Bacteria	p__Aquificae	c__Aquificae	o__Aquificales	f__Hydrogenothermaceae	g__Persephonella
OTU1283	0	0	1	0	0	0	0	1	0	0	0	0	0	0	0	0	0	d__Bacteria	p__Aquificae	c__Aquificae	o__Aquificales	f__Hydrogenothermaceae	g__Persephonella	s__Persephonella marina
OTU1284	1	3	5	3	0	0	7	5	6	2	2	2	3	3	2	7	2	d__Bacteria	p__Aquificae	c__Aquificae	o__Aquificales	f__Hydrogenothermaceae	g__Sulfurihydrogenibium
OTU1285	0	1	3	0	0	0	0	1	2	1	1	1	0	1	0	1	0	d__Bacteria	p__Aquificae	c__Aquificae	o__Aquificales	f__Hydrogenothermaceae	g__Sulfurihydrogenibium	s__Sulfurihydrogenibium azorense
OTU1286	1	2	2	3	0	0	7	4	4	1	1	1	3	2	2	6	2	d__Bacteria	p__Aquificae	c__Aquificae	o__Aquificales	f__Hydrogenothermaceae	g__Sulfurihydrogenibium	s__Sulfurihydrogenibium sp. YO3AOP1
OTU1287	0	0	0	0	0	0	0	0	0	0	1	0	0	0	0	0	0	d__Bacteria	p__Aquificae	c__Aquificae	o__Aquificales		g__Thermosulfidibacter
OTU1288	0	0	0	0	0	0	0	0	0	0	1	0	0	0	0	0	0	d__Bacteria	p__Aquificae	c__Aquificae	o__Aquificales	g__Thermosulfidibacter		s__Thermosulfidibacter takaii
OTU1289	1	0	0	0	0	0	0	1	0	0	0	0	0	0	0	0	0	d__Bacteria	p__Aquificae	c__Aquificae	o__Desulfurobacteriales
OTU129	5	2	4	10	0	0	1	2	0	7	2	7	2	1	15	6	2	d__Archaea	p__Euryarchaeota	c__Halobacteria	o__Haloferacales	f__Haloferacaceae	g__Haloquadratum
OTU1290	1	0	0	0	0	0	0	1	0	0	0	0	0	0	0	0	0	d__Bacteria	p__Aquificae	c__Aquificae	o__Desulfurobacteriales	f__Desulfurobacteriaceae
OTU1291	1	0	0	0	0	0	0	0	0	0	0	0	0	0	0	0	0	d__Bacteria	p__Aquificae	c__Aquificae	o__Desulfurobacteriales	f__Desulfurobacteriaceae	g__Desulfurobacterium
OTU1292	1	0	0	0	0	0	0	0	0	0	0	0	0	0	0	0	0	d__Bacteria	p__Aquificae	c__Aquificae	o__Desulfurobacteriales	f__Desulfurobacteriaceae	g__Desulfurobacterium	s__Desulfurobacterium thermolithotrophum
OTU1293	0	0	0	0	0	0	0	1	0	0	0	0	0	0	0	0	0	d__Bacteria	p__Aquificae	c__Aquificae	o__Desulfurobacteriales	f__Desulfurobacteriaceae	g__Thermovibrio
OTU1294	0	0	0	0	0	0	0	1	0	0	0	0	0	0	0	0	0	d__Bacteria	p__Aquificae	c__Aquificae	o__Desulfurobacteriales	f__Desulfurobacteriaceae	g__Thermovibrio	s__Thermovibrio ammonificans
OTU1295	0	1	2	1	1	0	1	10	2	0	2	7	1	1	0	1	4	d__Bacteria	p__Armatimonadetes	NA
OTU1296	0	0	0	0	0	0	0	0	0	0	0	0	0	0	0	0	0	d__Bacteria	p__Armatimonadetes	c__Chthonomonadetes
OTU1297	0	0	0	0	0	0	0	0	0	0	0	0	0	0	0	0	0	d__Bacteria	p__Armatimonadetes	c__Chthonomonadetes	o__Chthonomonadales
OTU1298	0	0	0	0	0	0	0	0	0	0	0	0	0	0	0	0	0	d__Bacteria	p__Armatimonadetes	c__Chthonomonadetes	o__Chthonomonadales	f__Chthonomonadaceae
OTU1299	0	0	0	0	0	0	0	0	0	0	0	0	0	0	0	0	0	d__Bacteria	p__Armatimonadetes	c__Chthonomonadetes	o__Chthonomonadales	f__Chthonomonadaceae	g__Chthonomonas
OTU13	0	0	1	0	0	0	0	0	0	0	0	0	0	0	0	0	0	d__Archaea	p__Crenarchaeota	c__Thermoprotei	o__Acidilobales	f__Acidilobaceae	g__Acidilobus	s__Acidilobus sp. 7A
OTU130	5	2	4	10	0	0	1	2	0	7	2	7	2	1	15	6	2	d__Archaea	p__Euryarchaeota	c__Halobacteria	o__Haloferacales	f__Haloferacaceae	g__Haloquadratum	s__Haloquadratum walsbyi
OTU1300	0	0	0	0	0	0	0	0	0	0	0	0	0	0	0	0	0	d__Bacteria	p__Armatimonadetes	c__Chthonomonadetes	o__Chthonomonadales	f__Chthonomonadaceae	g__Chthonomonas	s__Chthonomonas calidirosea
OTU1301	0	1	2	1	1	0	1	10	2	0	2	7	1	1	0	1	4	d__Bacteria	p__Armatimonadetes	c__Fimbriimonadia
OTU1302	0	1	2	1	1	0	1	10	2	0	2	7	1	1	0	1	4	d__Bacteria	p__Armatimonadetes	c__Fimbriimonadia	o__Fimbriimonadales
OTU1303	0	1	2	1	1	0	1	10	2	0	2	7	1	1	0	1	4	d__Bacteria	p__Armatimonadetes	c__Fimbriimonadia	o__Fimbriimonadales	f__Fimbriimonadaceae
OTU1304	0	1	2	1	1	0	1	10	2	0	2	7	1	1	0	1	4	d__Bacteria	p__Armatimonadetes	c__Fimbriimonadia	o__Fimbriimonadales	f__Fimbriimonadaceae	g__Fimbriimonas
OTU1305	0	1	2	1	1	0	1	10	2	0	2	7	1	1	0	1	4	d__Bacteria	p__Armatimonadetes	c__Fimbriimonadia	o__Fimbriimonadales	f__Fimbriimonadaceae	g__Fimbriimonas	s__Fimbriimonas ginsengisoli
OTU1306	678	1707	5415	1127	555	658	3884	6272	1475	477	2726	863	1354	2119	3536	3827	2788	d__Bacteria	p__Bacteroidetes	NA
OTU1307	66	161	387	72	34	54	259	431	98	31	204	56	85	136	199	276	210	d__Bacteria	p__Bacteroidetes	c__Bacteroidia
OTU1308	58	156	364	69	33	52	251	428	91	31	183	48	80	127	189	276	195	d__Bacteria	p__Bacteroidetes	c__Bacteroidia	o__Bacteroidales
OTU1309	40	102	244	34	18	29	171	293	39	17	90	27	55	80	91	199	111	d__Bacteria	p__Bacteroidetes	c__Bacteroidia	o__Bacteroidales	f__Bacteroidaceae
OTU131	7	6	10	8	3	1	6	12	5	2	11	5	3	2	5	6	4	d__Archaea	p__Euryarchaeota	c__Halobacteria	o__Haloferacales	f__Halorubraceae
OTU1310	40	102	244	34	18	29	171	293	39	17	90	27	55	80	91	199	111	d__Bacteria	p__Bacteroidetes	c__Bacteroidia	o__Bacteroidales	f__Bacteroidaceae	g__Bacteroides
OTU1311	0	0	2	0	0	0	0	5	1	0	0	1	0	1	0	0	0	d__Bacteria	p__Bacteroidetes	c__Bacteroidia	o__Bacteroidales	f__Bacteroidaceae	g__Bacteroides	s__Bacteroides caccae
OTU1312	0	0	0	0	0	0	0	0	0	0	0	0	0	0	2	0	0	d__Bacteria	p__Bacteroidetes	c__Bacteroidia	o__Bacteroidales	f__Bacteroidaceae	g__Bacteroides	s__Bacteroides caecimuris
OTU1313	0	1	3	1	0	0	0	0	0	0	2	2	3	0	0	1	0	d__Bacteria	p__Bacteroidetes	c__Bacteroidia	o__Bacteroidales	f__Bacteroidaceae	g__Bacteroides	s__Bacteroides cellulosilyticus
OTU1314	0	0	3	0	1	0	0	2	1	1	1	0	0	0	0	0	0	d__Bacteria	p__Bacteroidetes	c__Bacteroidia	o__Bacteroidales	f__Bacteroidaceae	g__Bacteroides	s__Bacteroides coprosuis
OTU1315	1	1	1	2	0	2	0	4	0	0	0	0	0	0	0	1	1	d__Bacteria	p__Bacteroidetes	c__Bacteroidia	o__Bacteroidales	f__Bacteroidaceae	g__Bacteroides	s__Bacteroides dorei
OTU1316	28	76	103	23	11	23	96	176	29	14	57	19	44	21	49	121	67	d__Bacteria	p__Bacteroidetes	c__Bacteroidia	o__Bacteroidales	f__Bacteroidaceae	g__Bacteroides	s__Bacteroides fragilis
OTU1317	0	0	0	0	0	0	0	0	0	0	0	0	0	1	0	2	0	d__Bacteria	p__Bacteroidetes	c__Bacteroidia	o__Bacteroidales	f__Bacteroidaceae	g__Bacteroides	s__Bacteroides helcogenes
OTU1318	5	2	92	1	0	2	24	7	2	0	2	0	0	37	5	21	4	d__Bacteria	p__Bacteroidetes	c__Bacteroidia	o__Bacteroidales	f__Bacteroidaceae	g__Bacteroides	s__Bacteroides heparinolyticus
OTU1319	1	0	0	0	0	0	0	0	0	0	2	0	0	0	0	0	0	d__Bacteria	p__Bacteroidetes	c__Bacteroidia	o__Bacteroidales	f__Bacteroidaceae	g__Bacteroides	s__Bacteroides ovatus
OTU132	0	1	0	0	0	0	0	2	0	0	0	0	0	0	0	1	0	d__Archaea	p__Euryarchaeota	c__Halobacteria	o__Haloferacales	f__Halorubraceae	g__Halohasta
OTU1320	2	7	12	1	3	0	3	28	2	0	7	0	2	7	0	0	19	d__Bacteria	p__Bacteroidetes	c__Bacteroidia	o__Bacteroidales	f__Bacteroidaceae	g__Bacteroides	s__Bacteroides salanitronis
OTU1321	0	2	3	1	0	1	1	2	0	0	0	0	1	1	2	2	0	d__Bacteria	p__Bacteroidetes	c__Bacteroidia	o__Bacteroidales	f__Bacteroidaceae	g__Bacteroides	s__Bacteroides thetaiotaomicron
OTU1322	2	5	16	1	3	1	11	14	3	2	8	5	3	6	4	6	15	d__Bacteria	p__Bacteroidetes	c__Bacteroidia	o__Bacteroidales	f__Bacteroidaceae	g__Bacteroides	s__Bacteroides vulgatus
OTU1323	0	0	0	0	0	0	1	0	0	0	0	0	0	1	0	0	0	d__Bacteria	p__Bacteroidetes	c__Bacteroidia	o__Bacteroidales	f__Bacteroidaceae	g__Bacteroides	s__Bacteroides zoogleoformans
OTU1324	0	0	1	0	0	0	0	5	0	0	1	0	0	0	0	2	0	d__Bacteria	p__Bacteroidetes	c__Bacteroidia	o__Bacteroidales	f__Barnesiellaceae
OTU1325	0	0	1	0	0	0	0	5	0	0	1	0	0	0	0	2	0	d__Bacteria	p__Bacteroidetes	c__Bacteroidia	o__Bacteroidales	f__Barnesiellaceae	g__Barnesiella
OTU1326	0	0	1	0	0	0	0	5	0	0	1	0	0	0	0	2	0	d__Bacteria	p__Bacteroidetes	c__Bacteroidia	o__Bacteroidales	f__Barnesiellaceae	g__Barnesiella	s__Barnesiella viscericola
OTU1327	0	0	0	0	0	0	0	0	0	0	1	0	0	0	1	1	0	d__Bacteria	p__Bacteroidetes	c__Bacteroidia	o__Bacteroidales	f__Dysgonamonadaceae
OTU1328	0	0	0	0	0	0	0	0	0	0	1	0	0	0	1	1	0	d__Bacteria	p__Bacteroidetes	c__Bacteroidia	o__Bacteroidales	f__Dysgonamonadaceae	g__Proteiniphilum
OTU1329	0	0	0	0	0	0	0	0	0	0	1	0	0	0	1	1	0	d__Bacteria	p__Bacteroidetes	c__Bacteroidia	o__Bacteroidales	f__Dysgonamonadaceae	g__Proteiniphilum	s__Proteiniphilum saccharofermentans
OTU133	0	1	0	0	0	0	0	2	0	0	0	0	0	0	0	1	0	d__Archaea	p__Euryarchaeota	c__Halobacteria	o__Haloferacales	f__Halorubraceae	g__Halohasta	s__Halohasta litchfieldiae
OTU1330	0	0	0	0	0	0	0	0	0	0	0	0	0	0	0	0	1	d__Bacteria	p__Bacteroidetes	c__Bacteroidia	o__Bacteroidales	f__Muribaculaceae
OTU1331	0	0	0	0	0	0	0	0	0	0	0	0	0	0	0	0	1	d__Bacteria	p__Bacteroidetes	c__Bacteroidia	o__Bacteroidales	f__Muribaculaceae	g__Muribaculum
OTU1332	0	0	0	0	0	0	0	0	0	0	0	0	0	0	0	0	1	d__Bacteria	p__Bacteroidetes	c__Bacteroidia	o__Bacteroidales	f__Muribaculaceae	g__Muribaculum	s__Muribaculum intestinale
OTU1333	0	1	1	0	0	1	0	0	0	0	0	0	0	0	0	0	0	d__Bacteria	p__Bacteroidetes	c__Bacteroidia	o__Bacteroidales	f__Odoribacteraceae
OTU1334	0	1	1	0	0	1	0	0	0	0	0	0	0	0	0	0	0	d__Bacteria	p__Bacteroidetes	c__Bacteroidia	o__Bacteroidales	f__Odoribacteraceae	g__Odoribacter
OTU1335	0	1	1	0	0	1	0	0	0	0	0	0	0	0	0	0	0	d__Bacteria	p__Bacteroidetes	c__Bacteroidia	o__Bacteroidales	f__Odoribacteraceae	g__Odoribacter	s__Odoribacter splanchnicus
OTU1336	0	0	1	1	0	0	0	3	0	0	2	0	0	1	0	0	0	d__Bacteria	p__Bacteroidetes	c__Bacteroidia	o__Bacteroidales	f__Paludibacteraceae
OTU1337	0	0	1	1	0	0	0	3	0	0	2	0	0	1	0	0	0	d__Bacteria	p__Bacteroidetes	c__Bacteroidia	o__Bacteroidales	f__Paludibacteraceae	g__Paludibacter
OTU1338	0	0	1	1	0	0	0	3	0	0	2	0	0	1	0	0	0	d__Bacteria	p__Bacteroidetes	c__Bacteroidia	o__Bacteroidales	f__Paludibacteraceae	g__Paludibacter	s__Paludibacter propionicigenes
OTU1339	3	11	4	5	1	3	26	30	9	1	19	4	5	4	16	15	24	d__Bacteria	p__Bacteroidetes	c__Bacteroidia	o__Bacteroidales	f__Porphyromonadaceae
OTU134	0	3	2	3	0	0	1	4	1	1	0	2	0	2	3	0	0	d__Archaea	p__Euryarchaeota	c__Halobacteria	o__Haloferacales	f__Halorubraceae	g__Halopenitus
OTU1340	0	1	1	0	0	0	3	0	1	0	4	2	0	0	2	0	0	d__Bacteria	p__Bacteroidetes	c__Bacteroidia	o__Bacteroidales	f__Porphyromonadaceae	g__Fermentimonas
OTU1341	0	1	1	0	0	0	3	0	1	0	4	2	0	0	2	0	0	d__Bacteria	p__Bacteroidetes	c__Bacteroidia	o__Bacteroidales	f__Porphyromonadaceae	g__Fermentimonas	s__Fermentimonas caenicola
OTU1342	0	0	0	0	0	0	0	0	0	0	1	0	0	0	0	0	0	d__Bacteria	p__Bacteroidetes	c__Bacteroidia	o__Bacteroidales	f__Porphyromonadaceae	g__Petrimonas
OTU1343	0	0	0	0	0	0	0	0	0	0	1	0	0	0	0	0	0	d__Bacteria	p__Bacteroidetes	c__Bacteroidia	o__Bacteroidales	f__Porphyromonadaceae	g__Petrimonas	s__Petrimonas mucosa
OTU1344	3	10	3	5	1	3	23	30	8	1	13	2	5	4	14	15	24	d__Bacteria	p__Bacteroidetes	c__Bacteroidia	o__Bacteroidales	f__Porphyromonadaceae	g__Porphyromonas
OTU1345	0	2	0	0	0	0	0	0	1	0	0	0	0	1	0	0	0	d__Bacteria	p__Bacteroidetes	c__Bacteroidia	o__Bacteroidales	f__Porphyromonadaceae	g__Porphyromonas	s__Porphyromonas asaccharolytica
OTU1346	0	3	1	0	0	0	0	0	0	0	2	0	0	0	0	0	1	d__Bacteria	p__Bacteroidetes	c__Bacteroidia	o__Bacteroidales	f__Porphyromonadaceae	g__Porphyromonas	s__Porphyromonas crevioricanis
OTU1347	3	5	2	5	1	3	23	30	7	1	10	2	5	3	14	15	22	d__Bacteria	p__Bacteroidetes	c__Bacteroidia	o__Bacteroidales	f__Porphyromonadaceae	g__Porphyromonas	s__Porphyromonas gingivalis
OTU1348	11	24	69	11	4	13	36	58	23	3	37	8	13	28	35	32	27	d__Bacteria	p__Bacteroidetes	c__Bacteroidia	o__Bacteroidales	f__Prevotellaceae
OTU1349	11	24	69	11	4	13	36	58	23	3	37	8	13	28	35	32	27	d__Bacteria	p__Bacteroidetes	c__Bacteroidia	o__Bacteroidales	f__Prevotellaceae	g__Prevotella
OTU135	0	3	2	3	0	0	1	4	1	1	0	2	0	2	3	0	0	d__Archaea	p__Euryarchaeota	c__Halobacteria	o__Haloferacales	f__Halorubraceae	g__Halopenitus	s__Halopenitus persicus
OTU1350	0	0	0	0	0	2	0	2	0	0	1	0	0	1	0	0	0	d__Bacteria	p__Bacteroidetes	c__Bacteroidia	o__Bacteroidales	f__Prevotellaceae	g__Prevotella	s__Prevotella dentalis
OTU1351	0	1	1	0	0	1	1	0	3	0	1	0	0	0	0	0	0	d__Bacteria	p__Bacteroidetes	c__Bacteroidia	o__Bacteroidales	f__Prevotellaceae	g__Prevotella	s__Prevotella denticola
OTU1352	2	3	5	1	1	3	4	6	4	0	2	3	1	1	1	4	7	d__Bacteria	p__Bacteroidetes	c__Bacteroidia	o__Bacteroidales	f__Prevotellaceae	g__Prevotella	s__Prevotella enoeca
OTU1353	1	0	0	0	0	0	0	0	0	0	0	0	0	0	0	2	0	d__Bacteria	p__Bacteroidetes	c__Bacteroidia	o__Bacteroidales	f__Prevotellaceae	g__Prevotella	s__Prevotella fusca
OTU1354	6	11	29	7	2	2	19	29	9	2	24	2	5	12	27	23	6	d__Bacteria	p__Bacteroidetes	c__Bacteroidia	o__Bacteroidales	f__Prevotellaceae	g__Prevotella	s__Prevotella intermedia
OTU1355	0	0	0	0	0	0	0	0	0	0	0	0	0	1	1	0	0	d__Bacteria	p__Bacteroidetes	c__Bacteroidia	o__Bacteroidales	f__Prevotellaceae	g__Prevotella	s__Prevotella jejuni
OTU1356	0	0	0	0	0	2	4	2	0	0	0	0	2	0	1	0	0	d__Bacteria	p__Bacteroidetes	c__Bacteroidia	o__Bacteroidales	f__Prevotellaceae	g__Prevotella	s__Prevotella melaninogenica
OTU1357	0	1	1	0	0	0	0	8	0	1	0	1	0	0	0	0	0	d__Bacteria	p__Bacteroidetes	c__Bacteroidia	o__Bacteroidales	f__Prevotellaceae	g__Prevotella	s__Prevotella ruminicola
OTU1358	2	4	28	2	0	3	4	1	6	0	1	0	1	11	0	0	10	d__Bacteria	p__Bacteroidetes	c__Bacteroidia	o__Bacteroidales	f__Prevotellaceae	g__Prevotella	s__Prevotella scopos
OTU1359	0	0	2	0	0	0	1	2	0	0	3	1	1	0	0	1	0	d__Bacteria	p__Bacteroidetes	c__Bacteroidia	o__Bacteroidales	f__Prevotellaceae	g__Prevotella	s__Prevotella sp. oral taxon 299
OTU136	6	2	7	4	3	1	5	6	4	1	11	3	3	0	2	5	4	d__Archaea	p__Euryarchaeota	c__Halobacteria	o__Haloferacales	f__Halorubraceae	g__Halorubrum
OTU1360	0	1	6	4	0	0	2	2	1	1	0	0	1	1	0	2	3	d__Bacteria	p__Bacteroidetes	c__Bacteroidia	o__Bacteroidales	f__Rikenellaceae
OTU1361	0	1	6	4	0	0	2	2	1	1	0	0	1	1	0	2	3	d__Bacteria	p__Bacteroidetes	c__Bacteroidia	o__Bacteroidales	f__Rikenellaceae	g__Alistipes
OTU1362	0	1	6	1	0	0	1	2	1	0	0	0	0	1	0	0	1	d__Bacteria	p__Bacteroidetes	c__Bacteroidia	o__Bacteroidales	f__Rikenellaceae	g__Alistipes	s__Alistipes finegoldii
OTU1363	0	0	0	3	0	0	1	0	0	1	0	0	1	0	0	2	2	d__Bacteria	p__Bacteroidetes	c__Bacteroidia	o__Bacteroidales	f__Rikenellaceae	g__Alistipes	s__Alistipes shahii
OTU1364	0	0	0	0	0	0	0	0	0	0	0	0	0	0	0	0	0	d__Bacteria	p__Bacteroidetes	c__Bacteroidia	o__Bacteroidales	f__Rikenellaceae	g__Mucinivorans
OTU1365	0	0	0	0	0	0	0	0	0	0	0	0	0	0	0	0	0	d__Bacteria	p__Bacteroidetes	c__Bacteroidia	o__Bacteroidales	f__Rikenellaceae	g__Mucinivorans	s__Mucinivorans hirudinis
OTU1366	1	1	2	1	3	0	6	4	5	7	8	0	1	0	7	5	5	d__Bacteria	p__Bacteroidetes	c__Bacteroidia	o__Bacteroidales	f__Tannerellaceae
OTU1367	0	0	1	0	0	0	0	0	0	0	2	0	0	0	1	0	1	d__Bacteria	p__Bacteroidetes	c__Bacteroidia	o__Bacteroidales	f__Tannerellaceae	g__Parabacteroides
OTU1368	0	0	0	0	0	0	0	0	0	0	0	0	0	0	1	0	1	d__Bacteria	p__Bacteroidetes	c__Bacteroidia	o__Bacteroidales	f__Tannerellaceae	g__Parabacteroides	s__Parabacteroides distasonis
OTU1369	0	0	0	0	0	0	0	0	0	0	0	0	0	0	0	0	0	d__Bacteria	p__Bacteroidetes	c__Bacteroidia	o__Bacteroidales	f__Tannerellaceae	g__Parabacteroides	s__Parabacteroides sp. CT06
OTU137	6	1	3	4	3	0	5	4	4	1	8	3	3	0	2	0	2	d__Archaea	p__Euryarchaeota	c__Halobacteria	o__Haloferacales	f__Halorubraceae	g__Halorubrum	s__Halorubrum lacusprofundi
OTU1370	1	1	1	1	3	0	6	4	5	7	6	0	1	0	6	5	4	d__Bacteria	p__Bacteroidetes	c__Bacteroidia	o__Bacteroidales	f__Tannerellaceae	g__Tannerella
OTU1371	1	1	1	1	3	0	4	1	0	0	0	0	1	0	1	1	0	d__Bacteria	p__Bacteroidetes	c__Bacteroidia	o__Bacteroidales	f__Tannerellaceae	g__Tannerella	s__Tannerella forsythia
OTU1372	0	0	0	0	0	0	2	3	5	7	6	0	0	0	5	4	4	d__Bacteria	p__Bacteroidetes	c__Bacteroidia	o__Bacteroidales	f__Tannerellaceae	g__Tannerella	s__Tannerella sp. oral taxon HOT-286
OTU1373	2	3	8	2	4	0	5	11	10	0	9	4	3	4	6	14	10	d__Bacteria	p__Bacteroidetes	c__Bacteroidia	o__Bacteroidales		g__Candidatus Azobacteroides
OTU1374	2	3	8	2	4	0	5	11	10	0	9	4	3	4	6	14	10	d__Bacteria	p__Bacteroidetes	c__Bacteroidia	o__Bacteroidales	g__Candidatus Azobacteroides		s__Candidatus Azobacteroides pseudotrichonymphae
OTU1375	0	0	0	0	0	0	1	0	0	0	1	0	0	0	0	0	0	d__Bacteria	p__Bacteroidetes	c__Bacteroidia	o__Bacteroidales			s__Bacteroidales bacterium CF
OTU1376	4	5	23	3	1	2	8	3	7	0	21	8	5	9	10	0	15	d__Bacteria	p__Bacteroidetes	c__Bacteroidia	o__Marinilabiliales
OTU1377	0	0	2	0	0	1	2	0	0	0	0	2	0	0	0	0	3	d__Bacteria	p__Bacteroidetes	c__Bacteroidia	o__Marinilabiliales	f__Marinifilaceae
OTU1378	0	0	2	0	0	1	2	0	0	0	0	2	0	0	0	0	3	d__Bacteria	p__Bacteroidetes	c__Bacteroidia	o__Marinilabiliales	f__Marinifilaceae		s__Marinifilaceae bacterium SPP2
OTU1379	3	0	5	3	0	0	0	0	1	0	8	1	0	3	0	0	9	d__Bacteria	p__Bacteroidetes	c__Bacteroidia	o__Marinilabiliales	f__Marinilabiliaceae
OTU138	0	1	4	0	0	1	0	2	0	0	3	0	0	0	0	5	2	d__Archaea	p__Euryarchaeota	c__Halobacteria	o__Haloferacales	f__Halorubraceae	g__Halorubrum	s__Halorubrum trapanicum
OTU1380	3	0	5	3	0	0	0	0	1	0	8	1	0	3	0	0	9	d__Bacteria	p__Bacteroidetes	c__Bacteroidia	o__Marinilabiliales	f__Marinilabiliaceae	g__Alkalitalea
OTU1381	3	0	5	3	0	0	0	0	1	0	8	1	0	3	0	0	9	d__Bacteria	p__Bacteroidetes	c__Bacteroidia	o__Marinilabiliales	f__Marinilabiliaceae	g__Alkalitalea	s__Alkalitalea saponilacus
OTU1382	0	3	5	0	0	1	0	0	3	0	12	5	2	1	6	0	3	d__Bacteria	p__Bacteroidetes	c__Bacteroidia	o__Marinilabiliales	f__Prolixibacteraceae
OTU1383	0	3	5	0	0	1	0	0	3	0	12	5	2	1	6	0	3	d__Bacteria	p__Bacteroidetes	c__Bacteroidia	o__Marinilabiliales	f__Prolixibacteraceae	g__Draconibacterium
OTU1384	0	3	5	0	0	1	0	0	3	0	12	5	2	1	6	0	3	d__Bacteria	p__Bacteroidetes	c__Bacteroidia	o__Marinilabiliales	f__Prolixibacteraceae	g__Draconibacterium	s__Draconibacterium orientale
OTU1385	1	2	11	0	1	0	6	3	3	0	1	0	3	5	4	0	0	d__Bacteria	p__Bacteroidetes	c__Bacteroidia	o__Marinilabiliales	f__Salinivirgaceae
OTU1386	1	2	11	0	1	0	6	3	3	0	1	0	3	5	4	0	0	d__Bacteria	p__Bacteroidetes	c__Bacteroidia	o__Marinilabiliales	f__Salinivirgaceae	g__Salinivirga
OTU1387	1	2	11	0	1	0	6	3	3	0	1	0	3	5	4	0	0	d__Bacteria	p__Bacteroidetes	c__Bacteroidia	o__Marinilabiliales	f__Salinivirgaceae	g__Salinivirga	s__Salinivirga cyanobacteriivorans
OTU1388	2	18	18	9	2	8	32	36	12	1	133	10	8	9	19	8	13	d__Bacteria	p__Bacteroidetes	c__Chitinophagia
OTU1389	2	18	18	9	2	8	32	36	12	1	133	10	8	9	19	8	13	d__Bacteria	p__Bacteroidetes	c__Chitinophagia	o__Chitinophagales
OTU139	1	0	1	1	0	0	0	0	0	0	0	0	0	0	0	0	0	d__Archaea	p__Euryarchaeota	c__Halobacteria	o__Haloferacales	f__Halorubraceae	g__Salinigranum
OTU1390	2	18	18	9	2	8	32	36	12	1	133	10	8	9	19	8	13	d__Bacteria	p__Bacteroidetes	c__Chitinophagia	o__Chitinophagales	f__Chitinophagaceae
OTU1391	0	1	2	1	0	0	5	6	0	0	18	1	0	3	3	2	0	d__Bacteria	p__Bacteroidetes	c__Chitinophagia	o__Chitinophagales	f__Chitinophagaceae	g__Arachidicoccus
OTU1392	0	1	2	1	0	0	4	6	0	0	2	1	0	1	3	2	0	d__Bacteria	p__Bacteroidetes	c__Chitinophagia	o__Chitinophagales	f__Chitinophagaceae	g__Arachidicoccus	s__Arachidicoccus sp. BS20
OTU1393	0	0	0	0	0	0	1	0	0	0	13	0	0	2	0	0	0	d__Bacteria	p__Bacteroidetes	c__Chitinophagia	o__Chitinophagales	f__Chitinophagaceae	g__Arachidicoccus	s__Arachidicoccus sp. KIS59-12
OTU1394	1	6	6	1	1	2	20	18	6	1	13	2	4	0	14	3	5	d__Bacteria	p__Bacteroidetes	c__Chitinophagia	o__Chitinophagales	f__Chitinophagaceae	g__Chitinophaga
OTU1395	0	0	1	0	0	0	1	17	0	0	1	1	1	0	1	3	0	d__Bacteria	p__Bacteroidetes	c__Chitinophagia	o__Chitinophagales	f__Chitinophagaceae	g__Chitinophaga	s__Chitinophaga caeni
OTU1396	0	0	4	1	0	0	3	1	3	0	7	0	1	0	4	0	4	d__Bacteria	p__Bacteroidetes	c__Chitinophagia	o__Chitinophagales	f__Chitinophagaceae	g__Chitinophaga	s__Chitinophaga pinensis
OTU1397	1	6	1	0	1	2	16	0	3	1	5	1	2	0	3	0	1	d__Bacteria	p__Bacteroidetes	c__Chitinophagia	o__Chitinophagales	f__Chitinophagaceae	g__Chitinophaga	s__Chitinophaga sp. MD30
OTU1398	1	3	0	3	0	4	3	8	1	0	7	4	0	1	0	0	0	d__Bacteria	p__Bacteroidetes	c__Chitinophagia	o__Chitinophagales	f__Chitinophagaceae	g__Filimonas
OTU1399	1	3	0	3	0	4	3	8	1	0	7	4	0	1	0	0	0	d__Bacteria	p__Bacteroidetes	c__Chitinophagia	o__Chitinophagales	f__Chitinophagaceae	g__Filimonas	s__Filimonas lacunae
OTU14	9	12	90	17	4	14	64	65	12	7	30	6	9	34	87	35	6	d__Archaea	p__Crenarchaeota	c__Thermoprotei	o__Acidilobales	f__Caldisphaeraceae
OTU140	1	0	1	1	0	0	0	0	0	0	0	0	0	0	0	0	0	d__Archaea	p__Euryarchaeota	c__Halobacteria	o__Haloferacales	f__Halorubraceae	g__Salinigranum	s__Salinigranum rubrum
OTU1400	0	7	2	1	1	0	3	1	0	0	4	2	1	0	0	2	3	d__Bacteria	p__Bacteroidetes	c__Chitinophagia	o__Chitinophagales	f__Chitinophagaceae	g__Flavisolibacter
OTU1401	0	7	2	1	1	0	3	1	0	0	4	2	1	0	0	2	3	d__Bacteria	p__Bacteroidetes	c__Chitinophagia	o__Chitinophagales	f__Chitinophagaceae	g__Flavisolibacter	s__Flavisolibacter tropicus
OTU1402	0	0	5	0	0	0	1	1	0	0	4	1	0	1	1	0	1	d__Bacteria	p__Bacteroidetes	c__Chitinophagia	o__Chitinophagales	f__Chitinophagaceae	g__Niabella
OTU1403	0	0	0	0	0	0	0	0	0	0	4	1	0	0	1	0	1	d__Bacteria	p__Bacteroidetes	c__Chitinophagia	o__Chitinophagales	f__Chitinophagaceae	g__Niabella	s__Niabella ginsenosidivorans
OTU1404	0	0	5	0	0	0	1	1	0	0	0	0	0	0	0	0	0	d__Bacteria	p__Bacteroidetes	c__Chitinophagia	o__Chitinophagales	f__Chitinophagaceae	g__Niabella	s__Niabella soli
OTU1405	0	0	1	0	0	1	0	1	0	0	2	0	0	0	0	0	0	d__Bacteria	p__Bacteroidetes	c__Chitinophagia	o__Chitinophagales	f__Chitinophagaceae	g__Niastella
OTU1406	0	0	1	0	0	1	0	1	0	0	2	0	0	0	0	0	0	d__Bacteria	p__Bacteroidetes	c__Chitinophagia	o__Chitinophagales	f__Chitinophagaceae	g__Niastella	s__Niastella koreensis
OTU1407	0	1	2	2	0	1	0	1	1	0	6	0	3	3	1	1	4	d__Bacteria	p__Bacteroidetes	c__Chitinophagia	o__Chitinophagales	f__Chitinophagaceae	g__Pseudoflavitalea
OTU1408	0	1	2	2	0	1	0	1	1	0	6	0	3	3	1	1	4	d__Bacteria	p__Bacteroidetes	c__Chitinophagia	o__Chitinophagales	f__Chitinophagaceae	g__Pseudoflavitalea	s__Pseudoflavitalea sp. 5GH32-13
OTU1409	65	80	124	69	29	63	83	118	98	65	152	19	69	76	95	83	70	d__Bacteria	p__Bacteroidetes	c__Cytophagia
OTU141	0	0	0	0	0	0	0	0	0	0	0	0	0	0	0	0	0	d__Archaea	p__Euryarchaeota	c__Halobacteria	o__Haloferacales			s__halophilic archaeon DL31
OTU1410	65	80	124	69	29	63	83	118	98	65	152	19	69	76	95	83	70	d__Bacteria	p__Bacteroidetes	c__Cytophagia	o__Cytophagales
OTU1411	3	17	54	12	3	13	46	40	10	2	20	3	12	27	33	36	10	d__Bacteria	p__Bacteroidetes	c__Cytophagia	o__Cytophagales	f__Amoebophilaceae
OTU1412	0	0	0	0	0	1	0	1	0	0	0	0	0	2	1	0	1	d__Bacteria	p__Bacteroidetes	c__Cytophagia	o__Cytophagales	f__Amoebophilaceae	g__Candidatus Amoebophilus
OTU1413	0	0	0	0	0	1	0	1	0	0	0	0	0	2	1	0	1	d__Bacteria	p__Bacteroidetes	c__Cytophagia	o__Cytophagales	f__Amoebophilaceae	g__Candidatus Amoebophilus	s__Candidatus Amoebophilus asiaticus
OTU1414	3	17	54	12	3	12	46	39	10	2	20	3	12	25	32	36	9	d__Bacteria	p__Bacteroidetes	c__Cytophagia	o__Cytophagales	f__Amoebophilaceae	g__Candidatus Cardinium
OTU1415	3	15	45	12	2	6	45	38	7	2	19	2	12	20	24	36	9	d__Bacteria	p__Bacteroidetes	c__Cytophagia	o__Cytophagales	f__Amoebophilaceae	g__Candidatus Cardinium	s__Candidatus Cardinium hertigii
OTU1416	0	0	7	0	1	6	0	1	2	0	1	0	0	4	8	0	0	d__Bacteria	p__Bacteroidetes	c__Cytophagia	o__Cytophagales	f__Amoebophilaceae	g__Candidatus Cardinium	s__Cardinium endosymbiont of Encarsia pergandiella
OTU1417	0	2	2	0	0	0	1	0	1	0	0	1	0	1	0	0	0	d__Bacteria	p__Bacteroidetes	c__Cytophagia	o__Cytophagales	f__Amoebophilaceae	g__Candidatus Cardinium	s__Cardinium endosymbiont of Sogatella furcifera
OTU1418	1	2	3	1	1	0	3	2	0	1	2	1	0	2	2	4	1	d__Bacteria	p__Bacteroidetes	c__Cytophagia	o__Cytophagales	f__Bernardetiaceae
OTU1419	1	2	3	1	1	0	3	2	0	1	2	1	0	2	2	4	1	d__Bacteria	p__Bacteroidetes	c__Cytophagia	o__Cytophagales	f__Bernardetiaceae	g__Bernardetia
OTU142	9	11	11	5	4	4	7	16	14	4	13	1	2	12	7	5	14	d__Archaea	p__Euryarchaeota	c__Halobacteria	o__Natrialbales
OTU1420	1	2	3	1	1	0	3	2	0	1	2	1	0	2	2	4	1	d__Bacteria	p__Bacteroidetes	c__Cytophagia	o__Cytophagales	f__Bernardetiaceae	g__Bernardetia	s__Bernardetia litoralis
OTU1421	4	11	21	4	4	1	7	12	23	7	11	5	11	4	15	9	12	d__Bacteria	p__Bacteroidetes	c__Cytophagia	o__Cytophagales	f__Cyclobacteriaceae
OTU1422	0	0	3	0	0	1	0	0	0	0	0	0	0	0	2	1	0	d__Bacteria	p__Bacteroidetes	c__Cytophagia	o__Cytophagales	f__Cyclobacteriaceae	g__Algoriphagus
OTU1423	0	0	2	0	0	0	0	0	0	0	0	0	0	0	2	0	0	d__Bacteria	p__Bacteroidetes	c__Cytophagia	o__Cytophagales	f__Cyclobacteriaceae	g__Algoriphagus	s__Algoriphagus machipongonensis
OTU1424	0	0	1	0	0	1	0	0	0	0	0	0	0	0	0	1	0	d__Bacteria	p__Bacteroidetes	c__Cytophagia	o__Cytophagales	f__Cyclobacteriaceae	g__Algoriphagus	s__Algoriphagus sp. M8-2
OTU1425	0	0	1	0	0	0	0	1	0	4	0	0	0	0	0	1	0	d__Bacteria	p__Bacteroidetes	c__Cytophagia	o__Cytophagales	f__Cyclobacteriaceae	g__Aquiflexum
OTU1426	0	0	1	0	0	0	0	1	0	4	0	0	0	0	0	1	0	d__Bacteria	p__Bacteroidetes	c__Cytophagia	o__Cytophagales	f__Cyclobacteriaceae	g__Aquiflexum	s__Aquiflexum balticum
OTU1427	2	3	2	4	2	0	3	2	5	2	6	1	4	0	0	0	1	d__Bacteria	p__Bacteroidetes	c__Cytophagia	o__Cytophagales	f__Cyclobacteriaceae	g__Belliella
OTU1428	2	3	2	4	2	0	3	2	5	2	6	1	4	0	0	0	1	d__Bacteria	p__Bacteroidetes	c__Cytophagia	o__Cytophagales	f__Cyclobacteriaceae	g__Belliella	s__Belliella baltica
OTU1429	2	7	15	0	0	0	3	7	17	1	3	4	7	4	13	6	11	d__Bacteria	p__Bacteroidetes	c__Cytophagia	o__Cytophagales	f__Cyclobacteriaceae	g__Cyclobacterium
OTU143	9	11	11	5	4	4	7	16	14	4	13	1	2	12	7	5	14	d__Archaea	p__Euryarchaeota	c__Halobacteria	o__Natrialbales	f__Natrialbaceae
OTU1430	1	7	6	0	0	0	0	4	5	1	3	1	5	0	11	3	5	d__Bacteria	p__Bacteroidetes	c__Cytophagia	o__Cytophagales	f__Cyclobacteriaceae	g__Cyclobacterium	s__Cyclobacterium amurskyense
OTU1431	1	0	9	0	0	0	3	3	12	0	0	3	2	4	2	3	6	d__Bacteria	p__Bacteroidetes	c__Cytophagia	o__Cytophagales	f__Cyclobacteriaceae	g__Cyclobacterium	s__Cyclobacterium marinum
OTU1432	0	1	0	0	2	0	1	2	1	0	2	0	0	0	0	1	0	d__Bacteria	p__Bacteroidetes	c__Cytophagia	o__Cytophagales	f__Cyclobacteriaceae	g__Echinicola
OTU1433	0	1	0	0	2	0	0	2	1	0	0	0	0	0	0	1	0	d__Bacteria	p__Bacteroidetes	c__Cytophagia	o__Cytophagales	f__Cyclobacteriaceae	g__Echinicola	s__Echinicola strongylocentroti
OTU1434	0	0	0	0	0	0	1	0	0	0	2	0	0	0	0	0	0	d__Bacteria	p__Bacteroidetes	c__Cytophagia	o__Cytophagales	f__Cyclobacteriaceae	g__Echinicola	s__Echinicola vietnamensis
OTU1435	1	20	16	21	2	15	11	27	33	0	64	5	24	34	15	8	10	d__Bacteria	p__Bacteroidetes	c__Cytophagia	o__Cytophagales	f__Cytophagaceae
OTU1436	0	0	2	0	0	0	0	0	0	0	0	0	1	0	0	0	0	d__Bacteria	p__Bacteroidetes	c__Cytophagia	o__Cytophagales	f__Cytophagaceae	g__Arcticibacterium
OTU1437	0	0	2	0	0	0	0	0	0	0	0	0	1	0	0	0	0	d__Bacteria	p__Bacteroidetes	c__Cytophagia	o__Cytophagales	f__Cytophagaceae	g__Arcticibacterium	s__Arcticibacterium luteifluviistationis
OTU1438	0	0	1	1	0	1	0	3	1	0	0	0	1	0	0	1	0	d__Bacteria	p__Bacteroidetes	c__Cytophagia	o__Cytophagales	f__Cytophagaceae	g__Cytophaga
OTU1439	0	0	1	1	0	1	0	3	1	0	0	0	1	0	0	1	0	d__Bacteria	p__Bacteroidetes	c__Cytophagia	o__Cytophagales	f__Cytophagaceae	g__Cytophaga	s__Cytophaga hutchinsonii
OTU144	5	2	1	2	2	4	4	14	5	3	0	0	1	12	3	2	6	d__Archaea	p__Euryarchaeota	c__Halobacteria	o__Natrialbales	f__Natrialbaceae	g__Halobiforma
OTU1440	0	3	2	0	0	0	0	1	0	0	3	0	0	0	0	0	1	d__Bacteria	p__Bacteroidetes	c__Cytophagia	o__Cytophagales	f__Cytophagaceae	g__Dyadobacter
OTU1441	0	3	2	0	0	0	0	1	0	0	3	0	0	0	0	0	1	d__Bacteria	p__Bacteroidetes	c__Cytophagia	o__Cytophagales	f__Cytophagaceae	g__Dyadobacter	s__Dyadobacter fermentans
OTU1442	0	1	0	0	0	0	2	1	1	0	1	0	0	0	0	0	0	d__Bacteria	p__Bacteroidetes	c__Cytophagia	o__Cytophagales	f__Cytophagaceae	g__Fibrella
OTU1443	0	1	0	0	0	0	2	0	1	0	0	0	0	0	0	0	0	d__Bacteria	p__Bacteroidetes	c__Cytophagia	o__Cytophagales	f__Cytophagaceae	g__Fibrella	s__Fibrella aestuarina
OTU1444	0	0	0	0	0	0	0	1	0	0	1	0	0	0	0	0	0	d__Bacteria	p__Bacteroidetes	c__Cytophagia	o__Cytophagales	f__Cytophagaceae	g__Fibrella	s__Fibrella sp. ES10-3-2-2
OTU1445	0	3	0	1	0	0	0	5	3	0	0	0	1	0	0	0	0	d__Bacteria	p__Bacteroidetes	c__Cytophagia	o__Cytophagales	f__Cytophagaceae	g__Leadbetterella
OTU1446	0	3	0	1	0	0	0	5	3	0	0	0	1	0	0	0	0	d__Bacteria	p__Bacteroidetes	c__Cytophagia	o__Cytophagales	f__Cytophagaceae	g__Leadbetterella	s__Leadbetterella byssophila
OTU1447	0	0	0	0	0	0	0	0	0	0	0	0	1	2	0	0	0	d__Bacteria	p__Bacteroidetes	c__Cytophagia	o__Cytophagales	f__Cytophagaceae	g__Pseudarcicella
OTU1448	0	0	0	0	0	0	0	0	0	0	0	0	1	2	0	0	0	d__Bacteria	p__Bacteroidetes	c__Cytophagia	o__Cytophagales	f__Cytophagaceae	g__Pseudarcicella	s__Pseudarcicella sp. HME7025
OTU1449	0	0	1	0	0	0	0	0	0	0	2	1	0	0	1	1	1	d__Bacteria	p__Bacteroidetes	c__Cytophagia	o__Cytophagales	f__Cytophagaceae	g__Runella
OTU145	5	2	1	2	2	4	4	14	5	3	0	0	1	12	3	2	6	d__Archaea	p__Euryarchaeota	c__Halobacteria	o__Natrialbales	f__Natrialbaceae	g__Halobiforma	s__Halobiforma lacisalsi
OTU1450	0	0	0	0	0	0	0	0	0	0	1	1	0	0	1	0	1	d__Bacteria	p__Bacteroidetes	c__Cytophagia	o__Cytophagales	f__Cytophagaceae	g__Runella	s__Runella slithyformis
OTU1451	0	0	1	0	0	0	0	0	0	0	1	0	0	0	0	1	0	d__Bacteria	p__Bacteroidetes	c__Cytophagia	o__Cytophagales	f__Cytophagaceae	g__Runella	s__Runella sp. HYN0085
OTU1452	1	13	10	19	2	14	9	17	28	0	58	4	19	32	14	6	8	d__Bacteria	p__Bacteroidetes	c__Cytophagia	o__Cytophagales	f__Cytophagaceae	g__Spirosoma
OTU1453	0	0	1	0	0	0	0	0	0	0	2	0	0	0	0	0	0	d__Bacteria	p__Bacteroidetes	c__Cytophagia	o__Cytophagales	f__Cytophagaceae	g__Spirosoma	s__Spirosoma aerolatum
OTU1454	0	0	0	2	2	2	0	0	0	0	0	0	0	0	0	0	1	d__Bacteria	p__Bacteroidetes	c__Cytophagia	o__Cytophagales	f__Cytophagaceae	g__Spirosoma	s__Spirosoma montaniterrae
OTU1455	1	12	9	15	0	12	7	16	26	0	47	4	17	30	14	6	7	d__Bacteria	p__Bacteroidetes	c__Cytophagia	o__Cytophagales	f__Cytophagaceae	g__Spirosoma	s__Spirosoma pollinicola
OTU1456	0	1	0	2	0	0	2	1	2	0	0	0	2	1	0	0	0	d__Bacteria	p__Bacteroidetes	c__Cytophagia	o__Cytophagales	f__Cytophagaceae	g__Spirosoma	s__Spirosoma radiotolerans
OTU1457	0	0	0	0	0	0	0	0	0	0	0	0	0	0	0	0	0	d__Bacteria	p__Bacteroidetes	c__Cytophagia	o__Cytophagales	f__Cytophagaceae	g__Spirosoma	s__Spirosoma rigui
OTU1458	0	2	3	1	0	0	1	3	1	1	1	0	0	2	0	1	1	d__Bacteria	p__Bacteroidetes	c__Cytophagia	o__Cytophagales	f__Flammeovirgaceae
OTU1459	0	0	3	1	0	0	1	3	1	0	1	0	0	0	0	0	0	d__Bacteria	p__Bacteroidetes	c__Cytophagia	o__Cytophagales	f__Flammeovirgaceae	g__Flammeovirga
OTU146	0	0	0	1	0	0	0	0	0	0	5	0	0	0	0	0	0	d__Archaea	p__Euryarchaeota	c__Halobacteria	o__Natrialbales	f__Natrialbaceae	g__Halopiger
OTU1460	0	0	3	1	0	0	1	3	1	0	1	0	0	0	0	0	0	d__Bacteria	p__Bacteroidetes	c__Cytophagia	o__Cytophagales	f__Flammeovirgaceae	g__Flammeovirga	s__Flammeovirga sp. MY04
OTU1461	0	0	0	0	0	0	0	0	0	0	0	0	0	2	0	1	1	d__Bacteria	p__Bacteroidetes	c__Cytophagia	o__Cytophagales	f__Flammeovirgaceae	g__Marivirga
OTU1462	0	0	0	0	0	0	0	0	0	0	0	0	0	2	0	1	1	d__Bacteria	p__Bacteroidetes	c__Cytophagia	o__Cytophagales	f__Flammeovirgaceae	g__Marivirga	s__Marivirga tractuosa
OTU1463	0	2	0	0	0	0	0	0	0	1	0	0	0	0	0	0	0	d__Bacteria	p__Bacteroidetes	c__Cytophagia	o__Cytophagales	f__Flammeovirgaceae		s__Flammeovirgaceae bacterium 311
OTU1464	56	27	16	29	17	34	12	25	30	54	42	4	19	5	24	17	30	d__Bacteria	p__Bacteroidetes	c__Cytophagia	o__Cytophagales	f__Hymenobacteraceae
OTU1465	56	26	16	29	17	33	8	20	30	54	41	4	19	4	24	16	28	d__Bacteria	p__Bacteroidetes	c__Cytophagia	o__Cytophagales	f__Hymenobacteraceae	g__Hymenobacter
OTU1466	0	3	2	3	2	1	0	0	5	1	12	3	5	0	15	4	7	d__Bacteria	p__Bacteroidetes	c__Cytophagia	o__Cytophagales	f__Hymenobacteraceae	g__Hymenobacter	s__Hymenobacter nivis
OTU1467	0	0	3	0	2	1	0	1	2	0	2	0	1	0	0	0	0	d__Bacteria	p__Bacteroidetes	c__Cytophagia	o__Cytophagales	f__Hymenobacteraceae	g__Hymenobacter	s__Hymenobacter sedentarius
OTU1468	2	3	0	1	1	0	0	0	1	1	7	1	2	0	0	0	0	d__Bacteria	p__Bacteroidetes	c__Cytophagia	o__Cytophagales	f__Hymenobacteraceae	g__Hymenobacter	s__Hymenobacter sp. APR13
OTU1469	54	17	10	24	10	31	8	18	19	48	9	0	6	2	9	10	20	d__Bacteria	p__Bacteroidetes	c__Cytophagia	o__Cytophagales	f__Hymenobacteraceae	g__Hymenobacter	s__Hymenobacter sp. DG25A
OTU147	0	0	0	1	0	0	0	0	0	0	5	0	0	0	0	0	0	d__Archaea	p__Euryarchaeota	c__Halobacteria	o__Natrialbales	f__Natrialbaceae	g__Halopiger	s__Halopiger xanaduensis
OTU1470	0	0	0	0	1	0	0	1	1	0	2	0	0	0	0	0	0	d__Bacteria	p__Bacteroidetes	c__Cytophagia	o__Cytophagales	f__Hymenobacteraceae	g__Hymenobacter	s__Hymenobacter sp. DG25B
OTU1471	0	0	1	1	0	0	0	0	0	0	0	0	0	1	0	0	0	d__Bacteria	p__Bacteroidetes	c__Cytophagia	o__Cytophagales	f__Hymenobacteraceae	g__Hymenobacter	s__Hymenobacter sp. PAMC 26554
OTU1472	0	1	0	0	1	0	0	0	1	2	1	0	1	0	0	2	1	d__Bacteria	p__Bacteroidetes	c__Cytophagia	o__Cytophagales	f__Hymenobacteraceae	g__Hymenobacter	s__Hymenobacter sp. PAMC 26628
OTU1473	0	1	0	0	0	0	0	0	1	0	1	0	1	0	0	0	0	d__Bacteria	p__Bacteroidetes	c__Cytophagia	o__Cytophagales	f__Hymenobacteraceae	g__Hymenobacter	s__Hymenobacter sp. sh-6
OTU1474	0	0	0	0	0	0	0	0	0	2	2	0	0	0	0	0	0	d__Bacteria	p__Bacteroidetes	c__Cytophagia	o__Cytophagales	f__Hymenobacteraceae	g__Hymenobacter	s__Hymenobacter swuensis
OTU1475	0	1	0	0	0	0	2	5	0	0	0	0	0	1	0	1	1	d__Bacteria	p__Bacteroidetes	c__Cytophagia	o__Cytophagales	f__Hymenobacteraceae	g__Pontibacter
OTU1476	0	0	0	0	0	0	0	5	0	0	0	0	0	0	0	1	0	d__Bacteria	p__Bacteroidetes	c__Cytophagia	o__Cytophagales	f__Hymenobacteraceae	g__Pontibacter	s__Pontibacter actiniarum
OTU1477	0	0	0	0	0	0	1	0	0	0	0	0	0	1	0	0	0	d__Bacteria	p__Bacteroidetes	c__Cytophagia	o__Cytophagales	f__Hymenobacteraceae	g__Pontibacter	s__Pontibacter akesuensis
OTU1478	0	1	0	0	0	0	1	0	0	0	0	0	0	0	0	0	1	d__Bacteria	p__Bacteroidetes	c__Cytophagia	o__Cytophagales	f__Hymenobacteraceae	g__Pontibacter	s__Pontibacter korlensis
OTU1479	0	0	0	0	0	1	2	0	0	0	1	0	0	0	0	0	1	d__Bacteria	p__Bacteroidetes	c__Cytophagia	o__Cytophagales	f__Hymenobacteraceae	g__Rufibacter
OTU148	0	0	0	0	0	0	0	0	1	0	0	0	0	0	0	0	0	d__Archaea	p__Euryarchaeota	c__Halobacteria	o__Natrialbales	f__Natrialbaceae	g__Halostagnicola
OTU1480	0	0	0	0	0	0	0	0	0	0	0	0	0	0	0	0	0	d__Bacteria	p__Bacteroidetes	c__Cytophagia	o__Cytophagales	f__Hymenobacteraceae	g__Rufibacter	s__Rufibacter sp. DG15C
OTU1481	0	0	0	0	0	0	2	0	0	0	0	0	0	0	0	0	0	d__Bacteria	p__Bacteroidetes	c__Cytophagia	o__Cytophagales	f__Hymenobacteraceae	g__Rufibacter	s__Rufibacter sp. DG31D
OTU1482	0	0	0	0	0	1	0	0	0	0	1	0	0	0	0	0	1	d__Bacteria	p__Bacteroidetes	c__Cytophagia	o__Cytophagales	f__Hymenobacteraceae	g__Rufibacter	s__Rufibacter tibetensis
OTU1483	0	1	6	1	0	0	2	8	1	0	3	0	3	0	4	6	5	d__Bacteria	p__Bacteroidetes	c__Cytophagia	o__Cytophagales	f__Persicobacteraceae
OTU1484	0	1	6	1	0	0	2	8	1	0	3	0	3	0	4	6	5	d__Bacteria	p__Bacteroidetes	c__Cytophagia	o__Cytophagales	f__Persicobacteraceae	g__Persicobacter
OTU1485	0	1	6	1	0	0	2	8	1	0	3	0	3	0	4	6	5	d__Bacteria	p__Bacteroidetes	c__Cytophagia	o__Cytophagales	f__Persicobacteraceae	g__Persicobacter	s__Persicobacter sp. JZB09
OTU1486	0	0	3	0	1	0	0	1	0	0	0	1	0	0	0	1	1	d__Bacteria	p__Bacteroidetes	c__Cytophagia	o__Cytophagales		g__Chryseolinea
OTU1487	0	0	3	0	1	0	0	1	0	0	0	1	0	0	0	1	1	d__Bacteria	p__Bacteroidetes	c__Cytophagia	o__Cytophagales	g__Chryseolinea		s__Chryseolinea sp. KIS68-18
OTU1488	0	0	0	0	1	0	1	0	0	0	0	0	0	0	0	1	0	d__Bacteria	p__Bacteroidetes	c__Cytophagia	o__Cytophagales			s__Cytophagales bacterium TFI 002
OTU1489	417	919	4114	755	432	381	2537	4027	915	299	1747	668	793	1630	2561	2352	1737	d__Bacteria	p__Bacteroidetes	c__Flavobacteriia
OTU149	0	0	0	0	0	0	0	0	1	0	0	0	0	0	0	0	0	d__Archaea	p__Euryarchaeota	c__Halobacteria	o__Natrialbales	f__Natrialbaceae	g__Halostagnicola	s__Halostagnicola larsenii
OTU1490	417	919	4114	755	432	381	2537	4027	915	299	1747	668	793	1630	2561	2352	1737	d__Bacteria	p__Bacteroidetes	c__Flavobacteriia	o__Flavobacteriales
OTU1491	106	207	1445	204	68	84	772	1132	245	81	391	142	193	524	803	678	353	d__Bacteria	p__Bacteroidetes	c__Flavobacteriia	o__Flavobacteriales	f__Blattabacteriaceae
OTU1492	106	207	1445	204	68	84	772	1132	245	81	391	142	193	524	803	678	353	d__Bacteria	p__Bacteroidetes	c__Flavobacteriia	o__Flavobacteriales	f__Blattabacteriaceae	g__Blattabacterium
OTU1493	0	2	8	0	0	0	0	1	1	0	1	3	1	0	1	3	6	d__Bacteria	p__Bacteroidetes	c__Flavobacteriia	o__Flavobacteriales	f__Blattabacteriaceae	g__Blattabacterium	s__Blattabacterium clevelandi
OTU1494	4	4	20	3	3	1	11	11	10	2	7	5	1	9	11	15	5	d__Bacteria	p__Bacteroidetes	c__Flavobacteriia	o__Flavobacteriales	f__Blattabacteriaceae	g__Blattabacterium	s__Blattabacterium cuenoti
OTU1495	13	35	122	21	7	8	108	149	30	12	57	24	38	39	97	107	53	d__Bacteria	p__Bacteroidetes	c__Flavobacteriia	o__Flavobacteriales	f__Blattabacteriaceae	g__Blattabacterium	s__Blattabacterium punctulatus
OTU1496	71	145	1123	158	36	62	584	828	154	49	263	73	123	402	581	463	231	d__Bacteria	p__Bacteroidetes	c__Flavobacteriia	o__Flavobacteriales	f__Blattabacteriaceae	g__Blattabacterium	s__Blattabacterium sp. (Blaberus giganteus)
OTU1497	0	1	1	0	1	0	0	5	3	0	0	1	2	0	1	0	3	d__Bacteria	p__Bacteroidetes	c__Flavobacteriia	o__Flavobacteriales	f__Blattabacteriaceae	g__Blattabacterium	s__Blattabacterium sp. (Blatta orientalis)
OTU1498	4	5	9	1	1	2	15	25	5	5	4	3	5	2	23	3	9	d__Bacteria	p__Bacteroidetes	c__Flavobacteriia	o__Flavobacteriales	f__Blattabacteriaceae	g__Blattabacterium	s__Blattabacterium sp. (Blattella germanica)
OTU1499	4	2	13	2	3	1	8	15	5	1	5	8	2	5	11	6	2	d__Bacteria	p__Bacteroidetes	c__Flavobacteriia	o__Flavobacteriales	f__Blattabacteriaceae	g__Blattabacterium	s__Blattabacterium sp. (Cryptocercus kyebangensis)
OTU15	9	12	90	17	4	14	64	65	12	7	30	6	9	34	87	35	6	d__Archaea	p__Crenarchaeota	c__Thermoprotei	o__Acidilobales	f__Caldisphaeraceae	g__Caldisphaera
OTU150	0	0	1	0	0	0	0	0	2	1	0	0	0	0	0	0	0	d__Archaea	p__Euryarchaeota	c__Halobacteria	o__Natrialbales	f__Natrialbaceae	g__Haloterrigena
OTU1500	6	9	119	13	14	3	38	74	28	9	47	20	18	60	71	62	37	d__Bacteria	p__Bacteroidetes	c__Flavobacteriia	o__Flavobacteriales	f__Blattabacteriaceae	g__Blattabacterium	s__Blattabacterium sp. (Mastotermes darwiniensis)
OTU1501	3	0	4	0	0	0	1	5	2	0	0	1	0	1	1	4	1	d__Bacteria	p__Bacteroidetes	c__Flavobacteriia	o__Flavobacteriales	f__Blattabacteriaceae	g__Blattabacterium	s__Blattabacterium sp. (Nauphoeta cinerea)
OTU1502	0	0	3	1	0	0	1	2	1	0	0	1	1	0	0	3	2	d__Bacteria	p__Bacteroidetes	c__Flavobacteriia	o__Flavobacteriales	f__Blattabacteriaceae	g__Blattabacterium	s__Blattabacterium sp. (Periplaneta americana)
OTU1503	2	0	3	0	1	0	0	8	1	0	1	2	0	4	1	3	3	d__Bacteria	p__Bacteroidetes	c__Flavobacteriia	o__Flavobacteriales	f__Crocinitomicaceae
OTU1504	2	0	3	0	1	0	0	8	1	0	1	2	0	4	1	3	3	d__Bacteria	p__Bacteroidetes	c__Flavobacteriia	o__Flavobacteriales	f__Crocinitomicaceae	g__Fluviicola
OTU1505	2	0	3	0	1	0	0	8	1	0	1	2	0	4	1	3	3	d__Bacteria	p__Bacteroidetes	c__Flavobacteriia	o__Flavobacteriales	f__Crocinitomicaceae	g__Fluviicola	s__Fluviicola taffensis
OTU1506	0	0	0	1	0	0	0	0	0	0	0	0	1	0	1	1	1	d__Bacteria	p__Bacteroidetes	c__Flavobacteriia	o__Flavobacteriales	f__Cryomorphaceae
OTU1507	0	0	0	1	0	0	0	0	0	0	0	0	1	0	1	1	1	d__Bacteria	p__Bacteroidetes	c__Flavobacteriia	o__Flavobacteriales	f__Cryomorphaceae	g__Owenweeksia
OTU1508	0	0	0	1	0	0	0	0	0	0	0	0	1	0	1	1	1	d__Bacteria	p__Bacteroidetes	c__Flavobacteriia	o__Flavobacteriales	f__Cryomorphaceae	g__Owenweeksia	s__Owenweeksia hongkongensis
OTU1509	217	491	1772	373	230	219	930	1222	373	133	1010	325	386	686	889	907	892	d__Bacteria	p__Bacteroidetes	c__Flavobacteriia	o__Flavobacteriales	f__Flavobacteriaceae
OTU151	0	0	1	0	0	0	0	0	2	1	0	0	0	0	0	0	0	d__Archaea	p__Euryarchaeota	c__Halobacteria	o__Natrialbales	f__Natrialbaceae	g__Haloterrigena	s__Haloterrigena daqingensis
OTU1510	0	0	1	0	0	1	0	0	0	0	1	0	0	0	0	0	0	d__Bacteria	p__Bacteroidetes	c__Flavobacteriia	o__Flavobacteriales	f__Flavobacteriaceae	g__Aequorivita
OTU1511	0	0	1	0	0	1	0	0	0	0	1	0	0	0	0	0	0	d__Bacteria	p__Bacteroidetes	c__Flavobacteriia	o__Flavobacteriales	f__Flavobacteriaceae	g__Aequorivita	s__Aequorivita sublithincola
OTU1512	1	9	4	0	0	1	6	1	0	0	1	1	1	0	0	1	3	d__Bacteria	p__Bacteroidetes	c__Flavobacteriia	o__Flavobacteriales	f__Flavobacteriaceae	g__Algibacter
OTU1513	1	9	4	0	0	1	6	1	0	0	1	1	1	0	0	1	3	d__Bacteria	p__Bacteroidetes	c__Flavobacteriia	o__Flavobacteriales	f__Flavobacteriaceae	g__Algibacter	s__Algibacter alginicilyticus
OTU1514	2	4	30	9	3	5	20	14	6	5	12	5	4	7	9	15	10	d__Bacteria	p__Bacteroidetes	c__Flavobacteriia	o__Flavobacteriales	f__Flavobacteriaceae	g__Aquimarina
OTU1515	0	0	9	3	1	4	0	6	3	1	7	1	0	3	0	3	1	d__Bacteria	p__Bacteroidetes	c__Flavobacteriia	o__Flavobacteriales	f__Flavobacteriaceae	g__Aquimarina	s__Aquimarina sp. AD1
OTU1516	1	4	13	5	2	1	20	7	2	4	5	4	4	4	9	7	9	d__Bacteria	p__Bacteroidetes	c__Flavobacteriia	o__Flavobacteriales	f__Flavobacteriaceae	g__Aquimarina	s__Aquimarina sp. AD10
OTU1517	1	0	8	1	0	0	0	1	1	0	0	0	0	0	0	5	0	d__Bacteria	p__Bacteroidetes	c__Flavobacteriia	o__Flavobacteriales	f__Flavobacteriaceae	g__Aquimarina	s__Aquimarina sp. BL5
OTU1518	2	9	5	3	0	2	12	4	1	0	5	2	11	3	8	6	3	d__Bacteria	p__Bacteroidetes	c__Flavobacteriia	o__Flavobacteriales	f__Flavobacteriaceae	g__Arenibacter
OTU1519	2	9	5	3	0	2	12	4	1	0	5	2	11	3	8	6	3	d__Bacteria	p__Bacteroidetes	c__Flavobacteriia	o__Flavobacteriales	f__Flavobacteriaceae	g__Arenibacter	s__Arenibacter algicola
OTU152	0	0	0	0	0	0	0	0	0	0	0	0	0	0	0	0	0	d__Archaea	p__Euryarchaeota	c__Halobacteria	o__Natrialbales	f__Natrialbaceae	g__Haloterrigena	s__Haloterrigena turkmenica
OTU1520	0	0	0	0	0	0	0	1	0	0	0	0	0	0	0	0	0	d__Bacteria	p__Bacteroidetes	c__Flavobacteriia	o__Flavobacteriales	f__Flavobacteriaceae	g__Aureitalea
OTU1521	0	0	0	0	0	0	0	1	0	0	0	0	0	0	0	0	0	d__Bacteria	p__Bacteroidetes	c__Flavobacteriia	o__Flavobacteriales	f__Flavobacteriaceae	g__Aureitalea	s__Aureitalea sp. RR4-38
OTU1522	13	15	46	12	6	5	17	44	13	3	31	4	11	18	18	24	30	d__Bacteria	p__Bacteroidetes	c__Flavobacteriia	o__Flavobacteriales	f__Flavobacteriaceae	g__Capnocytophaga
OTU1523	1	6	7	1	0	2	2	26	2	1	1	2	0	1	7	5	0	d__Bacteria	p__Bacteroidetes	c__Flavobacteriia	o__Flavobacteriales	f__Flavobacteriaceae	g__Capnocytophaga	s__Capnocytophaga canimorsus
OTU1524	0	0	0	0	0	0	0	1	1	0	0	0	0	1	0	1	0	d__Bacteria	p__Bacteroidetes	c__Flavobacteriia	o__Flavobacteriales	f__Flavobacteriaceae	g__Capnocytophaga	s__Capnocytophaga cynodegmi
OTU1525	0	0	0	0	0	0	1	0	1	0	0	0	0	1	0	2	2	d__Bacteria	p__Bacteroidetes	c__Flavobacteriia	o__Flavobacteriales	f__Flavobacteriaceae	g__Capnocytophaga	s__Capnocytophaga gingivalis
OTU1526	0	0	0	1	0	0	2	2	0	0	2	0	0	0	1	0	0	d__Bacteria	p__Bacteroidetes	c__Flavobacteriia	o__Flavobacteriales	f__Flavobacteriaceae	g__Capnocytophaga	s__Capnocytophaga haemolytica
OTU1527	1	3	2	2	2	0	5	2	1	0	2	0	3	2	2	5	1	d__Bacteria	p__Bacteroidetes	c__Flavobacteriia	o__Flavobacteriales	f__Flavobacteriaceae	g__Capnocytophaga	s__Capnocytophaga leadbetteri
OTU1528	3	3	3	0	2	1	2	1	1	0	2	0	0	2	3	1	1	d__Bacteria	p__Bacteroidetes	c__Flavobacteriia	o__Flavobacteriales	f__Flavobacteriaceae	g__Capnocytophaga	s__Capnocytophaga ochracea
OTU1529	0	0	2	0	0	0	0	0	0	0	0	0	0	0	0	1	0	d__Bacteria	p__Bacteroidetes	c__Flavobacteriia	o__Flavobacteriales	f__Flavobacteriaceae	g__Capnocytophaga	s__Capnocytophaga sp. ChDC OS43
OTU153	0	0	9	1	1	0	2	1	4	0	5	0	1	0	4	1	5	d__Archaea	p__Euryarchaeota	c__Halobacteria	o__Natrialbales	f__Natrialbaceae	g__Natrialba
OTU1530	0	0	0	0	0	0	0	0	0	0	0	0	0	0	0	0	0	d__Bacteria	p__Bacteroidetes	c__Flavobacteriia	o__Flavobacteriales	f__Flavobacteriaceae	g__Capnocytophaga	s__Capnocytophaga sp. H2931
OTU1531	1	0	0	0	0	0	1	0	0	0	0	0	0	0	2	0	1	d__Bacteria	p__Bacteroidetes	c__Flavobacteriia	o__Flavobacteriales	f__Flavobacteriaceae	g__Capnocytophaga	s__Capnocytophaga sp. H4358
OTU1532	0	0	0	0	0	0	0	0	0	0	0	0	0	0	0	0	0	d__Bacteria	p__Bacteroidetes	c__Flavobacteriia	o__Flavobacteriales	f__Flavobacteriaceae	g__Capnocytophaga	s__Capnocytophaga sp. oral taxon 323
OTU1533	0	0	0	0	0	0	1	0	0	0	0	0	0	0	0	0	0	d__Bacteria	p__Bacteroidetes	c__Flavobacteriia	o__Flavobacteriales	f__Flavobacteriaceae	g__Capnocytophaga	s__Capnocytophaga sp. oral taxon 864
OTU1534	6	3	22	7	0	1	2	7	5	1	9	0	3	7	0	5	19	d__Bacteria	p__Bacteroidetes	c__Flavobacteriia	o__Flavobacteriales	f__Flavobacteriaceae	g__Capnocytophaga	s__Capnocytophaga sp. oral taxon 878
OTU1535	0	0	0	0	1	1	1	2	1	0	3	0	0	2	0	0	0	d__Bacteria	p__Bacteroidetes	c__Flavobacteriia	o__Flavobacteriales	f__Flavobacteriaceae	g__Capnocytophaga	s__Capnocytophaga sputigena
OTU1536	0	0	2	0	0	0	0	1	0	0	1	1	4	1	2	1	0	d__Bacteria	p__Bacteroidetes	c__Flavobacteriia	o__Flavobacteriales	f__Flavobacteriaceae	g__Capnocytophaga	s__Capnocytophaga stomatis
OTU1537	5	2	45	6	2	10	45	47	11	3	16	4	9	8	23	24	12	d__Bacteria	p__Bacteroidetes	c__Flavobacteriia	o__Flavobacteriales	f__Flavobacteriaceae	g__Cellulophaga
OTU1538	5	1	34	5	2	5	39	37	8	3	8	3	9	8	23	19	8	d__Bacteria	p__Bacteroidetes	c__Flavobacteriia	o__Flavobacteriales	f__Flavobacteriaceae	g__Cellulophaga	s__Cellulophaga algicola
OTU1539	0	1	10	1	0	3	6	9	1	0	2	0	0	0	0	4	3	d__Bacteria	p__Bacteroidetes	c__Flavobacteriia	o__Flavobacteriales	f__Flavobacteriaceae	g__Cellulophaga	s__Cellulophaga baltica
OTU154	0	0	9	1	1	0	2	1	4	0	5	0	1	0	4	1	5	d__Archaea	p__Euryarchaeota	c__Halobacteria	o__Natrialbales	f__Natrialbaceae	g__Natrialba	s__Natrialba magadii
OTU1540	0	0	1	0	0	2	0	1	2	0	6	1	0	0	0	1	1	d__Bacteria	p__Bacteroidetes	c__Flavobacteriia	o__Flavobacteriales	f__Flavobacteriaceae	g__Cellulophaga	s__Cellulophaga lytica
OTU1541	7	25	81	14	10	12	47	59	17	2	33	8	12	24	43	26	29	d__Bacteria	p__Bacteroidetes	c__Flavobacteriia	o__Flavobacteriales	f__Flavobacteriaceae	g__Chryseobacterium
OTU1542	0	0	0	0	0	0	0	0	0	0	0	0	0	1	0	1	3	d__Bacteria	p__Bacteroidetes	c__Flavobacteriia	o__Flavobacteriales	f__Flavobacteriaceae	g__Chryseobacterium	s__Chryseobacterium camelliae
OTU1543	0	0	3	0	0	0	0	0	0	0	2	1	0	1	1	0	0	d__Bacteria	p__Bacteroidetes	c__Flavobacteriia	o__Flavobacteriales	f__Flavobacteriaceae	g__Chryseobacterium	s__Chryseobacterium gallinarum
OTU1544	1	11	46	6	7	5	29	29	5	1	7	4	9	15	16	10	9	d__Bacteria	p__Bacteroidetes	c__Flavobacteriia	o__Flavobacteriales	f__Flavobacteriaceae	g__Chryseobacterium	s__Chryseobacterium glaciei
OTU1545	2	7	15	2	2	4	7	7	3	1	2	3	1	5	13	5	9	d__Bacteria	p__Bacteroidetes	c__Flavobacteriia	o__Flavobacteriales	f__Flavobacteriaceae	g__Chryseobacterium	s__Chryseobacterium indologenes
OTU1546	0	0	0	0	0	1	0	4	1	0	0	0	0	0	1	1	1	d__Bacteria	p__Bacteroidetes	c__Flavobacteriia	o__Flavobacteriales	f__Flavobacteriaceae	g__Chryseobacterium	s__Chryseobacterium piperi
OTU1547	1	3	0	1	0	1	0	0	0	0	6	0	0	1	5	2	2	d__Bacteria	p__Bacteroidetes	c__Flavobacteriia	o__Flavobacteriales	f__Flavobacteriaceae	g__Chryseobacterium	s__Chryseobacterium sp. IHB B 17019
OTU1548	1	1	12	0	0	0	6	12	5	0	5	0	0	0	5	4	3	d__Bacteria	p__Bacteroidetes	c__Flavobacteriia	o__Flavobacteriales	f__Flavobacteriaceae	g__Chryseobacterium	s__Chryseobacterium sp. StRB126
OTU1549	1	0	4	5	1	0	2	3	1	0	2	0	2	1	1	2	2	d__Bacteria	p__Bacteroidetes	c__Flavobacteriia	o__Flavobacteriales	f__Flavobacteriaceae	g__Chryseobacterium	s__Chryseobacterium sp. T16E-39
OTU155	4	7	0	1	0	0	0	0	1	0	3	1	0	0	0	0	3	d__Archaea	p__Euryarchaeota	c__Halobacteria	o__Natrialbales	f__Natrialbaceae	g__Natrinema
OTU1550	1	0	1	0	0	1	3	4	1	0	2	0	0	0	0	1	0	d__Bacteria	p__Bacteroidetes	c__Flavobacteriia	o__Flavobacteriales	f__Flavobacteriaceae	g__Chryseobacterium	s__Chryseobacterium taklimakanense
OTU1551	0	0	0	0	0	0	0	1	0	0	7	0	0	0	0	0	0	d__Bacteria	p__Bacteroidetes	c__Flavobacteriia	o__Flavobacteriales	f__Flavobacteriaceae	g__Croceibacter
OTU1552	0	0	0	0	0	0	0	1	0	0	7	0	0	0	0	0	0	d__Bacteria	p__Bacteroidetes	c__Flavobacteriia	o__Flavobacteriales	f__Flavobacteriaceae	g__Croceibacter	s__Croceibacter atlanticus
OTU1553	1	5	17	6	1	2	12	11	6	0	13	7	1	3	13	5	2	d__Bacteria	p__Bacteroidetes	c__Flavobacteriia	o__Flavobacteriales	f__Flavobacteriaceae	g__Dokdonia
OTU1554	0	0	6	0	0	0	0	1	0	0	2	2	0	0	5	2	0	d__Bacteria	p__Bacteroidetes	c__Flavobacteriia	o__Flavobacteriales	f__Flavobacteriaceae	g__Dokdonia	s__Dokdonia donghaensis
OTU1555	0	0	0	0	0	0	3	1	0	0	0	0	0	1	0	0	0	d__Bacteria	p__Bacteroidetes	c__Flavobacteriia	o__Flavobacteriales	f__Flavobacteriaceae	g__Dokdonia	s__Dokdonia sp. 4H-3-7-5
OTU1556	1	4	10	5	0	1	5	7	6	0	6	4	1	2	7	2	0	d__Bacteria	p__Bacteroidetes	c__Flavobacteriia	o__Flavobacteriales	f__Flavobacteriaceae	g__Dokdonia	s__Dokdonia sp. Dokd-P16
OTU1557	0	0	0	0	0	0	0	0	0	0	0	0	0	0	0	0	0	d__Bacteria	p__Bacteroidetes	c__Flavobacteriia	o__Flavobacteriales	f__Flavobacteriaceae	g__Dokdonia	s__Dokdonia sp. MED134
OTU1558	0	0	1	0	1	1	1	0	0	0	0	1	0	0	1	0	2	d__Bacteria	p__Bacteroidetes	c__Flavobacteriia	o__Flavobacteriales	f__Flavobacteriaceae	g__Dokdonia	s__Dokdonia sp. PRO95
OTU1559	11	4	15	4	6	2	12	15	6	2	14	2	6	6	5	7	16	d__Bacteria	p__Bacteroidetes	c__Flavobacteriia	o__Flavobacteriales	f__Flavobacteriaceae	g__Elizabethkingia
OTU156	4	7	0	0	0	0	0	0	1	0	3	1	0	0	0	0	3	d__Archaea	p__Euryarchaeota	c__Halobacteria	o__Natrialbales	f__Natrialbaceae	g__Natrinema	s__Natrinema pellirubrum
OTU1560	4	1	10	0	2	0	6	4	2	0	3	0	1	5	2	5	4	d__Bacteria	p__Bacteroidetes	c__Flavobacteriia	o__Flavobacteriales	f__Flavobacteriaceae	g__Elizabethkingia	s__Elizabethkingia anophelis
OTU1561	0	0	1	0	0	0	0	0	0	0	1	0	2	0	0	0	0	d__Bacteria	p__Bacteroidetes	c__Flavobacteriia	o__Flavobacteriales	f__Flavobacteriaceae	g__Elizabethkingia	s__Elizabethkingia bruuniana
OTU1562	1	1	3	2	3	2	3	8	3	2	1	1	0	1	0	1	6	d__Bacteria	p__Bacteroidetes	c__Flavobacteriia	o__Flavobacteriales	f__Flavobacteriaceae	g__Elizabethkingia	s__Elizabethkingia meningoseptica
OTU1563	0	0	0	0	0	0	1	1	0	0	0	0	0	0	0	0	3	d__Bacteria	p__Bacteroidetes	c__Flavobacteriia	o__Flavobacteriales	f__Flavobacteriaceae	g__Elizabethkingia	s__Elizabethkingia miricola
OTU1564	0	0	0	0	0	0	0	0	0	0	3	1	0	0	0	0	0	d__Bacteria	p__Bacteroidetes	c__Flavobacteriia	o__Flavobacteriales	f__Flavobacteriaceae	g__Elizabethkingia	s__Elizabethkingia ursingii
OTU1565	2	4	38	12	2	6	33	40	12	2	13	5	5	14	32	30	6	d__Bacteria	p__Bacteroidetes	c__Flavobacteriia	o__Flavobacteriales	f__Flavobacteriaceae	g__Flagellimonas
OTU1566	2	4	38	12	2	6	33	40	12	2	13	5	5	14	32	30	6	d__Bacteria	p__Bacteroidetes	c__Flavobacteriia	o__Flavobacteriales	f__Flavobacteriaceae	g__Flagellimonas	s__Flagellimonas sp. HME9304
OTU1567	1	2	4	1	0	0	6	5	0	0	1	0	3	1	5	7	1	d__Bacteria	p__Bacteroidetes	c__Flavobacteriia	o__Flavobacteriales	f__Flavobacteriaceae	g__Flavivirga
OTU1568	1	2	4	1	0	0	6	5	0	0	1	0	3	1	5	7	1	d__Bacteria	p__Bacteroidetes	c__Flavobacteriia	o__Flavobacteriales	f__Flavobacteriaceae	g__Flavivirga	s__Flavivirga eckloniae
OTU1569	88	186	948	179	120	90	399	598	166	68	375	195	197	386	449	478	548	d__Bacteria	p__Bacteroidetes	c__Flavobacteriia	o__Flavobacteriales	f__Flavobacteriaceae	g__Flavobacterium
OTU157	0	0	0	1	0	0	0	0	0	0	0	0	0	0	0	0	0	d__Archaea	p__Euryarchaeota	c__Halobacteria	o__Natrialbales	f__Natrialbaceae	g__Natrinema	s__Natrinema sp. J7-2
OTU1570	1	0	0	1	0	0	2	1	0	0	0	0	0	0	0	2	0	d__Bacteria	p__Bacteroidetes	c__Flavobacteriia	o__Flavobacteriales	f__Flavobacteriaceae	g__Flavobacterium	s__Flavobacterium anhuiense
OTU1571	0	0	1	0	0	0	0	4	0	0	3	1	1	0	2	0	0	d__Bacteria	p__Bacteroidetes	c__Flavobacteriia	o__Flavobacteriales	f__Flavobacteriaceae	g__Flavobacterium	s__Flavobacterium arcticum
OTU1572	4	8	102	15	5	2	34	55	14	1	47	23	15	59	52	69	41	d__Bacteria	p__Bacteroidetes	c__Flavobacteriia	o__Flavobacteriales	f__Flavobacteriaceae	g__Flavobacterium	s__Flavobacterium branchiophilum
OTU1573	9	59	61	35	45	21	47	61	23	12	102	56	26	24	22	56	211	d__Bacteria	p__Bacteroidetes	c__Flavobacteriia	o__Flavobacteriales	f__Flavobacteriaceae	g__Flavobacterium	s__Flavobacterium columnare
OTU1574	0	0	5	1	0	1	0	3	0	0	1	1	2	1	2	2	1	d__Bacteria	p__Bacteroidetes	c__Flavobacteriia	o__Flavobacteriales	f__Flavobacteriaceae	g__Flavobacterium	s__Flavobacterium commune
OTU1575	1	1	4	3	1	0	4	8	3	0	1	0	2	2	1	4	1	d__Bacteria	p__Bacteroidetes	c__Flavobacteriia	o__Flavobacteriales	f__Flavobacteriaceae	g__Flavobacterium	s__Flavobacterium crassostreae
OTU1576	3	2	40	7	2	3	11	7	3	1	7	5	2	6	13	4	23	d__Bacteria	p__Bacteroidetes	c__Flavobacteriia	o__Flavobacteriales	f__Flavobacteriaceae	g__Flavobacterium	s__Flavobacterium faecale
OTU1577	3	11	23	11	9	5	9	9	6	2	11	7	8	9	9	13	11	d__Bacteria	p__Bacteroidetes	c__Flavobacteriia	o__Flavobacteriales	f__Flavobacteriaceae	g__Flavobacterium	s__Flavobacterium gilvum
OTU1578	1	0	7	1	0	1	2	3	0	0	11	0	5	3	1	2	2	d__Bacteria	p__Bacteroidetes	c__Flavobacteriia	o__Flavobacteriales	f__Flavobacteriaceae	g__Flavobacterium	s__Flavobacterium indicum
OTU1579	9	5	32	16	2	7	29	24	11	4	8	10	3	19	14	11	14	d__Bacteria	p__Bacteroidetes	c__Flavobacteriia	o__Flavobacteriales	f__Flavobacteriaceae	g__Flavobacterium	s__Flavobacterium johnsoniae
OTU158	0	1	0	0	0	0	0	0	0	0	0	0	0	0	0	0	0	d__Archaea	p__Euryarchaeota	c__Halobacteria	o__Natrialbales	f__Natrialbaceae	g__Natronobacterium
OTU1580	2	14	22	10	6	7	9	13	12	7	10	12	10	13	1	21	35	d__Bacteria	p__Bacteroidetes	c__Flavobacteriia	o__Flavobacteriales	f__Flavobacteriaceae	g__Flavobacterium	s__Flavobacterium psychrophilum
OTU1581	0	2	2	0	0	0	1	0	0	0	0	1	0	1	0	2	0	d__Bacteria	p__Bacteroidetes	c__Flavobacteriia	o__Flavobacteriales	f__Flavobacteriaceae	g__Flavobacterium	s__Flavobacterium sp. CJ74
OTU1582	9	3	6	8	4	4	16	5	2	4	1	3	6	2	34	14	6	d__Bacteria	p__Bacteroidetes	c__Flavobacteriia	o__Flavobacteriales	f__Flavobacteriaceae	g__Flavobacterium	s__Flavobacterium sp. HYN0048
OTU1583	0	0	0	0	0	0	0	1	0	0	0	0	0	0	0	1	0	d__Bacteria	p__Bacteroidetes	c__Flavobacteriia	o__Flavobacteriales	f__Flavobacteriaceae	g__Flavobacterium	s__Flavobacterium sp. HYN0049
OTU1584	38	69	568	63	37	34	209	354	78	30	153	56	102	218	277	252	177	d__Bacteria	p__Bacteroidetes	c__Flavobacteriia	o__Flavobacteriales	f__Flavobacteriaceae	g__Flavobacterium	s__Flavobacterium sp. HYN0056
OTU1585	5	0	6	3	1	3	3	4	2	1	2	0	6	1	2	0	2	d__Bacteria	p__Bacteroidetes	c__Flavobacteriia	o__Flavobacteriales	f__Flavobacteriaceae	g__Flavobacterium	s__Flavobacterium sp. HYN0059
OTU1586	3	8	59	5	6	1	21	44	8	6	6	14	6	16	12	18	22	d__Bacteria	p__Bacteroidetes	c__Flavobacteriia	o__Flavobacteriales	f__Flavobacteriaceae	g__Flavobacterium	s__Flavobacterium sp. HYN0086
OTU1587	0	3	3	0	2	0	1	1	0	0	0	0	2	2	2	0	0	d__Bacteria	p__Bacteroidetes	c__Flavobacteriia	o__Flavobacteriales	f__Flavobacteriaceae	g__Flavobacterium	s__Flavobacterium sp. MEBiC07310
OTU1588	3	14	25	7	8	7	66	55	7	9	20	5	13	6	29	38	18	d__Bacteria	p__Bacteroidetes	c__Flavobacteriia	o__Flavobacteriales	f__Flavobacteriaceae	g__Formosa
OTU1589	0	4	1	1	1	0	2	3	1	1	10	0	1	1	2	0	0	d__Bacteria	p__Bacteroidetes	c__Flavobacteriia	o__Flavobacteriales	f__Flavobacteriaceae	g__Formosa	s__Formosa agariphila
OTU159	0	1	0	0	0	0	0	0	0	0	0	0	0	0	0	0	0	d__Archaea	p__Euryarchaeota	c__Halobacteria	o__Natrialbales	f__Natrialbaceae	g__Natronobacterium	s__Natronobacterium gregoryi
OTU1590	0	0	0	0	0	0	1	1	0	2	0	0	0	0	0	0	0	d__Bacteria	p__Bacteroidetes	c__Flavobacteriia	o__Flavobacteriales	f__Flavobacteriaceae	g__Formosa	s__Formosa sp. Hel1_31_208
OTU1591	3	9	24	6	7	7	63	51	6	6	10	5	11	4	27	38	17	d__Bacteria	p__Bacteroidetes	c__Flavobacteriia	o__Flavobacteriales	f__Flavobacteriaceae	g__Formosa	s__Formosa sp. Hel1_33_131
OTU1592	0	1	0	0	0	0	0	0	0	0	0	0	1	1	0	0	1	d__Bacteria	p__Bacteroidetes	c__Flavobacteriia	o__Flavobacteriales	f__Flavobacteriaceae	g__Formosa	s__Formosa sp. Hel3_A1_48
OTU1593	0	0	2	0	0	0	0	0	0	0	0	0	0	1	0	2	0	d__Bacteria	p__Bacteroidetes	c__Flavobacteriia	o__Flavobacteriales	f__Flavobacteriaceae	g__Gillisia
OTU1594	0	0	2	0	0	0	0	0	0	0	0	0	0	1	0	2	0	d__Bacteria	p__Bacteroidetes	c__Flavobacteriia	o__Flavobacteriales	f__Flavobacteriaceae	g__Gillisia	s__Gillisia sp. Hel1_33_143
OTU1595	5	0	0	0	0	0	0	0	0	1	3	0	0	0	0	1	0	d__Bacteria	p__Bacteroidetes	c__Flavobacteriia	o__Flavobacteriales	f__Flavobacteriaceae	g__Gilvibacter
OTU1596	5	0	0	0	0	0	0	0	0	1	3	0	0	0	0	1	0	d__Bacteria	p__Bacteroidetes	c__Flavobacteriia	o__Flavobacteriales	f__Flavobacteriaceae	g__Gilvibacter	s__Gilvibacter sp. SZ-19
OTU1597	1	5	4	5	1	0	5	7	2	0	7	1	1	4	3	1	3	d__Bacteria	p__Bacteroidetes	c__Flavobacteriia	o__Flavobacteriales	f__Flavobacteriaceae	g__Gramella
OTU1598	0	0	0	0	0	0	0	0	0	0	1	0	0	1	0	0	1	d__Bacteria	p__Bacteroidetes	c__Flavobacteriia	o__Flavobacteriales	f__Flavobacteriaceae	g__Gramella	s__Gramella flava
OTU1599	1	2	4	2	1	0	2	4	1	0	0	0	0	0	0	1	2	d__Bacteria	p__Bacteroidetes	c__Flavobacteriia	o__Flavobacteriales	f__Flavobacteriaceae	g__Gramella	s__Gramella forsetii
OTU16	9	12	90	17	4	14	64	65	12	7	30	6	9	34	87	35	6	d__Archaea	p__Crenarchaeota	c__Thermoprotei	o__Acidilobales	f__Caldisphaeraceae	g__Caldisphaera	s__Caldisphaera lagunensis
OTU160	0	1	0	0	0	0	0	0	0	0	0	0	0	0	0	0	0	d__Archaea	p__Euryarchaeota	c__Halobacteria	o__Natrialbales	f__Natrialbaceae	g__Natronococcus
OTU1600	0	0	0	0	0	0	0	0	1	0	0	0	0	0	0	0	0	d__Bacteria	p__Bacteroidetes	c__Flavobacteriia	o__Flavobacteriales	f__Flavobacteriaceae	g__Gramella	s__Gramella salexigens
OTU1601	0	0	0	1	0	0	0	0	0	0	0	0	0	0	0	0	0	d__Bacteria	p__Bacteroidetes	c__Flavobacteriia	o__Flavobacteriales	f__Flavobacteriaceae	g__Gramella	s__Gramella sp. MAR_2010_102
OTU1602	0	0	0	0	0	0	2	0	0	0	0	0	0	2	0	0	0	d__Bacteria	p__Bacteroidetes	c__Flavobacteriia	o__Flavobacteriales	f__Flavobacteriaceae	g__Gramella	s__Gramella sp. MAR_2010_147
OTU1603	0	3	0	2	0	0	1	3	0	0	6	1	1	1	3	0	0	d__Bacteria	p__Bacteroidetes	c__Flavobacteriia	o__Flavobacteriales	f__Flavobacteriaceae	g__Gramella	s__Gramella sp. SH35
OTU1604	1	2	9	2	1	2	5	3	1	0	6	3	1	0	2	2	0	d__Bacteria	p__Bacteroidetes	c__Flavobacteriia	o__Flavobacteriales	f__Flavobacteriaceae	g__Kordia
OTU1605	1	2	9	2	1	2	5	3	1	0	6	3	1	0	2	2	0	d__Bacteria	p__Bacteroidetes	c__Flavobacteriia	o__Flavobacteriales	f__Flavobacteriaceae	g__Kordia	s__Kordia sp. SMS9
OTU1606	4	5	29	5	3	2	9	33	5	1	4	3	6	11	16	16	13	d__Bacteria	p__Bacteroidetes	c__Flavobacteriia	o__Flavobacteriales	f__Flavobacteriaceae	g__Lacinutrix
OTU1607	0	1	2	4	0	2	1	4	0	0	4	1	1	1	0	1	3	d__Bacteria	p__Bacteroidetes	c__Flavobacteriia	o__Flavobacteriales	f__Flavobacteriaceae	g__Lacinutrix	s__Lacinutrix sp. 5H-3-7-4
OTU1608	4	4	18	0	1	0	7	22	2	0	0	0	3	8	13	14	8	d__Bacteria	p__Bacteroidetes	c__Flavobacteriia	o__Flavobacteriales	f__Flavobacteriaceae	g__Lacinutrix	s__Lacinutrix sp. Bg11-31
OTU1609	0	0	9	1	2	0	1	7	3	1	0	2	2	2	3	1	2	d__Bacteria	p__Bacteroidetes	c__Flavobacteriia	o__Flavobacteriales	f__Flavobacteriaceae	g__Lacinutrix	s__Lacinutrix venerupis
OTU161	0	1	0	0	0	0	0	0	0	0	0	0	0	0	0	0	0	d__Archaea	p__Euryarchaeota	c__Halobacteria	o__Natrialbales	f__Natrialbaceae	g__Natronococcus	s__Natronococcus occultus
OTU1610	0	0	5	4	0	1	3	1	1	0	3	1	0	1	2	0	1	d__Bacteria	p__Bacteroidetes	c__Flavobacteriia	o__Flavobacteriales	f__Flavobacteriaceae	g__Lutibacter
OTU1611	0	0	4	3	0	1	3	1	0	0	1	1	0	1	1	0	1	d__Bacteria	p__Bacteroidetes	c__Flavobacteriia	o__Flavobacteriales	f__Flavobacteriaceae	g__Lutibacter	s__Lutibacter profundi
OTU1612	0	0	1	1	0	0	0	0	1	0	2	0	0	0	1	0	0	d__Bacteria	p__Bacteroidetes	c__Flavobacteriia	o__Flavobacteriales	f__Flavobacteriaceae	g__Lutibacter	s__Lutibacter sp. LPB0138
OTU1613	5	7	22	4	1	1	21	20	6	1	13	1	8	12	19	22	6	d__Bacteria	p__Bacteroidetes	c__Flavobacteriia	o__Flavobacteriales	f__Flavobacteriaceae	g__Maribacter
OTU1614	4	4	14	4	1	0	15	15	5	1	10	1	7	8	13	17	4	d__Bacteria	p__Bacteroidetes	c__Flavobacteriia	o__Flavobacteriales	f__Flavobacteriaceae	g__Maribacter	s__Maribacter cobaltidurans
OTU1615	0	0	0	0	0	0	0	0	0	0	1	0	0	0	0	0	0	d__Bacteria	p__Bacteroidetes	c__Flavobacteriia	o__Flavobacteriales	f__Flavobacteriaceae	g__Maribacter	s__Maribacter sp. 1_2014MBL_MicDiv
OTU1616	1	3	6	0	0	1	6	5	1	0	0	0	1	4	6	4	2	d__Bacteria	p__Bacteroidetes	c__Flavobacteriia	o__Flavobacteriales	f__Flavobacteriaceae	g__Maribacter	s__Maribacter sp. HTCC2170
OTU1617	0	0	0	0	0	0	0	0	0	0	0	0	0	0	0	0	0	d__Bacteria	p__Bacteroidetes	c__Flavobacteriia	o__Flavobacteriales	f__Flavobacteriaceae	g__Maribacter	s__Maribacter sp. MAR_2009_60
OTU1618	0	0	0	0	0	0	0	0	0	0	1	0	0	0	0	1	0	d__Bacteria	p__Bacteroidetes	c__Flavobacteriia	o__Flavobacteriales	f__Flavobacteriaceae	g__Maribacter	s__Maribacter sp. T28
OTU1619	0	4	7	0	0	0	1	4	3	0	2	3	0	3	0	1	3	d__Bacteria	p__Bacteroidetes	c__Flavobacteriia	o__Flavobacteriales	f__Flavobacteriaceae	g__Mariniflexile
OTU162	0	0	0	0	1	0	0	0	0	0	0	0	0	0	0	0	0	d__Archaea	p__Euryarchaeota	c__Halobacteria	o__Natrialbales	f__Natrialbaceae	g__Natronolimnobius
OTU1620	0	4	7	0	0	0	1	4	3	0	2	3	0	3	0	1	3	d__Bacteria	p__Bacteroidetes	c__Flavobacteriia	o__Flavobacteriales	f__Flavobacteriaceae	g__Mariniflexile	s__Mariniflexile sp. TRM1-10
OTU1621	0	4	1	1	0	1	1	6	1	0	6	0	1	1	4	6	1	d__Bacteria	p__Bacteroidetes	c__Flavobacteriia	o__Flavobacteriales	f__Flavobacteriaceae	g__Muricauda
OTU1622	0	0	0	0	0	0	0	0	0	0	0	0	0	0	0	2	0	d__Bacteria	p__Bacteroidetes	c__Flavobacteriia	o__Flavobacteriales	f__Flavobacteriaceae	g__Muricauda	s__Muricauda lutaonensis
OTU1623	0	4	1	1	0	1	1	6	1	0	6	0	1	1	4	4	1	d__Bacteria	p__Bacteroidetes	c__Flavobacteriia	o__Flavobacteriales	f__Flavobacteriaceae	g__Muricauda	s__Muricauda ruestringensis
OTU1624	1	5	18	5	1	3	20	13	2	0	5	3	5	7	15	16	12	d__Bacteria	p__Bacteroidetes	c__Flavobacteriia	o__Flavobacteriales	f__Flavobacteriaceae	g__Myroides
OTU1625	0	0	2	0	0	2	0	0	1	0	0	1	0	1	2	0	3	d__Bacteria	p__Bacteroidetes	c__Flavobacteriia	o__Flavobacteriales	f__Flavobacteriaceae	g__Myroides	s__Myroides odoratimimus
OTU1626	1	2	1	1	0	0	3	2	1	0	1	1	2	2	1	2	3	d__Bacteria	p__Bacteroidetes	c__Flavobacteriia	o__Flavobacteriales	f__Flavobacteriaceae	g__Myroides	s__Myroides odoratus
OTU1627	0	0	4	0	0	0	4	4	0	0	0	0	1	1	1	0	0	d__Bacteria	p__Bacteroidetes	c__Flavobacteriia	o__Flavobacteriales	f__Flavobacteriaceae	g__Myroides	s__Myroides profundi
OTU1628	0	0	1	0	0	0	1	1	0	0	0	0	0	0	0	0	3	d__Bacteria	p__Bacteroidetes	c__Flavobacteriia	o__Flavobacteriales	f__Flavobacteriaceae	g__Myroides	s__Myroides sp. A21
OTU1629	0	3	9	4	0	1	12	6	0	0	3	1	1	3	10	14	3	d__Bacteria	p__Bacteroidetes	c__Flavobacteriia	o__Flavobacteriales	f__Flavobacteriaceae	g__Myroides	s__Myroides sp. ZB35
OTU163	0	0	0	0	0	0	0	0	0	0	0	0	0	0	0	0	0	d__Archaea	p__Euryarchaeota	c__Halobacteria	o__Natrialbales	f__Natrialbaceae	g__Natronolimnobius	s__Natronolimnobius aegyptiacus
OTU1630	0	9	32	6	1	1	20	24	3	0	15	1	2	20	19	14	0	d__Bacteria	p__Bacteroidetes	c__Flavobacteriia	o__Flavobacteriales	f__Flavobacteriaceae	g__Nonlabens
OTU1631	0	0	1	0	0	0	0	0	0	0	1	0	0	0	0	0	0	d__Bacteria	p__Bacteroidetes	c__Flavobacteriia	o__Flavobacteriales	f__Flavobacteriaceae	g__Nonlabens	s__Nonlabens dokdonensis
OTU1632	0	0	3	0	0	0	0	0	0	0	1	0	0	1	1	0	0	d__Bacteria	p__Bacteroidetes	c__Flavobacteriia	o__Flavobacteriales	f__Flavobacteriaceae	g__Nonlabens	s__Nonlabens marinus
OTU1633	0	0	0	0	0	0	0	0	0	0	0	0	0	0	0	0	0	d__Bacteria	p__Bacteroidetes	c__Flavobacteriia	o__Flavobacteriales	f__Flavobacteriaceae	g__Nonlabens	s__Nonlabens sediminis
OTU1634	0	2	2	0	1	0	0	4	1	0	1	0	0	2	1	1	0	d__Bacteria	p__Bacteroidetes	c__Flavobacteriia	o__Flavobacteriales	f__Flavobacteriaceae	g__Nonlabens	s__Nonlabens sp. Hel1_33_55
OTU1635	0	7	25	6	0	1	20	16	2	0	3	1	1	17	17	12	0	d__Bacteria	p__Bacteroidetes	c__Flavobacteriia	o__Flavobacteriales	f__Flavobacteriaceae	g__Nonlabens	s__Nonlabens sp. MB-3u-79
OTU1636	0	0	0	0	0	0	0	0	0	0	0	0	1	0	0	1	0	d__Bacteria	p__Bacteroidetes	c__Flavobacteriia	o__Flavobacteriales	f__Flavobacteriaceae	g__Nonlabens	s__Nonlabens sp. MIC269
OTU1637	0	0	0	0	0	0	0	1	0	0	0	0	0	0	0	0	0	d__Bacteria	p__Bacteroidetes	c__Flavobacteriia	o__Flavobacteriales	f__Flavobacteriaceae	g__Nonlabens	s__Nonlabens spongiae
OTU1638	0	1	6	1	0	1	2	2	2	0	2	1	0	3	1	1	3	d__Bacteria	p__Bacteroidetes	c__Flavobacteriia	o__Flavobacteriales	f__Flavobacteriaceae	g__Olleya
OTU1639	0	1	5	1	0	1	2	1	2	0	2	1	0	3	1	1	0	d__Bacteria	p__Bacteroidetes	c__Flavobacteriia	o__Flavobacteriales	f__Flavobacteriaceae	g__Olleya	s__Olleya aquimaris
OTU164	0	0	0	0	0	0	0	0	0	0	0	0	0	0	0	0	0	d__Archaea	p__Euryarchaeota	c__Halobacteria	o__Natrialbales	f__Natrialbaceae	g__Natronolimnobius	s__Natronolimnobius sp. AArc1
OTU1640	0	0	1	0	0	0	0	1	0	0	0	0	0	0	0	0	3	d__Bacteria	p__Bacteroidetes	c__Flavobacteriia	o__Flavobacteriales	f__Flavobacteriaceae	g__Olleya	s__Olleya sp. Bg11-27
OTU1641	23	57	93	18	23	22	52	38	24	14	34	17	31	32	34	41	87	d__Bacteria	p__Bacteroidetes	c__Flavobacteriia	o__Flavobacteriales	f__Flavobacteriaceae	g__Ornithobacterium
OTU1642	23	57	93	18	23	22	52	38	24	14	34	17	31	32	34	41	87	d__Bacteria	p__Bacteroidetes	c__Flavobacteriia	o__Flavobacteriales	f__Flavobacteriaceae	g__Ornithobacterium	s__Ornithobacterium rhinotracheale
OTU1643	9	52	130	21	22	16	35	72	28	3	54	18	22	59	41	40	36	d__Bacteria	p__Bacteroidetes	c__Flavobacteriia	o__Flavobacteriales	f__Flavobacteriaceae	g__Polaribacter
OTU1644	0	3	9	3	5	1	6	11	0	1	5	0	0	5	6	6	5	d__Bacteria	p__Bacteroidetes	c__Flavobacteriia	o__Flavobacteriales	f__Flavobacteriaceae	g__Polaribacter	s__Polaribacter reichenbachii
OTU1645	3	34	93	8	12	7	14	31	8	0	24	7	12	37	16	17	11	d__Bacteria	p__Bacteroidetes	c__Flavobacteriia	o__Flavobacteriales	f__Flavobacteriaceae	g__Polaribacter	s__Polaribacter sp. ALD11
OTU1646	0	0	1	0	0	0	1	2	1	0	1	0	0	2	0	1	0	d__Bacteria	p__Bacteroidetes	c__Flavobacteriia	o__Flavobacteriales	f__Flavobacteriaceae	g__Polaribacter	s__Polaribacter sp. BM10
OTU1647	0	5	2	0	0	2	2	1	2	0	1	0	0	1	0	2	3	d__Bacteria	p__Bacteroidetes	c__Flavobacteriia	o__Flavobacteriales	f__Flavobacteriaceae	g__Polaribacter	s__Polaribacter sp. Hel1_33_78
OTU1648	1	0	1	0	1	0	0	1	0	0	1	1	1	0	1	1	1	d__Bacteria	p__Bacteroidetes	c__Flavobacteriia	o__Flavobacteriales	f__Flavobacteriaceae	g__Polaribacter	s__Polaribacter sp. KT 15
OTU1649	0	1	7	4	0	3	3	5	5	2	1	6	2	4	2	1	1	d__Bacteria	p__Bacteroidetes	c__Flavobacteriia	o__Flavobacteriales	f__Flavobacteriaceae	g__Polaribacter	s__Polaribacter sp. KT25b
OTU165	0	0	0	0	0	0	0	0	0	0	0	0	0	0	0	0	0	d__Archaea	p__Euryarchaeota	c__Halobacteria	o__Natrialbales	f__Natrialbaceae	g__Natronolimnobius	s__Natronolimnobius sp. AArc-Mg
OTU1650	1	5	7	1	2	0	2	10	4	0	5	3	1	4	2	2	2	d__Bacteria	p__Bacteroidetes	c__Flavobacteriia	o__Flavobacteriales	f__Flavobacteriaceae	g__Polaribacter	s__Polaribacter sp. MED152
OTU1651	3	3	4	2	2	1	3	5	2	0	1	1	6	3	6	2	4	d__Bacteria	p__Bacteroidetes	c__Flavobacteriia	o__Flavobacteriales	f__Flavobacteriaceae	g__Polaribacter	s__Polaribacter sp. SA4-10
OTU1652	1	0	5	2	0	1	3	6	1	0	1	0	0	0	6	7	5	d__Bacteria	p__Bacteroidetes	c__Flavobacteriia	o__Flavobacteriales	f__Flavobacteriaceae	g__Polaribacter	s__Polaribacter sp. SA4-12
OTU1653	0	0	1	1	0	1	1	0	2	0	1	0	0	3	1	0	2	d__Bacteria	p__Bacteroidetes	c__Flavobacteriia	o__Flavobacteriales	f__Flavobacteriaceae	g__Polaribacter	s__Polaribacter vadi
OTU1654	0	0	0	1	1	0	0	0	0	0	1	0	1	0	2	0	0	d__Bacteria	p__Bacteroidetes	c__Flavobacteriia	o__Flavobacteriales	f__Flavobacteriaceae	g__Psychroflexus
OTU1655	0	0	0	1	1	0	0	0	0	0	1	0	1	0	2	0	0	d__Bacteria	p__Bacteroidetes	c__Flavobacteriia	o__Flavobacteriales	f__Flavobacteriaceae	g__Psychroflexus	s__Psychroflexus torquis
OTU1656	1	0	6	0	0	0	2	7	0	0	5	0	2	2	4	1	3	d__Bacteria	p__Bacteroidetes	c__Flavobacteriia	o__Flavobacteriales	f__Flavobacteriaceae	g__Riemerella
OTU1657	1	0	6	0	0	0	2	7	0	0	5	0	2	2	4	1	3	d__Bacteria	p__Bacteroidetes	c__Flavobacteriia	o__Flavobacteriales	f__Flavobacteriaceae	g__Riemerella	s__Riemerella anatipestifer
OTU1658	0	0	0	0	0	0	0	0	0	0	8	0	0	0	0	1	0	d__Bacteria	p__Bacteroidetes	c__Flavobacteriia	o__Flavobacteriales	f__Flavobacteriaceae	g__Robiginitalea
OTU1659	0	0	0	0	0	0	0	0	0	0	8	0	0	0	0	1	0	d__Bacteria	p__Bacteroidetes	c__Flavobacteriia	o__Flavobacteriales	f__Flavobacteriaceae	g__Robiginitalea	s__Robiginitalea biformata
OTU166	0	0	0	0	0	0	1	1	1	0	0	0	0	0	0	0	0	d__Archaea	p__Euryarchaeota	c__Halobacteria	o__Natrialbales	f__Natrialbaceae	g__Salinarchaeum
OTU1660	0	0	2	0	0	0	1	0	1	0	0	2	3	1	0	0	0	d__Bacteria	p__Bacteroidetes	c__Flavobacteriia	o__Flavobacteriales	f__Flavobacteriaceae	g__Salegentibacter
OTU1661	0	0	0	0	0	0	0	0	0	0	0	1	2	1	0	0	0	d__Bacteria	p__Bacteroidetes	c__Flavobacteriia	o__Flavobacteriales	f__Flavobacteriaceae	g__Salegentibacter	s__Salegentibacter salegens
OTU1662	0	0	0	0	0	0	1	0	0	0	0	1	1	0	0	0	0	d__Bacteria	p__Bacteroidetes	c__Flavobacteriia	o__Flavobacteriales	f__Flavobacteriaceae	g__Salegentibacter	s__Salegentibacter sp. T436
OTU1663	0	0	0	0	0	0	0	0	0	0	2	0	1	0	0	0	0	d__Bacteria	p__Bacteroidetes	c__Flavobacteriia	o__Flavobacteriales	f__Flavobacteriaceae	g__Sediminicola
OTU1664	0	0	0	0	0	0	0	0	0	0	2	0	1	0	0	0	0	d__Bacteria	p__Bacteroidetes	c__Flavobacteriia	o__Flavobacteriales	f__Flavobacteriaceae	g__Sediminicola	s__Sediminicola sp. YIK13
OTU1665	1	1	2	0	0	0	2	0	3	0	2	1	1	1	5	1	1	d__Bacteria	p__Bacteroidetes	c__Flavobacteriia	o__Flavobacteriales	f__Flavobacteriaceae	g__Seonamhaeicola
OTU1666	1	1	2	0	0	0	2	0	3	0	2	1	1	1	5	1	1	d__Bacteria	p__Bacteroidetes	c__Flavobacteriia	o__Flavobacteriales	f__Flavobacteriaceae	g__Seonamhaeicola	s__Seonamhaeicola sp. S2-3
OTU1667	3	1	26	11	5	0	14	15	1	1	15	1	4	1	3	7	6	d__Bacteria	p__Bacteroidetes	c__Flavobacteriia	o__Flavobacteriales	f__Flavobacteriaceae	g__Siansivirga
OTU1668	3	1	26	11	5	0	14	15	1	1	15	1	4	1	3	7	6	d__Bacteria	p__Bacteroidetes	c__Flavobacteriia	o__Flavobacteriales	f__Flavobacteriaceae	g__Siansivirga	s__Siansivirga zeaxanthinifaciens
OTU1669	0	1	9	1	0	0	4	6	4	0	8	0	2	6	3	2	4	d__Bacteria	p__Bacteroidetes	c__Flavobacteriia	o__Flavobacteriales	f__Flavobacteriaceae	g__Tamlana
OTU167	0	0	0	0	0	0	1	1	1	0	0	0	0	0	0	0	0	d__Archaea	p__Euryarchaeota	c__Halobacteria	o__Natrialbales	f__Natrialbaceae	g__Salinarchaeum	s__Salinarchaeum sp. Harcht-Bsk1
OTU1670	0	1	9	1	0	0	4	6	4	0	8	0	2	6	3	2	4	d__Bacteria	p__Bacteroidetes	c__Flavobacteriia	o__Flavobacteriales	f__Flavobacteriaceae	g__Tamlana	s__Tamlana sp. UJ94
OTU1671	10	30	46	20	5	16	21	28	20	11	58	17	11	13	18	29	13	d__Bacteria	p__Bacteroidetes	c__Flavobacteriia	o__Flavobacteriales	f__Flavobacteriaceae	g__Tenacibaculum
OTU1672	4	1	6	1	0	0	1	7	2	1	5	2	0	1	0	3	2	d__Bacteria	p__Bacteroidetes	c__Flavobacteriia	o__Flavobacteriales	f__Flavobacteriaceae	g__Tenacibaculum	s__Tenacibaculum dicentrarchi
OTU1673	5	19	21	15	3	14	11	13	14	9	25	11	4	11	14	19	7	d__Bacteria	p__Bacteroidetes	c__Flavobacteriia	o__Flavobacteriales	f__Flavobacteriaceae	g__Tenacibaculum	s__Tenacibaculum jejuense
OTU1674	0	1	1	0	0	0	2	4	3	0	1	1	1	1	1	2	2	d__Bacteria	p__Bacteroidetes	c__Flavobacteriia	o__Flavobacteriales	f__Flavobacteriaceae	g__Tenacibaculum	s__Tenacibaculum maritimum
OTU1675	0	0	1	0	0	0	0	1	0	0	24	0	0	0	0	0	0	d__Bacteria	p__Bacteroidetes	c__Flavobacteriia	o__Flavobacteriales	f__Flavobacteriaceae	g__Tenacibaculum	s__Tenacibaculum sp. SZ-18
OTU1676	1	9	14	2	2	2	6	1	0	1	3	2	6	0	3	5	2	d__Bacteria	p__Bacteroidetes	c__Flavobacteriia	o__Flavobacteriales	f__Flavobacteriaceae	g__Tenacibaculum	s__Tenacibaculum todarodis
OTU1677	0	3	3	0	0	1	3	1	2	0	1	0	0	2	1	0	0	d__Bacteria	p__Bacteroidetes	c__Flavobacteriia	o__Flavobacteriales	f__Flavobacteriaceae	g__Weeksella
OTU1678	0	3	3	0	0	1	3	1	2	0	1	0	0	2	1	0	0	d__Bacteria	p__Bacteroidetes	c__Flavobacteriia	o__Flavobacteriales	f__Flavobacteriaceae	g__Weeksella	s__Weeksella virosa
OTU1679	2	1	1	0	0	0	1	3	0	0	6	1	1	2	1	0	1	d__Bacteria	p__Bacteroidetes	c__Flavobacteriia	o__Flavobacteriales	f__Flavobacteriaceae	g__Wenyingzhuangia
OTU168	303	330	1260	265	321	133	674	901	456	164	486	323	237	507	721	615	553	d__Archaea	p__Euryarchaeota	c__Methanobacteria
OTU1680	2	1	1	0	0	0	1	3	0	0	6	1	1	2	1	0	1	d__Bacteria	p__Bacteroidetes	c__Flavobacteriia	o__Flavobacteriales	f__Flavobacteriaceae	g__Wenyingzhuangia	s__Wenyingzhuangia fucanilytica
OTU1681	3	2	11	4	2	1	7	10	5	1	5	3	0	8	23	5	9	d__Bacteria	p__Bacteroidetes	c__Flavobacteriia	o__Flavobacteriales	f__Flavobacteriaceae	g__Winogradskyella
OTU1682	0	0	0	2	0	0	0	1	0	0	0	0	0	0	1	1	2	d__Bacteria	p__Bacteroidetes	c__Flavobacteriia	o__Flavobacteriales	f__Flavobacteriaceae	g__Winogradskyella	s__Winogradskyella sp. J14-2
OTU1683	3	0	4	2	1	0	2	3	3	0	3	2	0	4	15	0	4	d__Bacteria	p__Bacteroidetes	c__Flavobacteriia	o__Flavobacteriales	f__Flavobacteriaceae	g__Winogradskyella	s__Winogradskyella sp. PC-19
OTU1684	0	2	7	0	0	0	5	6	2	1	1	1	0	4	5	4	3	d__Bacteria	p__Bacteroidetes	c__Flavobacteriia	o__Flavobacteriales	f__Flavobacteriaceae	g__Winogradskyella	s__Winogradskyella sp. PG-2
OTU1685	0	0	0	0	1	1	0	0	0	0	1	0	0	0	2	0	0	d__Bacteria	p__Bacteroidetes	c__Flavobacteriia	o__Flavobacteriales	f__Flavobacteriaceae	g__Winogradskyella	s__Winogradskyella sp. RHA_55
OTU1686	3	0	15	5	0	0	6	7	0	3	0	2	2	8	11	12	6	d__Bacteria	p__Bacteroidetes	c__Flavobacteriia	o__Flavobacteriales	f__Flavobacteriaceae	g__Zobellia
OTU1687	3	0	15	5	0	0	6	7	0	3	0	2	2	8	11	12	6	d__Bacteria	p__Bacteroidetes	c__Flavobacteriia	o__Flavobacteriales	f__Flavobacteriaceae	g__Zobellia	s__Zobellia galactanivorans
OTU1688	0	0	3	0	0	0	1	3	1	0	1	0	0	4	6	1	0	d__Bacteria	p__Bacteroidetes	c__Flavobacteriia	o__Flavobacteriales	f__Flavobacteriaceae	g__Zunongwangia
OTU1689	0	0	3	0	0	0	1	3	1	0	1	0	0	4	6	1	0	d__Bacteria	p__Bacteroidetes	c__Flavobacteriia	o__Flavobacteriales	f__Flavobacteriaceae	g__Zunongwangia	s__Zunongwangia profunda
OTU169	303	330	1260	265	321	133	674	901	456	164	486	323	237	507	721	615	553	d__Archaea	p__Euryarchaeota	c__Methanobacteria	o__Methanobacteriales
OTU1690	0	3	2	0	0	0	1	0	0	1	0	1	0	0	0	0	0	d__Bacteria	p__Bacteroidetes	c__Flavobacteriia	o__Flavobacteriales	f__Flavobacteriaceae		s__Flavobacteriaceae bacterium
OTU1691	0	0	1	0	0	0	0	0	0	0	0	0	0	0	3	0	1	d__Bacteria	p__Bacteroidetes	c__Flavobacteriia	o__Flavobacteriales	f__Flavobacteriaceae		s__Flavobacteriaceae bacterium 3519-10
OTU1692	5	11	19	2	2	6	8	16	5	2	20	1	4	2	6	14	3	d__Bacteria	p__Bacteroidetes	c__Flavobacteriia	o__Flavobacteriales	f__Flavobacteriaceae		s__Flavobacteriaceae bacterium MAR_2010_188
OTU1693	2	0	3	1	1	0	5	7	1	0	1	2	0	1	2	5	1	d__Bacteria	p__Bacteroidetes	c__Flavobacteriia	o__Flavobacteriales	f__Flavobacteriaceae		s__Flavobacteriaceae bacterium UJ101
OTU1694	0	2	2	0	0	0	4	5	3	0	2	1	0	0	0	1	0	d__Bacteria	p__Bacteroidetes	c__Flavobacteriia	o__Flavobacteriales	f__Ichthyobacteriaceae
OTU1695	0	2	2	0	0	0	4	5	3	0	2	1	0	0	0	1	0	d__Bacteria	p__Bacteroidetes	c__Flavobacteriia	o__Flavobacteriales	f__Ichthyobacteriaceae	g__Ichthyobacterium
OTU1696	0	2	2	0	0	0	4	5	3	0	2	1	0	0	0	1	0	d__Bacteria	p__Bacteroidetes	c__Flavobacteriia	o__Flavobacteriales	f__Ichthyobacteriaceae	g__Ichthyobacterium	s__Ichthyobacterium seriolicida
OTU1697	86	196	848	165	130	67	763	1566	268	74	307	193	198	396	807	682	454	d__Bacteria	p__Bacteroidetes	c__Flavobacteriia	o__Flavobacteriales		g__Candidatus Sulcia
OTU1698	86	196	848	165	130	67	763	1566	268	74	307	193	198	396	807	682	454	d__Bacteria	p__Bacteroidetes	c__Flavobacteriia	o__Flavobacteriales	g__Candidatus Sulcia		s__Candidatus Sulcia muelleri
OTU1699	6	23	42	12	2	11	64	91	22	10	25	3	13	14	47	74	33	d__Bacteria	p__Bacteroidetes	c__Flavobacteriia	o__Flavobacteriales		g__Candidatus Walczuchella
OTU17	0	3	19	7	3	0	14	8	3	0	4	3	2	3	6	8	8	d__Archaea	p__Crenarchaeota	c__Thermoprotei	o__Desulfurococcales
OTU170	286	327	1217	260	314	128	650	813	447	158	475	318	229	496	696	589	532	d__Archaea	p__Euryarchaeota	c__Methanobacteria	o__Methanobacteriales	f__Methanobacteriaceae
OTU1700	6	23	42	12	2	11	64	91	22	10	25	3	13	14	47	74	33	d__Bacteria	p__Bacteroidetes	c__Flavobacteriia	o__Flavobacteriales	g__Candidatus Walczuchella		s__Candidatus Walczuchella monophlebidarum
OTU1701	0	0	2	1	0	0	1	8	1	1	9	0	1	1	4	1	4	d__Bacteria	p__Bacteroidetes	c__Saprospiria
OTU1702	0	0	2	1	0	0	1	8	1	1	9	0	1	1	4	1	4	d__Bacteria	p__Bacteroidetes	c__Saprospiria	o__Saprospirales
OTU1703	0	0	0	0	0	0	0	7	0	0	1	0	1	0	4	0	1	d__Bacteria	p__Bacteroidetes	c__Saprospiria	o__Saprospirales	f__Haliscomenobacteraceae
OTU1704	0	0	0	0	0	0	0	7	0	0	1	0	1	0	4	0	1	d__Bacteria	p__Bacteroidetes	c__Saprospiria	o__Saprospirales	f__Haliscomenobacteraceae	g__Haliscomenobacter
OTU1705	0	0	0	0	0	0	0	7	0	0	1	0	1	0	4	0	1	d__Bacteria	p__Bacteroidetes	c__Saprospiria	o__Saprospirales	f__Haliscomenobacteraceae	g__Haliscomenobacter	s__Haliscomenobacter hydrossis
OTU1706	0	0	2	1	0	0	1	1	1	1	8	0	0	1	0	1	3	d__Bacteria	p__Bacteroidetes	c__Saprospiria	o__Saprospirales	f__Saprospiraceae
OTU1707	0	0	2	1	0	0	1	1	1	1	8	0	0	1	0	1	3	d__Bacteria	p__Bacteroidetes	c__Saprospiria	o__Saprospirales	f__Saprospiraceae	g__Saprospira
OTU1708	0	0	2	1	0	0	1	1	1	1	8	0	0	1	0	1	3	d__Bacteria	p__Bacteroidetes	c__Saprospiria	o__Saprospirales	f__Saprospiraceae	g__Saprospira	s__Saprospira grandis
OTU1709	113	462	691	191	41	133	956	1621	335	69	384	87	358	246	649	1051	713	d__Bacteria	p__Bacteroidetes	c__Sphingobacteriia
OTU171	162	135	221	117	187	59	133	189	180	89	162	89	71	86	277	102	164	d__Archaea	p__Euryarchaeota	c__Methanobacteria	o__Methanobacteriales	f__Methanobacteriaceae	g__Methanobacterium
OTU1710	113	462	691	191	41	133	956	1621	335	69	384	87	358	246	649	1051	713	d__Bacteria	p__Bacteroidetes	c__Sphingobacteriia	o__Sphingobacteriales
OTU1711	113	462	691	191	41	133	956	1621	335	69	384	87	358	246	649	1051	713	d__Bacteria	p__Bacteroidetes	c__Sphingobacteriia	o__Sphingobacteriales	f__Sphingobacteriaceae
OTU1712	2	1	3	2	1	1	1	1	1	2	4	0	1	0	2	1	1	d__Bacteria	p__Bacteroidetes	c__Sphingobacteriia	o__Sphingobacteriales	f__Sphingobacteriaceae	g__Mucilaginibacter
OTU1713	0	0	1	0	0	0	0	0	0	0	0	0	0	0	0	0	0	d__Bacteria	p__Bacteroidetes	c__Sphingobacteriia	o__Sphingobacteriales	f__Sphingobacteriaceae	g__Mucilaginibacter	s__Mucilaginibacter gotjawali
OTU1714	0	0	0	0	0	0	0	0	0	0	2	0	0	0	0	0	0	d__Bacteria	p__Bacteroidetes	c__Sphingobacteriia	o__Sphingobacteriales	f__Sphingobacteriaceae	g__Mucilaginibacter	s__Mucilaginibacter mallensis
OTU1715	2	0	2	2	1	1	0	1	1	2	0	0	1	0	2	1	0	d__Bacteria	p__Bacteroidetes	c__Sphingobacteriia	o__Sphingobacteriales	f__Sphingobacteriaceae	g__Mucilaginibacter	s__Mucilaginibacter paludis
OTU1716	0	1	0	0	0	0	0	0	0	0	2	0	0	0	0	0	1	d__Bacteria	p__Bacteroidetes	c__Sphingobacteriia	o__Sphingobacteriales	f__Sphingobacteriaceae	g__Mucilaginibacter	s__Mucilaginibacter sp. BJC16-A31
OTU1717	0	0	0	0	0	0	1	0	0	0	0	0	0	0	0	0	0	d__Bacteria	p__Bacteroidetes	c__Sphingobacteriia	o__Sphingobacteriales	f__Sphingobacteriaceae	g__Mucilaginibacter	s__Mucilaginibacter sp. PAMC 26640
OTU1718	92	429	606	176	31	119	887	1415	309	60	329	65	344	223	601	1005	649	d__Bacteria	p__Bacteroidetes	c__Sphingobacteriia	o__Sphingobacteriales	f__Sphingobacteriaceae	g__Pedobacter
OTU1719	92	429	603	176	31	119	887	1407	307	60	328	64	341	221	598	1004	643	d__Bacteria	p__Bacteroidetes	c__Sphingobacteriia	o__Sphingobacteriales	f__Sphingobacteriaceae	g__Pedobacter	s__Pedobacter cryoconitis
OTU172	2	5	6	1	0	3	11	13	1	1	1	1	0	5	2	10	2	d__Archaea	p__Euryarchaeota	c__Methanobacteria	o__Methanobacteriales	f__Methanobacteriaceae	g__Methanobacterium	s__Methanobacterium congolense
OTU1720	0	0	2	0	0	0	0	2	0	0	0	0	0	0	1	0	0	d__Bacteria	p__Bacteroidetes	c__Sphingobacteriia	o__Sphingobacteriales	f__Sphingobacteriaceae	g__Pedobacter	s__Pedobacter ginsengisoli
OTU1721	0	0	0	0	0	0	0	2	0	0	0	0	0	1	0	1	1	d__Bacteria	p__Bacteroidetes	c__Sphingobacteriia	o__Sphingobacteriales	f__Sphingobacteriaceae	g__Pedobacter	s__Pedobacter heparinus
OTU1722	0	0	0	0	0	0	0	4	2	0	1	0	3	1	0	0	5	d__Bacteria	p__Bacteroidetes	c__Sphingobacteriia	o__Sphingobacteriales	f__Sphingobacteriaceae	g__Pedobacter	s__Pedobacter sp. PACM 27299
OTU1723	0	0	1	0	0	0	0	0	0	0	0	0	0	0	1	0	0	d__Bacteria	p__Bacteroidetes	c__Sphingobacteriia	o__Sphingobacteriales	f__Sphingobacteriaceae	g__Pedobacter	s__Pedobacter steynii
OTU1724	2	4	2	0	2	6	0	1	0	1	7	0	0	3	2	0	0	d__Bacteria	p__Bacteroidetes	c__Sphingobacteriia	o__Sphingobacteriales	f__Sphingobacteriaceae	g__Pseudopedobacter
OTU1725	2	4	2	0	2	6	0	1	0	1	7	0	0	3	2	0	0	d__Bacteria	p__Bacteroidetes	c__Sphingobacteriia	o__Sphingobacteriales	f__Sphingobacteriaceae	g__Pseudopedobacter	s__Pseudopedobacter saltans
OTU1726	1	2	0	0	0	0	0	0	0	0	4	0	0	0	0	1	0	d__Bacteria	p__Bacteroidetes	c__Sphingobacteriia	o__Sphingobacteriales	f__Sphingobacteriaceae	g__Solitalea
OTU1727	1	2	0	0	0	0	0	0	0	0	4	0	0	0	0	1	0	d__Bacteria	p__Bacteroidetes	c__Sphingobacteriia	o__Sphingobacteriales	f__Sphingobacteriaceae	g__Solitalea	s__Solitalea canadensis
OTU1728	16	26	80	13	7	7	68	203	25	6	36	22	13	20	44	44	63	d__Bacteria	p__Bacteroidetes	c__Sphingobacteriia	o__Sphingobacteriales	f__Sphingobacteriaceae	g__Sphingobacterium
OTU1729	14	22	69	11	5	4	63	192	20	6	25	17	10	18	31	33	55	d__Bacteria	p__Bacteroidetes	c__Sphingobacteriia	o__Sphingobacteriales	f__Sphingobacteriaceae	g__Sphingobacterium	s__Sphingobacterium mizutaii
OTU173	148	108	16	92	177	36	34	60	159	84	111	64	28	17	155	21	92	d__Archaea	p__Euryarchaeota	c__Methanobacteria	o__Methanobacteriales	f__Methanobacteriaceae	g__Methanobacterium	s__Methanobacterium formicicum
OTU1730	0	3	5	2	1	0	1	5	0	0	5	4	3	2	4	4	1	d__Bacteria	p__Bacteroidetes	c__Sphingobacteriia	o__Sphingobacteriales	f__Sphingobacteriaceae	g__Sphingobacterium	s__Sphingobacterium sp. 21
OTU1731	1	1	4	0	1	0	3	4	1	0	4	1	0	0	6	3	4	d__Bacteria	p__Bacteroidetes	c__Sphingobacteriia	o__Sphingobacteriales	f__Sphingobacteriaceae	g__Sphingobacterium	s__Sphingobacterium sp. B29
OTU1732	0	0	0	0	0	3	0	0	1	0	0	0	0	0	3	0	1	d__Bacteria	p__Bacteroidetes	c__Sphingobacteriia	o__Sphingobacteriales	f__Sphingobacteriaceae	g__Sphingobacterium	s__Sphingobacterium sp. G1-14
OTU1733	1	0	2	0	0	0	1	1	1	0	1	0	0	0	0	0	1	d__Bacteria	p__Bacteroidetes	c__Sphingobacteriia	o__Sphingobacteriales	f__Sphingobacteriaceae	g__Sphingobacterium	s__Sphingobacterium sp. ML3W
OTU1734	0	0	0	0	0	0	0	1	0	0	0	0	0	0	0	0	0	d__Bacteria	p__Bacteroidetes	c__Sphingobacteriia	o__Sphingobacteriales	f__Sphingobacteriaceae		s__Sphingobacteriaceae bacterium GW460-11-11-14-LB5
OTU1735	6	45	49	18	15	13	1	11	2	2	16	19	28	2	0	24	25	d__Bacteria	p__Bacteroidetes	NA	o__Bacteroidetes Order II. Incertae sedis
OTU1736	6	45	49	18	15	13	1	11	2	2	16	19	28	2	0	24	25	d__Bacteria	p__Bacteroidetes	NA	o__Bacteroidetes Order II. Incertae sedis	f__Rhodothermaceae
OTU1737	4	28	0	1	0	1	0	6	0	0	0	0	0	0	0	1	0	d__Bacteria	p__Bacteroidetes	NA	o__Bacteroidetes Order II. Incertae sedis	f__Rhodothermaceae	g__Rhodothermus
OTU1738	4	28	0	1	0	1	0	6	0	0	0	0	0	0	0	1	0	d__Bacteria	p__Bacteroidetes	NA	o__Bacteroidetes Order II. Incertae sedis	f__Rhodothermaceae	g__Rhodothermus
OTU1739	0	0	1	0	0	0	0	0	0	0	0	0	1	0	0	1	0	d__Bacteria	p__Bacteroidetes	NA	o__Bacteroidetes Order II. Incertae sedis	f__Rhodothermaceae	g__Salinibacter
OTU174	0	1	10	1	0	0	6	11	2	0	5	3	1	3	7	6	7	d__Archaea	p__Euryarchaeota	c__Methanobacteria	o__Methanobacteriales	f__Methanobacteriaceae	g__Methanobacterium	s__Methanobacterium lacus
OTU1740	0	0	1	0	0	0	0	0	0	0	0	0	1	0	0	1	0	d__Bacteria	p__Bacteroidetes	NA	o__Bacteroidetes Order II. Incertae sedis	f__Rhodothermaceae	g__Salinibacter
OTU1741	2	5	5	4	5	3	1	5	2	2	3	11	6	2	0	6	0	d__Bacteria	p__Bacteroidetes	NA	o__Bacteroidetes Order II. Incertae sedis	f__Rhodothermaceae		s__Rhodothermaceae bacterium
OTU1742	0	12	43	13	10	9	0	0	0	0	12	8	21	0	0	16	25	d__Bacteria	p__Bacteroidetes	NA	o__Bacteroidetes Order II. Incertae sedis	f__Rhodothermaceae		s__Rhodothermaceae bacterium RA
OTU1743	0	0	0	0	0	0	0	0	0	0	0	0	0	2	0	0	0	d__Bacteria	p__Bacteroidetes	NA				s__Bacteroidetes bacterium Omega
OTU1744	1	0	0	0	0	0	0	1	0	0	0	0	0	2	0	0	1	d__Bacteria	p__Caldiserica	NA
OTU1745	1	0	0	0	0	0	0	1	0	0	0	0	0	2	0	0	1	d__Bacteria	p__Caldiserica	c__Caldisericia
OTU1746	1	0	0	0	0	0	0	1	0	0	0	0	0	2	0	0	1	d__Bacteria	p__Caldiserica	c__Caldisericia	o__Caldisericales
OTU1747	1	0	0	0	0	0	0	1	0	0	0	0	0	2	0	0	1	d__Bacteria	p__Caldiserica	c__Caldisericia	o__Caldisericales	f__Caldisericaceae
OTU1748	1	0	0	0	0	0	0	1	0	0	0	0	0	2	0	0	1	d__Bacteria	p__Caldiserica	c__Caldisericia	o__Caldisericales	f__Caldisericaceae	g__Caldisericum
OTU1749	1	0	0	0	0	0	0	1	0	0	0	0	0	2	0	0	1	d__Bacteria	p__Caldiserica	c__Caldisericia	o__Caldisericales	f__Caldisericaceae	g__Caldisericum	s__Caldisericum exile
OTU175	0	0	6	1	0	0	1	4	1	0	1	1	0	3	3	5	3	d__Archaea	p__Euryarchaeota	c__Methanobacteria	o__Methanobacteriales	f__Methanobacteriaceae	g__Methanobacterium	s__Methanobacterium paludis
OTU1750	1	0	2	0	0	0	4	1	1	0	1	0	0	0	1	1	0	d__Bacteria	p__Calditrichaeota	NA
OTU1751	1	0	2	0	0	0	4	1	1	0	1	0	0	0	1	1	0	d__Bacteria	p__Calditrichaeota	c__Calditrichae
OTU1752	1	0	2	0	0	0	4	1	1	0	1	0	0	0	1	1	0	d__Bacteria	p__Calditrichaeota	c__Calditrichae	o__Calditrichales
OTU1753	1	0	2	0	0	0	4	1	1	0	1	0	0	0	1	1	0	d__Bacteria	p__Calditrichaeota	c__Calditrichae	o__Calditrichales	f__Calditrichaceae
OTU1754	1	0	2	0	0	0	4	1	1	0	1	0	0	0	1	1	0	d__Bacteria	p__Calditrichaeota	c__Calditrichae	o__Calditrichales	f__Calditrichaceae	g__Caldithrix
OTU1755	1	0	2	0	0	0	4	1	1	0	1	0	0	0	1	1	0	d__Bacteria	p__Calditrichaeota	c__Calditrichae	o__Calditrichales	f__Calditrichaceae	g__Caldithrix	s__Caldithrix abyssi
OTU1756	1	1	3	0	0	0	4	5	0	0	2	0	1	6	1	1	0	d__Bacteria	p__Candidatus Cloacimonetes	NA
OTU1757	1	1	3	0	0	0	4	5	0	0	2	0	1	6	1	1	0	d__Bacteria	p__Candidatus Cloacimonetes	NA			g__Candidatus Cloacimonas
OTU1758	1	1	3	0	0	0	4	5	0	0	2	0	1	6	1	1	0	d__Bacteria	p__Candidatus Cloacimonetes	NA			g__Candidatus Cloacimonas	s__Candidatus Cloacimonas acidaminovorans
OTU1759	0	3	23	5	1	2	20	26	7	2	8	11	6	11	13	12	16	d__Bacteria	p__Candidatus Gracilibacteria	NA
OTU176	0	0	10	0	0	0	6	6	2	0	1	1	1	2	5	1	4	d__Archaea	p__Euryarchaeota	c__Methanobacteria	o__Methanobacteriales	f__Methanobacteriaceae	g__Methanobacterium	s__Methanobacterium sp. MB1
OTU1760	0	3	23	5	1	2	20	26	7	2	8	11	6	11	13	12	16	d__Bacteria	p__Candidatus Gracilibacteria	NA				s__Candidatus Gracilibacteria bacterium HOT-871
OTU1761	0	0	0	0	0	0	0	0	2	0	0	0	0	0	0	1	19	d__Bacteria	p__Candidatus Saccharibacteria	NA
OTU1762	0	0	0	0	0	0	0	0	2	0	0	0	0	0	0	1	0	d__Bacteria	p__Candidatus Saccharibacteria	NA				s__Candidatus Saccharibacteria bacterium YM_S32_TM7_50_20
OTU1763	0	0	0	0	0	0	0	0	0	0	0	0	0	0	0	0	18	d__Bacteria	p__Candidatus Saccharibacteria	NA				s__Candidatus Saccharibacteria oral taxon TM7x
OTU1764	41	111	202	65	69	45	138	165	64	14	90	50	67	59	96	137	119	d__Bacteria	p__Chlamydiae	NA
OTU1765	41	111	202	65	69	45	138	165	64	14	90	50	67	59	96	137	119	d__Bacteria	p__Chlamydiae	c__Chlamydiia
OTU1766	25	46	126	19	31	13	51	75	29	7	38	24	22	36	31	78	48	d__Bacteria	p__Chlamydiae	c__Chlamydiia	o__Chlamydiales
OTU1767	25	46	126	19	31	13	51	75	29	7	38	24	22	36	31	78	48	d__Bacteria	p__Chlamydiae	c__Chlamydiia	o__Chlamydiales	f__Chlamydiaceae
OTU1768	25	46	126	19	31	13	51	75	29	7	38	24	22	36	31	78	48	d__Bacteria	p__Chlamydiae	c__Chlamydiia	o__Chlamydiales	f__Chlamydiaceae	g__Chlamydia
OTU1769	0	0	0	0	0	0	0	0	1	0	0	0	0	0	0	0	0	d__Bacteria	p__Chlamydiae	c__Chlamydiia	o__Chlamydiales	f__Chlamydiaceae	g__Chlamydia	s__Chlamydia abortus
OTU177	10	19	159	21	7	16	65	76	15	4	37	18	38	44	88	52	53	d__Archaea	p__Euryarchaeota	c__Methanobacteria	o__Methanobacteriales	f__Methanobacteriaceae	g__Methanobacterium	s__Methanobacterium sp. MZ-A1
OTU1770	0	0	0	0	0	0	0	0	0	0	0	0	0	0	0	0	0	d__Bacteria	p__Chlamydiae	c__Chlamydiia	o__Chlamydiales	f__Chlamydiaceae	g__Chlamydia	s__Chlamydia avium
OTU1771	0	0	1	1	1	0	0	1	0	0	0	0	0	0	0	1	0	d__Bacteria	p__Chlamydiae	c__Chlamydiia	o__Chlamydiales	f__Chlamydiaceae	g__Chlamydia	s__Chlamydia caviae
OTU1772	0	0	1	0	0	0	0	0	0	0	0	0	0	1	0	0	0	d__Bacteria	p__Chlamydiae	c__Chlamydiia	o__Chlamydiales	f__Chlamydiaceae	g__Chlamydia	s__Chlamydia felis
OTU1773	0	4	3	0	0	0	5	1	1	0	1	0	0	4	1	4	3	d__Bacteria	p__Chlamydiae	c__Chlamydiia	o__Chlamydiales	f__Chlamydiaceae	g__Chlamydia	s__Chlamydia gallinacea
OTU1774	0	0	0	0	0	0	0	0	0	0	0	0	0	0	0	0	0	d__Bacteria	p__Chlamydiae	c__Chlamydiia	o__Chlamydiales	f__Chlamydiaceae	g__Chlamydia	s__Chlamydia muridarum
OTU1775	19	40	117	16	30	12	45	59	22	7	30	19	20	30	25	70	41	d__Bacteria	p__Chlamydiae	c__Chlamydiia	o__Chlamydiales	f__Chlamydiaceae	g__Chlamydia	s__Chlamydia pecorum
OTU1776	1	0	0	0	0	0	0	1	0	0	0	0	0	0	0	0	0	d__Bacteria	p__Chlamydiae	c__Chlamydiia	o__Chlamydiales	f__Chlamydiaceae	g__Chlamydia	s__Chlamydia pneumoniae
OTU1777	0	0	0	0	0	0	0	2	0	0	0	0	0	0	3	1	0	d__Bacteria	p__Chlamydiae	c__Chlamydiia	o__Chlamydiales	f__Chlamydiaceae	g__Chlamydia	s__Chlamydia psittaci
OTU1778	0	0	0	0	0	0	0	0	1	0	0	0	0	0	0	1	0	d__Bacteria	p__Chlamydiae	c__Chlamydiia	o__Chlamydiales	f__Chlamydiaceae	g__Chlamydia	s__Chlamydia sp. 2742-308
OTU1779	0	1	3	2	0	1	0	11	3	0	4	0	0	1	2	0	4	d__Bacteria	p__Chlamydiae	c__Chlamydiia	o__Chlamydiales	f__Chlamydiaceae	g__Chlamydia	s__Chlamydia sp. H15-1957-10C
OTU178	1	0	0	0	2	1	2	4	0	0	3	0	1	1	0	0	0	d__Archaea	p__Euryarchaeota	c__Methanobacteria	o__Methanobacteriales	f__Methanobacteriaceae	g__Methanobacterium	s__Methanobacterium subterraneum
OTU1780	0	0	0	0	0	0	0	0	0	0	0	0	0	0	0	0	0	d__Bacteria	p__Chlamydiae	c__Chlamydiia	o__Chlamydiales	f__Chlamydiaceae	g__Chlamydia	s__Chlamydia sp. S15-834C
OTU1781	2	0	1	0	0	0	0	0	1	0	1	5	0	0	0	0	0	d__Bacteria	p__Chlamydiae	c__Chlamydiia	o__Chlamydiales	f__Chlamydiaceae	g__Chlamydia	s__Chlamydia suis
OTU1782	3	1	0	0	0	0	1	0	0	0	2	0	0	0	0	1	0	d__Bacteria	p__Chlamydiae	c__Chlamydiia	o__Chlamydiales	f__Chlamydiaceae	g__Chlamydia	s__Chlamydia trachomatis
OTU1783	16	65	76	46	38	32	87	90	35	7	52	26	45	23	65	59	71	d__Bacteria	p__Chlamydiae	c__Chlamydiia	o__Parachlamydiales
OTU1784	16	65	75	44	38	32	87	87	34	7	52	26	45	23	63	59	71	d__Bacteria	p__Chlamydiae	c__Chlamydiia	o__Parachlamydiales	f__Parachlamydiaceae
OTU1785	2	37	49	21	3	18	53	53	10	2	30	7	15	19	29	38	33	d__Bacteria	p__Chlamydiae	c__Chlamydiia	o__Parachlamydiales	f__Parachlamydiaceae	g__Candidatus Protochlamydia
OTU1786	0	0	0	0	1	0	0	2	2	0	0	0	3	0	0	0	0	d__Bacteria	p__Chlamydiae	c__Chlamydiia	o__Parachlamydiales	f__Parachlamydiaceae	g__Candidatus Protochlamydia	s__Candidatus Protochlamydia amoebophila
OTU1787	2	37	49	21	2	18	53	51	8	2	30	7	12	19	29	38	33	d__Bacteria	p__Chlamydiae	c__Chlamydiia	o__Parachlamydiales	f__Parachlamydiaceae	g__Candidatus Protochlamydia	s__Candidatus Protochlamydia naegleriophila
OTU1788	14	28	26	23	35	14	34	34	24	5	22	19	30	4	34	21	38	d__Bacteria	p__Chlamydiae	c__Chlamydiia	o__Parachlamydiales	f__Parachlamydiaceae	g__Parachlamydia
OTU1789	14	28	26	23	35	14	34	34	24	5	22	19	30	4	34	21	38	d__Bacteria	p__Chlamydiae	c__Chlamydiia	o__Parachlamydiales	f__Parachlamydiaceae	g__Parachlamydia	s__Parachlamydia acanthamoebae
OTU179	115	175	954	126	111	61	487	579	253	64	299	213	142	391	396	458	348	d__Archaea	p__Euryarchaeota	c__Methanobacteria	o__Methanobacteriales	f__Methanobacteriaceae	g__Methanobrevibacter
OTU1790	0	0	0	1	0	0	0	0	1	0	0	0	0	0	1	0	0	d__Bacteria	p__Chlamydiae	c__Chlamydiia	o__Parachlamydiales	f__Simkaniaceae
OTU1791	0	0	0	1	0	0	0	0	1	0	0	0	0	0	1	0	0	d__Bacteria	p__Chlamydiae	c__Chlamydiia	o__Parachlamydiales	f__Simkaniaceae	g__Simkania
OTU1792	0	0	0	1	0	0	0	0	1	0	0	0	0	0	1	0	0	d__Bacteria	p__Chlamydiae	c__Chlamydiia	o__Parachlamydiales	f__Simkaniaceae	g__Simkania	s__Simkania negevensis
OTU1793	0	0	1	1	0	0	0	3	0	0	0	0	0	0	1	0	0	d__Bacteria	p__Chlamydiae	c__Chlamydiia	o__Parachlamydiales	f__Waddliaceae
OTU1794	0	0	1	1	0	0	0	3	0	0	0	0	0	0	1	0	0	d__Bacteria	p__Chlamydiae	c__Chlamydiia	o__Parachlamydiales	f__Waddliaceae	g__Waddlia
OTU1795	0	0	1	1	0	0	0	3	0	0	0	0	0	0	1	0	0	d__Bacteria	p__Chlamydiae	c__Chlamydiia	o__Parachlamydiales	f__Waddliaceae	g__Waddlia	s__Waddlia chondrophila
OTU1796	11	20	16	19	15	9	20	29	7	3	10	6	3	9	21	8	6	d__Bacteria	p__Chlorobi	NA
OTU1797	11	20	16	19	15	9	20	29	7	3	10	6	3	9	21	8	6	d__Bacteria	p__Chlorobi	c__Chlorobia
OTU1798	11	20	16	19	15	9	20	29	7	3	10	6	3	9	21	8	6	d__Bacteria	p__Chlorobi	c__Chlorobia	o__Chlorobiales
OTU1799	11	20	16	19	15	9	20	29	7	3	10	6	3	9	21	8	6	d__Bacteria	p__Chlorobi	c__Chlorobia	o__Chlorobiales	f__Chlorobiaceae
OTU18	0	1	0	0	0	0	1	0	0	0	0	0	0	0	0	1	1	d__Archaea	p__Crenarchaeota	c__Thermoprotei	o__Desulfurococcales	f__Desulfurococcaceae
OTU180	0	0	9	1	0	1	2	4	2	1	2	3	0	1	0	2	0	d__Archaea	p__Euryarchaeota	c__Methanobacteria	o__Methanobacteriales	f__Methanobacteriaceae	g__Methanobrevibacter	s__Methanobrevibacter millerae
OTU1800	0	0	1	0	1	0	0	0	2	0	0	0	0	0	3	0	0	d__Bacteria	p__Chlorobi	c__Chlorobia	o__Chlorobiales	f__Chlorobiaceae	g__Chlorobaculum
OTU1801	0	0	0	0	0	0	0	0	0	0	0	0	0	0	0	0	0	d__Bacteria	p__Chlorobi	c__Chlorobia	o__Chlorobiales	f__Chlorobiaceae	g__Chlorobaculum	s__Chlorobaculum limnaeum
OTU1802	0	0	0	0	0	0	0	0	0	0	0	0	0	0	0	0	0	d__Bacteria	p__Chlorobi	c__Chlorobia	o__Chlorobiales	f__Chlorobiaceae	g__Chlorobaculum	s__Chlorobaculum parvum
OTU1803	0	0	1	0	1	0	0	0	2	0	0	0	0	0	3	0	0	d__Bacteria	p__Chlorobi	c__Chlorobia	o__Chlorobiales	f__Chlorobiaceae	g__Chlorobaculum	s__Chlorobaculum tepidum
OTU1804	11	20	13	19	14	9	17	27	4	3	9	5	2	9	14	6	4	d__Bacteria	p__Chlorobi	c__Chlorobia	o__Chlorobiales	f__Chlorobiaceae	g__Chlorobium
OTU1805	10	20	9	19	14	9	14	23	3	3	6	3	2	7	7	4	3	d__Bacteria	p__Chlorobi	c__Chlorobia	o__Chlorobiales	f__Chlorobiaceae	g__Chlorobium	s__Chlorobium chlorochromatii
OTU1806	0	0	0	0	0	0	0	0	1	0	0	0	0	1	0	0	0	d__Bacteria	p__Chlorobi	c__Chlorobia	o__Chlorobiales	f__Chlorobiaceae	g__Chlorobium	s__Chlorobium limicola
OTU1807	1	0	4	0	0	0	3	4	0	0	3	2	0	1	7	2	1	d__Bacteria	p__Chlorobi	c__Chlorobia	o__Chlorobiales	f__Chlorobiaceae	g__Chlorobium	s__Chlorobium phaeobacteroides
OTU1808	0	0	0	0	0	0	0	0	0	0	0	0	0	0	0	0	0	d__Bacteria	p__Chlorobi	c__Chlorobia	o__Chlorobiales	f__Chlorobiaceae	g__Chlorobium	s__Chlorobium phaeovibrioides
OTU1809	0	0	1	0	0	0	3	2	1	0	0	1	0	0	2	2	1	d__Bacteria	p__Chlorobi	c__Chlorobia	o__Chlorobiales	f__Chlorobiaceae	g__Chloroherpeton
OTU181	29	42	220	35	20	13	54	110	81	22	74	54	38	91	84	82	99	d__Archaea	p__Euryarchaeota	c__Methanobacteria	o__Methanobacteriales	f__Methanobacteriaceae	g__Methanobrevibacter	s__Methanobrevibacter olleyae
OTU1810	0	0	1	0	0	0	3	2	1	0	0	1	0	0	2	2	1	d__Bacteria	p__Chlorobi	c__Chlorobia	o__Chlorobiales	f__Chlorobiaceae	g__Chloroherpeton	s__Chloroherpeton thalassium
OTU1811	0	0	0	0	0	0	0	0	0	0	0	0	0	0	0	0	1	d__Bacteria	p__Chlorobi	c__Chlorobia	o__Chlorobiales	f__Chlorobiaceae	g__Pelodictyon
OTU1812	0	0	0	0	0	0	0	0	0	0	0	0	0	0	0	0	0	d__Bacteria	p__Chlorobi	c__Chlorobia	o__Chlorobiales	f__Chlorobiaceae	g__Pelodictyon	s__Pelodictyon luteolum
OTU1813	0	0	0	0	0	0	0	0	0	0	0	0	0	0	0	0	1	d__Bacteria	p__Chlorobi	c__Chlorobia	o__Chlorobiales	f__Chlorobiaceae	g__Pelodictyon	s__Pelodictyon phaeoclathratiforme
OTU1814	0	0	1	0	0	0	0	0	0	0	1	0	1	0	2	0	0	d__Bacteria	p__Chlorobi	c__Chlorobia	o__Chlorobiales	f__Chlorobiaceae	g__Prosthecochloris
OTU1815	0	0	1	0	0	0	0	0	0	0	0	0	0	0	1	0	0	d__Bacteria	p__Chlorobi	c__Chlorobia	o__Chlorobiales	f__Chlorobiaceae	g__Prosthecochloris	s__Prosthecochloris aestuarii
OTU1816	0	0	0	0	0	0	0	0	0	0	0	0	0	0	1	0	0	d__Bacteria	p__Chlorobi	c__Chlorobia	o__Chlorobiales	f__Chlorobiaceae	g__Prosthecochloris	s__Prosthecochloris sp. CIB 2401
OTU1817	0	0	0	0	0	0	0	0	0	0	1	0	1	0	0	0	0	d__Bacteria	p__Chlorobi	c__Chlorobia	o__Chlorobiales	f__Chlorobiaceae	g__Prosthecochloris	s__Prosthecochloris sp. GSB1
OTU1818	0	0	0	0	0	0	0	0	0	0	0	0	0	0	0	0	0	d__Bacteria	p__Chlorobi	c__Chlorobia	o__Chlorobiales	f__Chlorobiaceae	g__Prosthecochloris	s__Prosthecochloris sp. HL-130-GSB
OTU1819	0	2	11	8	0	1	3	3	3	0	7	0	3	6	0	3	6	d__Bacteria	p__Chloroflexi	NA
OTU182	60	79	531	51	67	35	316	328	132	31	168	96	73	211	224	269	167	d__Archaea	p__Euryarchaeota	c__Methanobacteria	o__Methanobacteriales	f__Methanobacteriaceae	g__Methanobrevibacter	s__Methanobrevibacter ruminantium
OTU1820	0	0	1	2	0	1	0	0	2	0	0	0	1	1	0	2	1	d__Bacteria	p__Chloroflexi	c__Anaerolineae
OTU1821	0	0	1	2	0	1	0	0	2	0	0	0	1	1	0	2	1	d__Bacteria	p__Chloroflexi	c__Anaerolineae	o__Anaerolineales
OTU1822	0	0	1	2	0	1	0	0	2	0	0	0	1	1	0	2	1	d__Bacteria	p__Chloroflexi	c__Anaerolineae	o__Anaerolineales	f__Anaerolineaceae
OTU1823	0	0	1	1	0	1	0	0	2	0	0	0	1	1	0	0	1	d__Bacteria	p__Chloroflexi	c__Anaerolineae	o__Anaerolineales	f__Anaerolineaceae	g__Anaerolinea
OTU1824	0	0	1	1	0	1	0	0	2	0	0	0	1	1	0	0	1	d__Bacteria	p__Chloroflexi	c__Anaerolineae	o__Anaerolineales	f__Anaerolineaceae	g__Anaerolinea	s__Anaerolinea thermophila
OTU1825	0	0	0	1	0	0	0	0	0	0	0	0	0	0	0	0	0	d__Bacteria	p__Chloroflexi	c__Anaerolineae	o__Anaerolineales	f__Anaerolineaceae	g__Brevefilum
OTU1826	0	0	0	1	0	0	0	0	0	0	0	0	0	0	0	0	0	d__Bacteria	p__Chloroflexi	c__Anaerolineae	o__Anaerolineales	f__Anaerolineaceae	g__Brevefilum	s__Brevefilum fermentans
OTU1827	0	0	0	0	0	0	0	0	0	0	0	0	0	0	0	2	0	d__Bacteria	p__Chloroflexi	c__Anaerolineae	o__Anaerolineales	f__Anaerolineaceae		s__Anaerolineaceae bacterium oral taxon 439
OTU1828	0	0	1	2	0	0	0	0	1	0	0	0	0	0	0	0	2	d__Bacteria	p__Chloroflexi	c__Ardenticatenia
OTU1829	0	0	1	2	0	0	0	0	1	0	0	0	0	0	0	0	2	d__Bacteria	p__Chloroflexi	c__Ardenticatenia	o__Ardenticatenales
OTU183	1	2	6	1	1	0	3	3	1	0	0	2	2	1	0	4	5	d__Archaea	p__Euryarchaeota	c__Methanobacteria	o__Methanobacteriales	f__Methanobacteriaceae	g__Methanobrevibacter	s__Methanobrevibacter smithii
OTU1830	0	0	1	2	0	0	0	0	1	0	0	0	0	0	0	0	2	d__Bacteria	p__Chloroflexi	c__Ardenticatenia	o__Ardenticatenales	f__Ardenticatenaceae
OTU1831	0	0	1	2	0	0	0	0	1	0	0	0	0	0	0	0	2	d__Bacteria	p__Chloroflexi	c__Ardenticatenia	o__Ardenticatenales	f__Ardenticatenaceae	g__Candidatus Promineofilum
OTU1832	0	0	1	2	0	0	0	0	1	0	0	0	0	0	0	0	2	d__Bacteria	p__Chloroflexi	c__Ardenticatenia	o__Ardenticatenales	f__Ardenticatenaceae	g__Candidatus Promineofilum	s__Candidatus Promineofilum breve
OTU1833	0	1	5	1	0	0	0	0	0	0	3	0	1	3	0	0	1	d__Bacteria	p__Chloroflexi	c__Caldilineae
OTU1834	0	1	5	1	0	0	0	0	0	0	3	0	1	3	0	0	1	d__Bacteria	p__Chloroflexi	c__Caldilineae	o__Caldilineales
OTU1835	0	1	5	1	0	0	0	0	0	0	3	0	1	3	0	0	1	d__Bacteria	p__Chloroflexi	c__Caldilineae	o__Caldilineales	f__Caldilineaceae
OTU1836	0	1	5	1	0	0	0	0	0	0	3	0	1	3	0	0	1	d__Bacteria	p__Chloroflexi	c__Caldilineae	o__Caldilineales	f__Caldilineaceae	g__Caldilinea
OTU1837	0	1	5	1	0	0	0	0	0	0	3	0	1	3	0	0	1	d__Bacteria	p__Chloroflexi	c__Caldilineae	o__Caldilineales	f__Caldilineaceae	g__Caldilinea	s__Caldilinea aerophila
OTU1838	0	0	4	2	0	0	3	2	0	0	2	0	1	1	0	1	2	d__Bacteria	p__Chloroflexi	c__Chloroflexia
OTU1839	0	0	4	2	0	0	3	2	0	0	2	0	1	1	0	1	2	d__Bacteria	p__Chloroflexi	c__Chloroflexia	o__Chloroflexales
OTU184	24	50	183	36	19	12	100	131	34	9	51	53	28	86	84	100	76	d__Archaea	p__Euryarchaeota	c__Methanobacteria	o__Methanobacteriales	f__Methanobacteriaceae	g__Methanobrevibacter	s__Methanobrevibacter sp. AbM4
OTU1840	0	0	0	0	0	0	0	0	0	0	0	0	0	0	0	0	0	d__Bacteria	p__Chloroflexi	c__Chloroflexia	o__Chloroflexales	f__Chloroflexaceae
OTU1841	0	0	0	0	0	0	0	0	0	0	0	0	0	0	0	0	0	d__Bacteria	p__Chloroflexi	c__Chloroflexia	o__Chloroflexales	f__Chloroflexaceae	g__Chloroflexus
OTU1842	0	0	0	0	0	0	0	0	0	0	0	0	0	0	0	0	0	d__Bacteria	p__Chloroflexi	c__Chloroflexia	o__Chloroflexales	f__Chloroflexaceae	g__Chloroflexus	s__Chloroflexus aggregans
OTU1843	0	0	0	0	0	0	0	0	0	0	0	0	0	0	0	0	0	d__Bacteria	p__Chloroflexi	c__Chloroflexia	o__Chloroflexales	f__Chloroflexaceae	g__Chloroflexus	s__Chloroflexus aurantiacus
OTU1844	0	0	4	2	0	0	3	2	0	0	2	0	1	1	0	1	2	d__Bacteria	p__Chloroflexi	c__Chloroflexia	o__Chloroflexales	f__Roseiflexaceae
OTU1845	0	0	4	2	0	0	3	2	0	0	2	0	1	1	0	1	2	d__Bacteria	p__Chloroflexi	c__Chloroflexia	o__Chloroflexales	f__Roseiflexaceae	g__Roseiflexus
OTU1846	0	0	4	1	0	0	3	2	0	0	2	0	1	1	0	1	2	d__Bacteria	p__Chloroflexi	c__Chloroflexia	o__Chloroflexales	f__Roseiflexaceae	g__Roseiflexus	s__Roseiflexus castenholzii
OTU1847	0	0	0	1	0	0	0	0	0	0	0	0	0	0	0	0	0	d__Bacteria	p__Chloroflexi	c__Chloroflexia	o__Chloroflexales	f__Roseiflexaceae	g__Roseiflexus	s__Roseiflexus sp. RS-1
OTU1848	0	1	0	1	0	0	0	0	0	0	2	0	0	0	0	0	0	d__Bacteria	p__Chloroflexi	c__Dehalococcoidia
OTU1849	0	1	0	1	0	0	0	0	0	0	2	0	0	0	0	0	0	d__Bacteria	p__Chloroflexi	c__Dehalococcoidia			g__Dehalogenimonas
OTU185	1	2	5	2	4	0	12	2	3	1	4	5	1	1	4	1	1	d__Archaea	p__Euryarchaeota	c__Methanobacteria	o__Methanobacteriales	f__Methanobacteriaceae	g__Methanobrevibacter	s__Methanobrevibacter sp. YE315
OTU1850	0	1	0	1	0	0	0	0	0	0	2	0	0	0	0	0	0	d__Bacteria	p__Chloroflexi	c__Dehalococcoidia			g__Dehalogenimonas	s__Dehalogenimonas formicexedens
OTU1851	0	0	0	0	0	0	0	0	0	0	0	0	0	0	0	0	0	d__Bacteria	p__Chloroflexi	c__Dehalococcoidia			g__Dehalogenimonas	s__Dehalogenimonas lykanthroporepellens
OTU1852	0	0	0	0	0	0	0	0	0	0	0	0	0	0	0	0	0	d__Bacteria	p__Chloroflexi	c__Dehalococcoidia	o__Dehalococcoidales
OTU1853	0	0	0	0	0	0	0	0	0	0	0	0	0	0	0	0	0	d__Bacteria	p__Chloroflexi	c__Dehalococcoidia	o__Dehalococcoidales	f__Dehalococcoidaceae
OTU1854	0	0	0	0	0	0	0	0	0	0	0	0	0	0	0	0	0	d__Bacteria	p__Chloroflexi	c__Dehalococcoidia	o__Dehalococcoidales	f__Dehalococcoidaceae	g__Dehalococcoides
OTU1855	0	0	0	0	0	0	0	0	0	0	0	0	0	0	0	0	0	d__Bacteria	p__Chloroflexi	c__Dehalococcoidia	o__Dehalococcoidales	f__Dehalococcoidaceae	g__Dehalococcoides	s__Dehalococcoides mccartyi
OTU1856	0	0	0	0	0	0	0	0	0	0	0	0	0	0	0	0	0	d__Bacteria	p__Chloroflexi	c__Dehalococcoidia	o__Dehalococcoidales	f__Dehalococcoidaceae	g__Dehalococcoides	s__Dehalococcoides sp. UCH007
OTU1857	0	0	0	0	0	0	0	1	0	0	0	0	0	1	0	0	0	d__Bacteria	p__Chloroflexi	c__Thermomicrobia
OTU1858	0	0	0	0	0	0	0	0	0	0	0	0	0	0	0	0	0	d__Bacteria	p__Chloroflexi	c__Thermomicrobia	o__Sphaerobacterales
OTU1859	0	0	0	0	0	0	0	0	0	0	0	0	0	0	0	0	0	d__Bacteria	p__Chloroflexi	c__Thermomicrobia	o__Sphaerobacterales	f__Sphaerobacteraceae
OTU186	4	16	41	15	14	7	15	39	13	4	14	16	16	19	18	27	18	d__Archaea	p__Euryarchaeota	c__Methanobacteria	o__Methanobacteriales	f__Methanobacteriaceae	g__Methanosphaera
OTU1860	0	0	0	0	0	0	0	0	0	0	0	0	0	0	0	0	0	d__Bacteria	p__Chloroflexi	c__Thermomicrobia	o__Sphaerobacterales	f__Sphaerobacteraceae	g__Sphaerobacter
OTU1861	0	0	0	0	0	0	0	0	0	0	0	0	0	0	0	0	0	d__Bacteria	p__Chloroflexi	c__Thermomicrobia	o__Sphaerobacterales	f__Sphaerobacteraceae	g__Sphaerobacter	s__Sphaerobacter thermophilus
OTU1862	0	0	0	0	0	0	0	1	0	0	0	0	0	1	0	0	0	d__Bacteria	p__Chloroflexi	c__Thermomicrobia	o__Thermomicrobiales
OTU1863	0	0	0	0	0	0	0	1	0	0	0	0	0	1	0	0	0	d__Bacteria	p__Chloroflexi	c__Thermomicrobia	o__Thermomicrobiales	f__Thermomicrobiaceae
OTU1864	0	0	0	0	0	0	0	1	0	0	0	0	0	1	0	0	0	d__Bacteria	p__Chloroflexi	c__Thermomicrobia	o__Thermomicrobiales	f__Thermomicrobiaceae	g__Thermomicrobium
OTU1865	0	0	0	0	0	0	0	1	0	0	0	0	0	1	0	0	0	d__Bacteria	p__Chloroflexi	c__Thermomicrobia	o__Thermomicrobiales	f__Thermomicrobiaceae	g__Thermomicrobium	s__Thermomicrobium roseum
OTU1866	0	0	0	0	0	1	0	0	0	1	0	0	0	0	0	0	0	d__Bacteria	p__Chrysiogenetes	NA
OTU1867	0	0	0	0	0	1	0	0	0	1	0	0	0	0	0	0	0	d__Bacteria	p__Chrysiogenetes	c__Chrysiogenetes
OTU1868	0	0	0	0	0	1	0	0	0	1	0	0	0	0	0	0	0	d__Bacteria	p__Chrysiogenetes	c__Chrysiogenetes	o__Chrysiogenales
OTU1869	0	0	0	0	0	1	0	0	0	1	0	0	0	0	0	0	0	d__Bacteria	p__Chrysiogenetes	c__Chrysiogenetes	o__Chrysiogenales	f__Chrysiogenaceae
OTU187	3	10	32	11	12	7	9	24	10	3	11	12	13	14	13	22	10	d__Archaea	p__Euryarchaeota	c__Methanobacteria	o__Methanobacteriales	f__Methanobacteriaceae	g__Methanosphaera	s__Methanosphaera sp. BMS
OTU1870	0	0	0	0	0	1	0	0	0	1	0	0	0	0	0	0	0	d__Bacteria	p__Chrysiogenetes	c__Chrysiogenetes	o__Chrysiogenales	f__Chrysiogenaceae	g__Desulfurispirillum
OTU1871	0	0	0	0	0	1	0	0	0	1	0	0	0	0	0	0	0	d__Bacteria	p__Chrysiogenetes	c__Chrysiogenetes	o__Chrysiogenales	f__Chrysiogenaceae	g__Desulfurispirillum	s__Desulfurispirillum indicum
OTU1872	0	0	0	0	0	0	0	0	0	0	0	0	0	0	0	0	0	d__Bacteria	p__Coprothermobacterota	NA
OTU1873	0	0	0	0	0	0	0	0	0	0	0	0	0	0	0	0	0	d__Bacteria	p__Coprothermobacterota	c__Coprothermobacteria
OTU1874	0	0	0	0	0	0	0	0	0	0	0	0	0	0	0	0	0	d__Bacteria	p__Coprothermobacterota	c__Coprothermobacteria	o__Coprothermobacterales
OTU1875	0	0	0	0	0	0	0	0	0	0	0	0	0	0	0	0	0	d__Bacteria	p__Coprothermobacterota	c__Coprothermobacteria	o__Coprothermobacterales	f__Coprothermobacteraceae
OTU1876	0	0	0	0	0	0	0	0	0	0	0	0	0	0	0	0	0	d__Bacteria	p__Coprothermobacterota	c__Coprothermobacteria	o__Coprothermobacterales	f__Coprothermobacteraceae	g__Coprothermobacter
OTU1877	0	0	0	0	0	0	0	0	0	0	0	0	0	0	0	0	0	d__Bacteria	p__Coprothermobacterota	c__Coprothermobacteria	o__Coprothermobacterales	f__Coprothermobacteraceae	g__Coprothermobacter	s__Coprothermobacter proteolyticus
OTU1878	469	1145	1856	614	288	419	2415	3157	796	280	1172	387	795	675	1585	2215	1688	d__Bacteria	p__Cyanobacteria	NA
OTU1879	6	25	5	44	10	13	6	6	10	4	119	19	8	5	4	5	7	d__Bacteria	p__Cyanobacteria	c__Gloeobacteria
OTU188	1	6	9	4	2	0	6	15	3	1	3	4	3	5	5	5	8	d__Archaea	p__Euryarchaeota	c__Methanobacteria	o__Methanobacteriales	f__Methanobacteriaceae	g__Methanosphaera	s__Methanosphaera stadtmanae
OTU1880	6	25	5	44	10	13	6	6	10	4	119	19	8	5	4	5	7	d__Bacteria	p__Cyanobacteria	c__Gloeobacteria	o__Gloeobacterales
OTU1881	6	25	5	44	10	13	6	6	10	4	119	19	8	5	4	5	7	d__Bacteria	p__Cyanobacteria	c__Gloeobacteria	o__Gloeobacterales	f__Gloeobacteraceae
OTU1882	6	25	5	44	10	13	6	6	10	4	119	19	8	5	4	5	7	d__Bacteria	p__Cyanobacteria	c__Gloeobacteria	o__Gloeobacterales	f__Gloeobacteraceae	g__Gloeobacter
OTU1883	0	1	0	1	0	0	1	1	0	0	2	2	1	3	0	0	1	d__Bacteria	p__Cyanobacteria	c__Gloeobacteria	o__Gloeobacterales	f__Gloeobacteraceae	g__Gloeobacter	s__Gloeobacter kilaueensis
OTU1884	6	24	5	43	10	13	5	5	10	4	117	17	7	2	4	5	6	d__Bacteria	p__Cyanobacteria	c__Gloeobacteria	o__Gloeobacterales	f__Gloeobacteraceae	g__Gloeobacter	s__Gloeobacter violaceus
OTU1885	31	44	60	35	12	21	89	103	44	17	52	18	19	22	84	83	90	d__Bacteria	p__Cyanobacteria	NA	o__Chroococcales
OTU1886	0	1	2	1	0	0	1	2	0	2	0	0	0	1	1	7	4	d__Bacteria	p__Cyanobacteria	NA	o__Chroococcales	f__Aphanothecaceae
OTU1887	0	1	2	1	0	0	1	2	0	1	0	0	0	0	1	1	4	d__Bacteria	p__Cyanobacteria	NA	o__Chroococcales	f__Aphanothecaceae	g__Candidatus Atelocyanobacterium
OTU1888	0	1	2	1	0	0	1	2	0	1	0	0	0	0	1	1	4	d__Bacteria	p__Cyanobacteria	NA	o__Chroococcales	f__Aphanothecaceae	g__Candidatus Atelocyanobacterium
OTU1889	0	0	0	0	0	0	0	0	0	1	0	0	0	1	0	6	0	d__Bacteria	p__Cyanobacteria	NA	o__Chroococcales	f__Aphanothecaceae	g__Halothece
OTU189	4	1	1	2	2	0	15	4	1	0	0	0	0	0	5	0	2	d__Archaea	p__Euryarchaeota	c__Methanobacteria	o__Methanobacteriales	f__Methanobacteriaceae	g__Methanothermobacter
OTU1890	0	0	0	0	0	0	0	0	0	1	0	0	0	1	0	6	0	d__Bacteria	p__Cyanobacteria	NA	o__Chroococcales	f__Aphanothecaceae	g__Halothece
OTU1891	26	26	34	22	6	17	34	46	32	7	30	5	9	9	59	22	26	d__Bacteria	p__Cyanobacteria	NA	o__Chroococcales	f__Chroococcaceae
OTU1892	0	0	6	0	1	0	4	5	5	0	1	1	1	3	5	3	4	d__Bacteria	p__Cyanobacteria	NA	o__Chroococcales	f__Chroococcaceae	g__Chondrocystis
OTU1893	0	0	6	0	1	0	4	5	5	0	1	1	1	3	5	3	4	d__Bacteria	p__Cyanobacteria	NA	o__Chroococcales	f__Chroococcaceae	g__Chondrocystis
OTU1894	26	25	28	22	4	17	29	35	24	7	29	4	8	6	54	18	20	d__Bacteria	p__Cyanobacteria	NA	o__Chroococcales	f__Chroococcaceae	g__Geminocystis
OTU1895	0	2	2	1	0	0	0	0	0	0	0	0	1	0	0	0	0	d__Bacteria	p__Cyanobacteria	NA	o__Chroococcales	f__Chroococcaceae	g__Geminocystis
OTU1896	26	23	25	21	4	17	29	35	24	7	28	4	7	6	54	18	20	d__Bacteria	p__Cyanobacteria	NA	o__Chroococcales	f__Chroococcaceae	g__Geminocystis
OTU1897	0	0	1	0	0	0	0	0	0	0	1	0	0	0	0	0	0	d__Bacteria	p__Cyanobacteria	NA	o__Chroococcales	f__Chroococcaceae	g__Geminocystis
OTU1898	0	1	0	0	1	0	1	6	3	0	0	0	0	0	0	1	2	d__Bacteria	p__Cyanobacteria	NA	o__Chroococcales	f__Chroococcaceae	g__Gloeocapsa
OTU1899	0	1	0	0	1	0	1	6	3	0	0	0	0	0	0	1	2	d__Bacteria	p__Cyanobacteria	NA	o__Chroococcales	f__Chroococcaceae	g__Gloeocapsa
OTU19	0	0	0	0	0	0	0	0	0	0	0	0	0	0	0	0	0	d__Archaea	p__Crenarchaeota	c__Thermoprotei	o__Desulfurococcales	f__Desulfurococcaceae	g__Desulfurococcus
OTU190	4	0	0	0	0	0	4	0	0	0	0	0	0	0	0	0	0	d__Archaea	p__Euryarchaeota	c__Methanobacteria	o__Methanobacteriales	f__Methanobacteriaceae	g__Methanothermobacter	s__Methanothermobacter marburgensis
OTU1900	0	2	0	0	0	0	2	0	0	0	0	0	0	0	0	0	0	d__Bacteria	p__Cyanobacteria	NA	o__Chroococcales	f__Cyanobacteriaceae
OTU1901	0	2	0	0	0	0	2	0	0	0	0	0	0	0	0	0	0	d__Bacteria	p__Cyanobacteria	NA	o__Chroococcales	f__Cyanobacteriaceae	g__Cyanobacterium
OTU1902	0	2	0	0	0	0	2	0	0	0	0	0	0	0	0	0	0	d__Bacteria	p__Cyanobacteria	NA	o__Chroococcales	f__Cyanobacteriaceae	g__Cyanobacterium
OTU1903	5	15	24	12	6	4	52	55	12	8	22	13	10	12	24	54	60	d__Bacteria	p__Cyanobacteria	NA	o__Chroococcales	f__Microcystaceae
OTU1904	5	15	24	12	6	4	52	55	12	8	22	13	10	12	24	54	60	d__Bacteria	p__Cyanobacteria	NA	o__Chroococcales	f__Microcystaceae	g__Microcystis
OTU1905	5	15	22	12	1	3	51	52	12	8	21	10	9	11	24	54	58	d__Bacteria	p__Cyanobacteria	NA	o__Chroococcales	f__Microcystaceae	g__Microcystis
OTU1906	0	0	2	0	5	0	0	3	0	0	1	3	1	1	0	0	1	d__Bacteria	p__Cyanobacteria	NA	o__Chroococcales	f__Microcystaceae	g__Microcystis
OTU1907	0	0	0	0	0	0	0	0	1	0	2	0	0	1	0	0	0	d__Bacteria	p__Cyanobacteria	NA	o__Chroococcidiopsidales
OTU1908	0	0	0	0	0	0	0	0	1	0	2	0	0	1	0	0	0	d__Bacteria	p__Cyanobacteria	NA	o__Chroococcidiopsidales	f__Chroococcidiopsidaceae
OTU1909	0	0	0	0	0	0	0	0	1	0	2	0	0	1	0	0	0	d__Bacteria	p__Cyanobacteria	NA	o__Chroococcidiopsidales	f__Chroococcidiopsidaceae	g__Chroococcidiopsis
OTU191	0	0	0	0	0	0	7	1	0	0	0	0	0	0	0	0	0	d__Archaea	p__Euryarchaeota	c__Methanobacteria	o__Methanobacteriales	f__Methanobacteriaceae	g__Methanothermobacter	s__Methanothermobacter sp. CaT2
OTU1910	0	0	0	0	0	0	0	0	1	0	2	0	0	1	0	0	0	d__Bacteria	p__Cyanobacteria	NA	o__Chroococcidiopsidales	f__Chroococcidiopsidaceae	g__Chroococcidiopsis
OTU1911	0	0	2	0	0	0	0	1	0	0	0	0	0	0	0	0	0	d__Bacteria	p__Cyanobacteria	NA	o__Gloeoemargaritales
OTU1912	0	0	2	0	0	0	0	1	0	0	0	0	0	0	0	0	0	d__Bacteria	p__Cyanobacteria	NA	o__Gloeoemargaritales	f__Gloeomargaritaceae
OTU1913	0	0	2	0	0	0	0	1	0	0	0	0	0	0	0	0	0	d__Bacteria	p__Cyanobacteria	NA	o__Gloeoemargaritales	f__Gloeomargaritaceae	g__Gloeomargarita
OTU1914	0	0	2	0	0	0	0	1	0	0	0	0	0	0	0	0	0	d__Bacteria	p__Cyanobacteria	NA	o__Gloeoemargaritales	f__Gloeomargaritaceae	g__Gloeomargarita
OTU1915	282	681	1232	380	198	245	1442	2009	462	175	649	274	481	443	893	1376	1095	d__Bacteria	p__Cyanobacteria	NA	o__Nostocales
OTU1916	4	5	15	9	2	1	18	23	10	0	8	2	1	5	20	20	12	d__Bacteria	p__Cyanobacteria	NA	o__Nostocales	f__Aphanizomenonaceae
OTU1917	0	0	1	0	0	0	0	1	0	0	0	0	0	0	0	0	0	d__Bacteria	p__Cyanobacteria	NA	o__Nostocales	f__Aphanizomenonaceae	g__Anabaenopsis
OTU1918	0	0	1	0	0	0	0	1	0	0	0	0	0	0	0	0	0	d__Bacteria	p__Cyanobacteria	NA	o__Nostocales	f__Aphanizomenonaceae	g__Anabaenopsis
OTU1919	4	4	9	0	1	0	14	6	6	0	5	0	1	4	12	6	7	d__Bacteria	p__Cyanobacteria	NA	o__Nostocales	f__Aphanizomenonaceae	g__Dolichospermum
OTU192	0	0	0	0	0	0	1	1	0	0	0	0	0	0	0	0	0	d__Archaea	p__Euryarchaeota	c__Methanobacteria	o__Methanobacteriales	f__Methanobacteriaceae	g__Methanothermobacter	s__Methanothermobacter thermautotrophicus
OTU1920	4	4	9	0	1	0	14	6	6	0	5	0	1	4	12	6	7	d__Bacteria	p__Cyanobacteria	NA	o__Nostocales	f__Aphanizomenonaceae	g__Dolichospermum
OTU1921	0	1	2	0	0	0	2	7	4	0	0	0	0	0	0	2	4	d__Bacteria	p__Cyanobacteria	NA	o__Nostocales	f__Aphanizomenonaceae	g__Nodularia
OTU1922	0	1	2	0	0	0	2	7	4	0	0	0	0	0	0	2	4	d__Bacteria	p__Cyanobacteria	NA	o__Nostocales	f__Aphanizomenonaceae	g__Nodularia
OTU1923	0	0	0	9	0	0	0	0	0	0	0	2	0	0	0	0	0	d__Bacteria	p__Cyanobacteria	NA	o__Nostocales	f__Aphanizomenonaceae	g__Raphidiopsis
OTU1924	0	0	0	9	0	0	0	0	0	0	0	2	0	0	0	0	0	d__Bacteria	p__Cyanobacteria	NA	o__Nostocales	f__Aphanizomenonaceae	g__Raphidiopsis
OTU1925	0	0	3	0	1	1	2	9	0	0	3	0	0	1	8	12	1	d__Bacteria	p__Cyanobacteria	NA	o__Nostocales	f__Aphanizomenonaceae	g__Sphaerospermopsis
OTU1926	0	0	3	0	1	1	2	9	0	0	3	0	0	1	8	12	1	d__Bacteria	p__Cyanobacteria	NA	o__Nostocales	f__Aphanizomenonaceae	g__Sphaerospermopsis
OTU1927	0	0	0	0	0	0	0	0	0	0	0	0	0	0	0	0	0	d__Bacteria	p__Cyanobacteria	NA	o__Nostocales	f__Fortieaceae
OTU1928	0	0	0	0	0	0	0	0	0	0	0	0	0	0	0	0	0	d__Bacteria	p__Cyanobacteria	NA	o__Nostocales	f__Fortieaceae	g__Aulosira
OTU1929	0	0	0	0	0	0	0	0	0	0	0	0	0	0	0	0	0	d__Bacteria	p__Cyanobacteria	NA	o__Nostocales	f__Fortieaceae	g__Aulosira
OTU193	0	1	1	0	2	0	3	2	1	0	0	0	0	0	5	0	2	d__Archaea	p__Euryarchaeota	c__Methanobacteria	o__Methanobacteriales	f__Methanobacteriaceae	g__Methanothermobacter	s__Methanothermobacter wolfeii
OTU1930	24	40	30	44	26	12	17	35	17	12	23	19	14	7	20	18	13	d__Bacteria	p__Cyanobacteria	NA	o__Nostocales	f__Hapalosiphonaceae
OTU1931	24	40	30	44	26	12	17	35	17	12	23	19	14	7	20	18	13	d__Bacteria	p__Cyanobacteria	NA	o__Nostocales	f__Hapalosiphonaceae	g__Fischerella
OTU1932	23	38	14	44	26	12	9	33	12	12	18	15	12	6	15	18	12	d__Bacteria	p__Cyanobacteria	NA	o__Nostocales	f__Hapalosiphonaceae	g__Fischerella
OTU1933	1	2	1	0	0	0	0	0	1	0	0	2	1	0	1	0	0	d__Bacteria	p__Cyanobacteria	NA	o__Nostocales	f__Hapalosiphonaceae	g__Fischerella
OTU1934	196	514	664	198	88	166	1056	1471	278	97	372	105	335	241	629	1013	722	d__Bacteria	p__Cyanobacteria	NA	o__Nostocales	f__Nostocaceae
OTU1935	92	188	334	108	35	64	459	786	127	29	153	47	144	123	286	373	329	d__Bacteria	p__Cyanobacteria	NA	o__Nostocales	f__Nostocaceae	g__Anabaena
OTU1936	10	27	22	13	2	6	31	46	4	1	8	2	7	4	14	13	15	d__Bacteria	p__Cyanobacteria	NA	o__Nostocales	f__Nostocaceae	g__Anabaena
OTU1937	76	148	271	91	27	49	384	643	113	26	130	42	121	106	246	345	287	d__Bacteria	p__Cyanobacteria	NA	o__Nostocales	f__Nostocaceae	g__Anabaena
OTU1938	6	13	38	4	6	9	43	95	10	2	15	3	16	13	25	14	27	d__Bacteria	p__Cyanobacteria	NA	o__Nostocales	f__Nostocaceae	g__Anabaena
OTU1939	0	0	3	0	1	0	0	1	0	0	1	1	0	0	2	0	2	d__Bacteria	p__Cyanobacteria	NA	o__Nostocales	f__Nostocaceae	g__Cylindrospermum
OTU194	17	3	43	5	7	5	24	88	9	6	11	5	8	11	25	26	21	d__Archaea	p__Euryarchaeota	c__Methanobacteria	o__Methanobacteriales	f__Methanothermaceae
OTU1940	0	0	3	0	1	0	0	1	0	0	1	1	0	0	2	0	2	d__Bacteria	p__Cyanobacteria	NA	o__Nostocales	f__Nostocaceae	g__Cylindrospermum
OTU1941	101	322	310	89	51	98	597	670	144	67	216	53	188	116	331	639	383	d__Bacteria	p__Cyanobacteria	NA	o__Nostocales	f__Nostocaceae	g__Nostoc
OTU1942	0	1	3	0	0	2	0	3	0	1	1	0	0	0	0	0	1	d__Bacteria	p__Cyanobacteria	NA	o__Nostocales	f__Nostocaceae	g__Nostoc
OTU1943	0	0	0	0	0	0	0	0	4	0	0	0	1	0	8	0	0	d__Bacteria	p__Cyanobacteria	NA	o__Nostocales	f__Nostocaceae	g__Nostoc
OTU1944	27	15	47	14	15	14	24	40	15	28	32	9	22	4	28	6	49	d__Bacteria	p__Cyanobacteria	NA	o__Nostocales	f__Nostocaceae	g__Nostoc
OTU1945	1	1	0	2	0	0	0	0	0	0	0	0	0	0	0	0	1	d__Bacteria	p__Cyanobacteria	NA	o__Nostocales	f__Nostocaceae	g__Nostoc
OTU1946	2	7	7	5	3	4	4	4	2	2	15	4	3	0	1	4	9	d__Bacteria	p__Cyanobacteria	NA	o__Nostocales	f__Nostocaceae	g__Nostoc
OTU1947	0	4	0	0	0	2	0	1	1	1	2	0	0	0	0	0	5	d__Bacteria	p__Cyanobacteria	NA	o__Nostocales	f__Nostocaceae	g__Nostoc
OTU1948	0	0	1	0	0	0	0	1	0	0	0	0	0	0	3	0	1	d__Bacteria	p__Cyanobacteria	NA	o__Nostocales	f__Nostocaceae	g__Nostoc
OTU1949	0	0	1	0	0	0	0	0	0	0	0	0	0	0	0	0	0	d__Bacteria	p__Cyanobacteria	NA	o__Nostocales	f__Nostocaceae	g__Nostoc
OTU195	17	3	43	5	7	5	24	88	9	6	11	5	8	11	25	26	21	d__Archaea	p__Euryarchaeota	c__Methanobacteria	o__Methanobacteriales	f__Methanothermaceae	g__Methanothermus
OTU1950	0	1	1	0	0	0	0	0	0	0	0	0	0	0	0	0	0	d__Bacteria	p__Cyanobacteria	NA	o__Nostocales	f__Nostocaceae	g__Nostoc
OTU1951	10	13	10	8	8	19	2	20	17	8	11	10	2	2	7	10	7	d__Bacteria	p__Cyanobacteria	NA	o__Nostocales	f__Nostocaceae	g__Nostoc
OTU1952	0	1	2	0	0	0	1	6	0	0	0	0	0	0	0	0	0	d__Bacteria	p__Cyanobacteria	NA	o__Nostocales	f__Nostocaceae	g__Nostoc
OTU1953	0	0	0	0	0	0	0	0	0	0	0	0	0	0	0	0	0	d__Bacteria	p__Cyanobacteria	NA	o__Nostocales	f__Nostocaceae	g__Nostoc
OTU1954	0	0	0	0	0	0	0	0	0	0	0	0	0	0	0	0	0	d__Bacteria	p__Cyanobacteria	NA	o__Nostocales	f__Nostocaceae	g__Nostoc
OTU1955	0	2	0	0	1	0	0	2	0	0	0	0	1	0	0	1	3	d__Bacteria	p__Cyanobacteria	NA	o__Nostocales	f__Nostocaceae	g__Nostoc
OTU1956	59	269	230	59	21	52	561	588	104	27	150	29	159	107	284	612	299	d__Bacteria	p__Cyanobacteria	NA	o__Nostocales	f__Nostocaceae	g__Nostoc
OTU1957	0	3	3	0	1	4	0	7	4	0	2	1	2	1	0	1	2	d__Bacteria	p__Cyanobacteria	NA	o__Nostocales	f__Nostocaceae	g__Trichormus
OTU1958	0	1	0	0	0	0	0	1	0	0	0	1	0	0	0	0	1	d__Bacteria	p__Cyanobacteria	NA	o__Nostocales	f__Nostocaceae	g__Trichormus
OTU1959	0	2	3	0	1	4	0	6	4	0	2	0	2	1	0	1	1	d__Bacteria	p__Cyanobacteria	NA	o__Nostocales	f__Nostocaceae	g__Trichormus
OTU196	17	3	43	5	7	5	24	88	9	6	11	5	8	11	25	26	21	d__Archaea	p__Euryarchaeota	c__Methanobacteria	o__Methanobacteriales	f__Methanothermaceae	g__Methanothermus	s__Methanothermus fervidus
OTU1960	13	63	185	77	24	30	93	166	32	10	124	47	39	47	38	49	168	d__Bacteria	p__Cyanobacteria	NA	o__Nostocales	f__Rivulariaceae
OTU1961	9	57	171	75	22	27	84	151	30	7	119	44	32	42	27	43	160	d__Bacteria	p__Cyanobacteria	NA	o__Nostocales	f__Rivulariaceae	g__Calothrix
OTU1962	0	0	0	2	0	0	2	1	0	1	0	0	0	0	0	1	0	d__Bacteria	p__Cyanobacteria	NA	o__Nostocales	f__Rivulariaceae	g__Calothrix
OTU1963	1	8	36	4	2	4	5	29	7	0	12	4	6	3	2	2	14	d__Bacteria	p__Cyanobacteria	NA	o__Nostocales	f__Rivulariaceae	g__Calothrix
OTU1964	0	4	3	1	3	2	5	2	3	0	1	3	0	1	3	2	7	d__Bacteria	p__Cyanobacteria	NA	o__Nostocales	f__Rivulariaceae	g__Calothrix
OTU1965	0	0	1	0	0	0	0	0	2	0	0	1	0	2	0	0	0	d__Bacteria	p__Cyanobacteria	NA	o__Nostocales	f__Rivulariaceae	g__Calothrix
OTU1966	0	0	0	0	1	0	0	0	0	0	1	0	0	0	0	0	0	d__Bacteria	p__Cyanobacteria	NA	o__Nostocales	f__Rivulariaceae	g__Calothrix
OTU1967	2	23	113	54	5	6	35	101	13	2	91	31	19	35	9	20	129	d__Bacteria	p__Cyanobacteria	NA	o__Nostocales	f__Rivulariaceae	g__Calothrix
OTU1968	0	0	0	0	0	0	0	0	0	0	0	3	0	0	0	0	0	d__Bacteria	p__Cyanobacteria	NA	o__Nostocales	f__Rivulariaceae	g__Calothrix
OTU1969	0	0	0	0	0	0	0	0	0	0	0	0	0	0	0	0	0	d__Bacteria	p__Cyanobacteria	NA	o__Nostocales	f__Rivulariaceae	g__Calothrix
OTU197	54	166	459	105	121	58	156	255	133	32	207	158	93	187	176	207	157	d__Archaea	p__Euryarchaeota	c__Methanococci
OTU1970	0	0	1	3	2	1	0	0	0	0	2	0	0	0	0	1	0	d__Bacteria	p__Cyanobacteria	NA	o__Nostocales	f__Rivulariaceae	g__Calothrix
OTU1971	0	0	0	0	0	0	0	0	0	0	0	0	0	0	0	0	0	d__Bacteria	p__Cyanobacteria	NA	o__Nostocales	f__Rivulariaceae	g__Calothrix
OTU1972	6	21	11	8	8	5	29	10	1	2	7	2	4	0	5	13	6	d__Bacteria	p__Cyanobacteria	NA	o__Nostocales	f__Rivulariaceae	g__Calothrix
OTU1973	0	3	0	0	0	1	2	0	0	0	2	0	4	0	1	0	1	d__Bacteria	p__Cyanobacteria	NA	o__Nostocales	f__Rivulariaceae	g__Microchaete
OTU1974	0	3	0	0	0	1	2	0	0	0	2	0	4	0	1	0	1	d__Bacteria	p__Cyanobacteria	NA	o__Nostocales	f__Rivulariaceae	g__Microchaete
OTU1975	3	1	12	2	1	2	7	14	2	2	3	3	3	4	9	4	6	d__Bacteria	p__Cyanobacteria	NA	o__Nostocales	f__Rivulariaceae	g__Rivularia
OTU1976	3	1	12	2	1	2	7	14	2	2	3	3	3	4	9	4	6	d__Bacteria	p__Cyanobacteria	NA	o__Nostocales	f__Rivulariaceae	g__Rivularia
OTU1977	7	0	12	2	7	0	15	54	9	6	13	9	8	4	21	14	8	d__Bacteria	p__Cyanobacteria	NA	o__Nostocales	f__Scytonemataceae
OTU1978	7	0	12	2	7	0	15	54	9	6	13	9	8	4	21	14	8	d__Bacteria	p__Cyanobacteria	NA	o__Nostocales	f__Scytonemataceae	g__Scytonema
OTU1979	0	0	0	0	1	0	0	3	3	0	0	0	1	0	0	2	2	d__Bacteria	p__Cyanobacteria	NA	o__Nostocales	f__Scytonemataceae	g__Scytonema
OTU198	54	166	459	105	121	58	156	255	133	32	207	158	93	187	176	207	157	d__Archaea	p__Euryarchaeota	c__Methanococci	o__Methanococcales
OTU1980	0	0	12	2	4	0	8	29	6	1	8	8	7	3	7	7	6	d__Bacteria	p__Cyanobacteria	NA	o__Nostocales	f__Scytonemataceae	g__Scytonema
OTU1981	0	0	0	0	0	0	0	0	0	0	0	0	0	0	0	0	0	d__Bacteria	p__Cyanobacteria	NA	o__Nostocales	f__Tolypothrichaceae
OTU1982	0	0	0	0	0	0	0	0	0	0	0	0	0	0	0	0	0	d__Bacteria	p__Cyanobacteria	NA	o__Nostocales	f__Tolypothrichaceae	g__Tolypothrix
OTU1983	0	0	0	0	0	0	0	0	0	0	0	0	0	0	0	0	0	d__Bacteria	p__Cyanobacteria	NA	o__Nostocales	f__Tolypothrichaceae	g__Tolypothrix
OTU1984	31	45	292	42	45	25	203	208	105	32	88	87	62	111	155	201	120	d__Bacteria	p__Cyanobacteria	NA	o__Nostocales			s__Nostocales cyanobacterium HT-58-2
OTU1985	104	311	473	108	53	120	789	953	235	69	252	62	211	156	541	689	427	d__Bacteria	p__Cyanobacteria	NA	o__Oscillatoriales
OTU1986	0	0	0	0	0	0	0	0	0	0	0	0	0	0	0	0	0	d__Bacteria	p__Cyanobacteria	NA	o__Oscillatoriales	f__Coleofasciculaceae
OTU1987	0	0	0	0	0	0	0	0	0	0	0	0	0	0	0	0	0	d__Bacteria	p__Cyanobacteria	NA	o__Oscillatoriales	f__Coleofasciculaceae	g__Geitlerinema
OTU1988	0	0	0	0	0	0	0	0	0	0	0	0	0	0	0	0	0	d__Bacteria	p__Cyanobacteria	NA	o__Oscillatoriales	f__Coleofasciculaceae	g__Geitlerinema
OTU1989	4	7	11	2	1	1	12	28	5	2	9	5	1	3	15	6	16	d__Bacteria	p__Cyanobacteria	NA	o__Oscillatoriales	f__Cyanothecaceae
OTU199	20	15	103	24	11	13	58	76	39	4	29	22	19	41	66	63	37	d__Archaea	p__Euryarchaeota	c__Methanococci	o__Methanococcales	f__Methanocaldococcaceae
OTU1990	4	7	11	2	1	1	12	28	5	2	9	5	1	3	15	6	16	d__Bacteria	p__Cyanobacteria	NA	o__Oscillatoriales	f__Cyanothecaceae	g__Cyanothece
OTU1991	0	0	1	0	1	0	2	2	1	0	0	1	0	1	4	2	3	d__Bacteria	p__Cyanobacteria	NA	o__Oscillatoriales	f__Cyanothecaceae	g__Cyanothece
OTU1992	3	0	4	1	0	1	3	7	1	0	5	1	0	0	4	1	3	d__Bacteria	p__Cyanobacteria	NA	o__Oscillatoriales	f__Cyanothecaceae	g__Cyanothece
OTU1993	0	0	0	0	0	0	0	0	0	0	0	0	0	0	0	1	0	d__Bacteria	p__Cyanobacteria	NA	o__Oscillatoriales	f__Cyanothecaceae	g__Cyanothece
OTU1994	0	1	5	1	0	0	5	6	2	1	4	0	1	1	1	1	8	d__Bacteria	p__Cyanobacteria	NA	o__Oscillatoriales	f__Cyanothecaceae	g__Cyanothece
OTU1995	1	6	1	0	0	0	2	13	1	1	0	3	0	0	6	0	2	d__Bacteria	p__Cyanobacteria	NA	o__Oscillatoriales	f__Cyanothecaceae	g__Cyanothece
OTU1996	0	0	0	0	0	0	0	0	0	0	0	0	0	0	0	1	0	d__Bacteria	p__Cyanobacteria	NA	o__Oscillatoriales	f__Cyanothecaceae	g__Cyanothece
OTU1997	4	2	0	0	0	1	0	1	0	0	3	0	1	3	0	2	3	d__Bacteria	p__Cyanobacteria	NA	o__Oscillatoriales	f__Gomontiellaceae
OTU1998	4	2	0	0	0	1	0	1	0	0	3	0	1	3	0	2	3	d__Bacteria	p__Cyanobacteria	NA	o__Oscillatoriales	f__Gomontiellaceae	g__Crinalium
OTU1999	4	2	0	0	0	1	0	1	0	0	3	0	1	3	0	2	3	d__Bacteria	p__Cyanobacteria	NA	o__Oscillatoriales	f__Gomontiellaceae	g__Crinalium
OTU2	0	0	0	0	0	0	0	0	0	0	0	0	0	0	0	0	0	d__Archaea	p__Candidatus Korarchaeota	NA
OTU20	0	0	0	0	0	0	0	0	0	0	0	0	0	0	0	0	0	d__Archaea	p__Crenarchaeota	c__Thermoprotei	o__Desulfurococcales	f__Desulfurococcaceae	g__Desulfurococcus	s__Desulfurococcus amylolyticus
OTU200	14	12	89	22	10	12	42	68	33	4	25	14	15	37	53	56	31	d__Archaea	p__Euryarchaeota	c__Methanococci	o__Methanococcales	f__Methanocaldococcaceae	g__Methanocaldococcus
OTU2000	6	20	41	11	6	15	11	9	22	6	33	12	16	6	13	17	34	d__Bacteria	p__Cyanobacteria	NA	o__Oscillatoriales	f__Microcoleaceae
OTU2001	1	2	3	0	1	0	4	3	3	0	3	3	1	2	3	5	7	d__Bacteria	p__Cyanobacteria	NA	o__Oscillatoriales	f__Microcoleaceae	g__Arthrospira
OTU2002	1	1	2	0	0	0	3	2	2	0	3	3	1	2	2	4	5	d__Bacteria	p__Cyanobacteria	NA	o__Oscillatoriales	f__Microcoleaceae	g__Arthrospira
OTU2003	0	1	1	0	0	0	1	0	1	0	0	0	0	0	1	0	2	d__Bacteria	p__Cyanobacteria	NA	o__Oscillatoriales	f__Microcoleaceae	g__Arthrospira
OTU2004	0	0	0	0	0	0	0	0	0	0	0	0	0	0	0	0	0	d__Bacteria	p__Cyanobacteria	NA	o__Oscillatoriales	f__Microcoleaceae	g__Arthrospira
OTU2005	0	0	2	0	0	0	0	0	1	0	0	0	0	0	0	0	0	d__Bacteria	p__Cyanobacteria	NA	o__Oscillatoriales	f__Microcoleaceae	g__Microcoleus
OTU2006	0	0	2	0	0	0	0	0	1	0	0	0	0	0	0	0	0	d__Bacteria	p__Cyanobacteria	NA	o__Oscillatoriales	f__Microcoleaceae	g__Microcoleus
OTU2007	0	2	1	0	0	0	0	0	1	0	0	2	0	0	0	0	0	d__Bacteria	p__Cyanobacteria	NA	o__Oscillatoriales	f__Microcoleaceae	g__Planktothrix
OTU2008	0	2	1	0	0	0	0	0	1	0	0	2	0	0	0	0	0	d__Bacteria	p__Cyanobacteria	NA	o__Oscillatoriales	f__Microcoleaceae	g__Planktothrix
OTU2009	5	16	35	11	5	15	7	6	17	6	30	7	15	4	10	12	25	d__Bacteria	p__Cyanobacteria	NA	o__Oscillatoriales	f__Microcoleaceae	g__Trichodesmium
OTU201	1	2	5	0	1	0	0	1	2	0	1	1	1	1	0	0	0	d__Archaea	p__Euryarchaeota	c__Methanococci	o__Methanococcales	f__Methanocaldococcaceae	g__Methanocaldococcus	s__Methanocaldococcus bathoardescens
OTU2010	5	16	35	11	5	15	7	6	17	6	30	7	15	4	10	12	25	d__Bacteria	p__Cyanobacteria	NA	o__Oscillatoriales	f__Microcoleaceae	g__Trichodesmium
OTU2011	90	282	420	95	46	103	766	914	208	61	207	45	190	144	513	662	374	d__Bacteria	p__Cyanobacteria	NA	o__Oscillatoriales	f__Oscillatoriaceae
OTU2012	2	7	25	7	5	14	34	35	9	8	7	5	17	8	19	15	23	d__Bacteria	p__Cyanobacteria	NA	o__Oscillatoriales	f__Oscillatoriaceae	g__Moorea
OTU2013	2	7	25	7	5	14	34	35	9	8	7	5	17	8	19	15	23	d__Bacteria	p__Cyanobacteria	NA	o__Oscillatoriales	f__Oscillatoriaceae	g__Moorea
OTU2014	88	275	395	88	41	89	732	879	199	53	200	40	173	136	494	647	351	d__Bacteria	p__Cyanobacteria	NA	o__Oscillatoriales	f__Oscillatoriaceae	g__Oscillatoria
OTU2015	5	23	10	0	2	2	18	58	10	4	10	0	12	5	18	27	12	d__Bacteria	p__Cyanobacteria	NA	o__Oscillatoriales	f__Oscillatoriaceae	g__Oscillatoria
OTU2016	83	252	385	88	39	87	714	821	185	49	186	40	161	131	476	620	339	d__Bacteria	p__Cyanobacteria	NA	o__Oscillatoriales	f__Oscillatoriaceae	g__Oscillatoria
OTU2017	0	0	1	0	0	0	0	1	0	0	0	0	2	0	0	2	0	d__Bacteria	p__Cyanobacteria	NA	o__Oscillatoriales			s__Oscillatoriales cyanobacterium JSC-12
OTU2018	1	4	5	0	0	0	1	6	0	0	2	1	1	5	1	0	3	d__Bacteria	p__Cyanobacteria	NA	o__Pleurocapsales
OTU2019	0	4	5	0	0	0	1	5	0	0	1	1	1	5	1	0	3	d__Bacteria	p__Cyanobacteria	NA	o__Pleurocapsales	f__Dermocarpellaceae
OTU202	5	4	35	13	4	5	19	37	7	4	9	3	7	15	29	40	12	d__Archaea	p__Euryarchaeota	c__Methanococci	o__Methanococcales	f__Methanocaldococcaceae	g__Methanocaldococcus	s__Methanocaldococcus fervens
OTU2020	0	4	5	0	0	0	1	5	0	0	1	1	1	5	1	0	3	d__Bacteria	p__Cyanobacteria	NA	o__Pleurocapsales	f__Dermocarpellaceae	g__Stanieria
OTU2021	0	1	4	0	0	0	1	5	0	0	1	1	1	3	1	0	3	d__Bacteria	p__Cyanobacteria	NA	o__Pleurocapsales	f__Dermocarpellaceae	g__Stanieria
OTU2022	0	2	1	0	0	0	0	0	0	0	0	0	0	1	0	0	0	d__Bacteria	p__Cyanobacteria	NA	o__Pleurocapsales	f__Dermocarpellaceae	g__Stanieria
OTU2023	1	0	0	0	0	0	0	1	0	0	1	0	0	0	0	0	0	d__Bacteria	p__Cyanobacteria	NA	o__Pleurocapsales	f__Hyellaceae
OTU2024	1	0	0	0	0	0	0	1	0	0	1	0	0	0	0	0	0	d__Bacteria	p__Cyanobacteria	NA	o__Pleurocapsales	f__Hyellaceae	g__Pleurocapsa
OTU2025	1	0	0	0	0	0	0	1	0	0	1	0	0	0	0	0	0	d__Bacteria	p__Cyanobacteria	NA	o__Pleurocapsales	f__Hyellaceae	g__Pleurocapsa
OTU2026	41	60	60	39	13	13	64	45	24	15	66	11	37	32	39	41	41	d__Bacteria	p__Cyanobacteria	NA	o__Synechococcales
OTU2027	0	0	0	0	0	0	0	0	0	0	0	0	0	0	0	0	0	d__Bacteria	p__Cyanobacteria	NA	o__Synechococcales	f__Acaryochloridaceae
OTU2028	0	0	0	0	0	0	0	0	0	0	0	0	0	0	0	0	0	d__Bacteria	p__Cyanobacteria	NA	o__Synechococcales	f__Acaryochloridaceae	g__Acaryochloris
OTU2029	0	0	0	0	0	0	0	0	0	0	0	0	0	0	0	0	0	d__Bacteria	p__Cyanobacteria	NA	o__Synechococcales	f__Acaryochloridaceae	g__Acaryochloris
OTU203	2	0	2	1	0	0	2	0	1	0	0	0	0	0	0	0	0	d__Archaea	p__Euryarchaeota	c__Methanococci	o__Methanococcales	f__Methanocaldococcaceae	g__Methanocaldococcus	s__Methanocaldococcus infernus
OTU2030	4	8	15	1	0	2	4	0	1	3	5	0	3	2	6	9	9	d__Bacteria	p__Cyanobacteria	NA	o__Synechococcales	f__Chamaesiphonaceae
OTU2031	4	8	15	1	0	2	4	0	1	3	5	0	3	2	6	9	9	d__Bacteria	p__Cyanobacteria	NA	o__Synechococcales	f__Chamaesiphonaceae	g__Chamaesiphon
OTU2032	4	8	15	1	0	2	4	0	1	3	5	0	3	2	6	9	9	d__Bacteria	p__Cyanobacteria	NA	o__Synechococcales	f__Chamaesiphonaceae	g__Chamaesiphon
OTU2033	0	0	0	0	0	0	0	1	1	0	1	0	5	3	0	0	6	d__Bacteria	p__Cyanobacteria	NA	o__Synechococcales	f__Leptolyngbyaceae
OTU2034	0	0	0	0	0	0	0	1	1	0	1	0	5	3	0	0	6	d__Bacteria	p__Cyanobacteria	NA	o__Synechococcales	f__Leptolyngbyaceae	g__Leptolyngbya
OTU2035	0	0	0	0	0	0	0	0	0	0	0	0	0	0	0	0	0	d__Bacteria	p__Cyanobacteria	NA	o__Synechococcales	f__Leptolyngbyaceae	g__Leptolyngbya
OTU2036	0	0	0	0	0	0	0	0	1	0	0	0	0	0	0	0	0	d__Bacteria	p__Cyanobacteria	NA	o__Synechococcales	f__Leptolyngbyaceae	g__Leptolyngbya
OTU2037	0	0	0	0	0	0	0	1	0	0	1	0	5	3	0	0	6	d__Bacteria	p__Cyanobacteria	NA	o__Synechococcales	f__Leptolyngbyaceae	g__Leptolyngbya
OTU2038	0	0	0	0	0	0	0	0	0	0	0	0	0	0	0	0	0	d__Bacteria	p__Cyanobacteria	NA	o__Synechococcales	f__Leptolyngbyaceae	g__Leptolyngbya
OTU2039	0	1	0	1	0	0	0	0	0	0	0	0	0	1	0	0	0	d__Bacteria	p__Cyanobacteria	NA	o__Synechococcales	f__Merismopediaceae
OTU204	0	0	2	0	0	1	1	1	1	0	1	2	0	1	1	0	2	d__Archaea	p__Euryarchaeota	c__Methanococci	o__Methanococcales	f__Methanocaldococcaceae	g__Methanocaldococcus	s__Methanocaldococcus jannaschii
OTU2040	0	1	0	1	0	0	0	0	0	0	0	0	0	1	0	0	0	d__Bacteria	p__Cyanobacteria	NA	o__Synechococcales	f__Merismopediaceae	g__Synechocystis
OTU2041	0	0	0	0	0	0	0	0	0	0	0	0	0	0	0	0	0	d__Bacteria	p__Cyanobacteria	NA	o__Synechococcales	f__Merismopediaceae	g__Synechocystis
OTU2042	0	0	0	0	0	0	0	0	0	0	0	0	0	0	0	0	0	d__Bacteria	p__Cyanobacteria	NA	o__Synechococcales	f__Merismopediaceae	g__Synechocystis
OTU2043	0	0	0	0	0	0	0	0	0	0	0	0	0	0	0	0	0	d__Bacteria	p__Cyanobacteria	NA	o__Synechococcales	f__Merismopediaceae	g__Synechocystis
OTU2044	16	12	35	9	7	8	22	21	9	5	17	7	15	16	13	13	14	d__Bacteria	p__Cyanobacteria	NA	o__Synechococcales	f__Prochloraceae
OTU2045	16	12	35	9	7	8	22	21	9	5	17	7	15	16	13	13	14	d__Bacteria	p__Cyanobacteria	NA	o__Synechococcales	f__Prochloraceae	g__Prochlorococcus
OTU2046	16	12	34	9	7	8	18	14	8	4	14	7	13	10	13	12	12	d__Bacteria	p__Cyanobacteria	NA	o__Synechococcales	f__Prochloraceae	g__Prochlorococcus
OTU2047	0	0	1	0	0	0	1	0	0	0	2	0	0	1	0	1	0	d__Bacteria	p__Cyanobacteria	NA	o__Synechococcales	f__Prochloraceae	g__Prochlorococcus
OTU2048	0	0	0	0	0	0	2	1	0	0	0	0	1	0	0	0	1	d__Bacteria	p__Cyanobacteria	NA	o__Synechococcales	f__Prochloraceae	g__Prochlorococcus
OTU2049	0	0	0	0	0	0	0	0	0	0	0	0	0	0	0	0	0	d__Bacteria	p__Cyanobacteria	NA	o__Synechococcales	f__Prochloraceae	g__Prochlorococcus
OTU205	1	0	6	0	1	0	2	3	1	0	1	1	1	1	1	0	0	d__Archaea	p__Euryarchaeota	c__Methanococci	o__Methanococcales	f__Methanocaldococcaceae	g__Methanocaldococcus	s__Methanocaldococcus sp. FS406-22
OTU2050	0	0	0	0	0	0	0	0	0	0	0	0	0	0	0	0	0	d__Bacteria	p__Cyanobacteria	NA	o__Synechococcales	f__Prochloraceae	g__Prochlorococcus
OTU2051	0	0	0	0	0	0	0	0	0	0	0	0	0	0	0	0	0	d__Bacteria	p__Cyanobacteria	NA	o__Synechococcales	f__Prochloraceae	g__Prochlorococcus
OTU2052	0	0	0	0	0	0	0	0	0	1	0	0	0	2	8	0	0	d__Bacteria	p__Cyanobacteria	NA	o__Synechococcales	f__Prochlorotrichaceae
OTU2053	0	0	0	0	0	0	0	0	0	1	0	0	0	2	8	0	0	d__Bacteria	p__Cyanobacteria	NA	o__Synechococcales	f__Prochlorotrichaceae	g__Halomicronema
OTU2054	0	0	0	0	0	0	0	0	0	1	0	0	0	2	8	0	0	d__Bacteria	p__Cyanobacteria	NA	o__Synechococcales	f__Prochlorotrichaceae	g__Halomicronema
OTU2055	1	0	0	2	0	0	0	2	0	2	2	0	0	0	2	1	0	d__Bacteria	p__Cyanobacteria	NA	o__Synechococcales	f__Pseudanabaenaceae
OTU2056	1	0	0	2	0	0	0	2	0	2	2	0	0	0	2	1	0	d__Bacteria	p__Cyanobacteria	NA	o__Synechococcales	f__Pseudanabaenaceae	g__Pseudanabaena
OTU2057	1	0	0	2	0	0	0	2	0	2	2	0	0	0	2	1	0	d__Bacteria	p__Cyanobacteria	NA	o__Synechococcales	f__Pseudanabaenaceae	g__Pseudanabaena
OTU2058	20	39	10	24	6	3	38	21	13	4	41	3	14	8	10	18	12	d__Bacteria	p__Cyanobacteria	NA	o__Synechococcales	f__Synechococcaceae
OTU2059	1	5	4	2	2	1	4	6	5	0	5	0	1	4	1	2	3	d__Bacteria	p__Cyanobacteria	NA	o__Synechococcales	f__Synechococcaceae	g__Cyanobium
OTU206	5	5	39	8	4	4	18	26	21	0	13	7	5	19	22	14	17	d__Archaea	p__Euryarchaeota	c__Methanococci	o__Methanococcales	f__Methanocaldococcaceae	g__Methanocaldococcus	s__Methanocaldococcus vulcanius
OTU2060	0	2	0	0	0	0	1	0	2	0	1	0	0	1	0	0	0	d__Bacteria	p__Cyanobacteria	NA	o__Synechococcales	f__Synechococcaceae	g__Cyanobium
OTU2061	1	3	4	2	2	1	3	6	3	0	4	0	1	3	1	2	3	d__Bacteria	p__Cyanobacteria	NA	o__Synechococcales	f__Synechococcaceae	g__Cyanobium
OTU2062	16	24	4	18	1	0	31	9	3	0	25	2	1	1	4	13	1	d__Bacteria	p__Cyanobacteria	NA	o__Synechococcales	f__Synechococcaceae	g__Dactylococcopsis
OTU2063	16	24	4	18	1	0	31	9	3	0	25	2	1	1	4	13	1	d__Bacteria	p__Cyanobacteria	NA	o__Synechococcales	f__Synechococcaceae	g__Dactylococcopsis
OTU2064	3	10	2	4	3	2	3	5	5	4	11	1	11	3	4	3	7	d__Bacteria	p__Cyanobacteria	NA	o__Synechococcales	f__Synechococcaceae	g__Synechococcus
OTU2065	0	0	0	0	0	0	0	0	0	0	0	0	0	0	0	0	0	d__Bacteria	p__Cyanobacteria	NA	o__Synechococcales	f__Synechococcaceae	g__Synechococcus
OTU2066	0	0	0	0	0	0	0	0	0	0	0	0	0	0	0	0	0	d__Bacteria	p__Cyanobacteria	NA	o__Synechococcales	f__Synechococcaceae	g__Synechococcus
OTU2067	0	0	0	0	0	0	0	1	0	0	0	0	0	0	1	1	0	d__Bacteria	p__Cyanobacteria	NA	o__Synechococcales	f__Synechococcaceae	g__Synechococcus
OTU2068	0	0	0	0	0	0	0	0	0	0	0	0	0	0	0	0	1	d__Bacteria	p__Cyanobacteria	NA	o__Synechococcales	f__Synechococcaceae	g__Synechococcus
OTU2069	1	1	0	0	1	0	0	0	0	2	1	0	0	0	0	1	0	d__Bacteria	p__Cyanobacteria	NA	o__Synechococcales	f__Synechococcaceae	g__Synechococcus
OTU207	6	3	14	2	1	1	16	8	6	0	4	8	4	4	13	7	6	d__Archaea	p__Euryarchaeota	c__Methanococci	o__Methanococcales	f__Methanocaldococcaceae	g__Methanotorris
OTU2070	0	1	0	0	0	0	1	0	0	0	2	0	1	0	0	0	1	d__Bacteria	p__Cyanobacteria	NA	o__Synechococcales	f__Synechococcaceae	g__Synechococcus
OTU2071	0	0	0	0	0	0	0	0	0	0	0	0	0	0	0	0	0	d__Bacteria	p__Cyanobacteria	NA	o__Synechococcales	f__Synechococcaceae	g__Synechococcus
OTU2072	0	0	1	0	0	0	0	0	0	0	0	0	0	0	0	1	0	d__Bacteria	p__Cyanobacteria	NA	o__Synechococcales	f__Synechococcaceae	g__Synechococcus
OTU2073	0	0	0	0	0	0	0	0	0	0	0	0	0	0	0	0	1	d__Bacteria	p__Cyanobacteria	NA	o__Synechococcales	f__Synechococcaceae	g__Synechococcus
OTU2074	0	0	0	1	0	0	0	0	0	0	0	1	0	0	0	0	0	d__Bacteria	p__Cyanobacteria	NA	o__Synechococcales	f__Synechococcaceae	g__Synechococcus
OTU2075	0	0	0	0	1	0	0	0	1	0	0	0	0	0	0	0	0	d__Bacteria	p__Cyanobacteria	NA	o__Synechococcales	f__Synechococcaceae	g__Synechococcus
OTU2076	0	4	0	0	0	0	0	0	0	0	0	0	0	1	0	0	1	d__Bacteria	p__Cyanobacteria	NA	o__Synechococcales	f__Synechococcaceae	g__Synechococcus
OTU2077	0	0	0	0	0	0	0	0	0	0	0	0	0	0	0	0	0	d__Bacteria	p__Cyanobacteria	NA	o__Synechococcales	f__Synechococcaceae	g__Synechococcus
OTU2078	0	0	0	0	0	0	0	2	1	0	0	0	0	0	0	0	0	d__Bacteria	p__Cyanobacteria	NA	o__Synechococcales	f__Synechococcaceae	g__Synechococcus
OTU2079	0	0	0	0	0	0	0	0	0	0	0	0	0	0	0	0	0	d__Bacteria	p__Cyanobacteria	NA	o__Synechococcales	f__Synechococcaceae	g__Synechococcus
OTU208	6	3	14	2	1	1	16	8	6	0	4	8	4	4	13	7	6	d__Archaea	p__Euryarchaeota	c__Methanococci	o__Methanococcales	f__Methanocaldococcaceae	g__Methanotorris	s__Methanotorris igneus
OTU2080	0	0	0	0	0	0	0	0	0	0	0	0	0	0	0	0	0	d__Bacteria	p__Cyanobacteria	NA	o__Synechococcales	f__Synechococcaceae	g__Synechococcus
OTU2081	2	4	0	2	1	0	0	0	0	0	3	0	4	0	0	0	2	d__Bacteria	p__Cyanobacteria	NA	o__Synechococcales	f__Synechococcaceae	g__Synechococcus
OTU2082	0	0	0	0	0	0	0	1	0	0	1	0	0	1	0	0	0	d__Bacteria	p__Cyanobacteria	NA	o__Synechococcales	f__Synechococcaceae	g__Synechococcus
OTU2083	0	0	0	0	0	0	0	0	0	0	0	0	0	0	0	0	0	d__Bacteria	p__Cyanobacteria	NA	o__Synechococcales	f__Synechococcaceae	g__Synechococcus
OTU2084	0	0	0	0	0	0	0	0	0	0	1	0	0	0	1	0	0	d__Bacteria	p__Cyanobacteria	NA	o__Synechococcales	f__Synechococcaceae	g__Synechococcus
OTU2085	0	0	0	0	0	1	1	0	0	2	0	0	0	0	1	0	1	d__Bacteria	p__Cyanobacteria	NA	o__Synechococcales	f__Synechococcaceae	g__Synechococcus
OTU2086	0	0	0	0	0	0	0	0	0	0	0	0	0	0	0	0	0	d__Bacteria	p__Cyanobacteria	NA	o__Synechococcales	f__Synechococcaceae	g__Synechococcus
OTU2087	0	0	0	0	0	0	0	0	0	0	1	0	0	0	0	0	0	d__Bacteria	p__Cyanobacteria	NA	o__Synechococcales	f__Synechococcaceae	g__Synechococcus
OTU2088	0	0	1	0	0	0	0	0	0	0	0	0	0	0	1	0	0	d__Bacteria	p__Cyanobacteria	NA	o__Synechococcales	f__Synechococcaceae	g__Synechococcus
OTU2089	0	0	0	0	0	0	0	0	0	0	0	0	0	0	0	0	0	d__Bacteria	p__Cyanobacteria	NA	o__Synechococcales	f__Synechococcaceae	g__Synechococcus
OTU209	33	151	355	81	110	45	98	176	93	28	178	135	73	144	110	141	120	d__Archaea	p__Euryarchaeota	c__Methanococci	o__Methanococcales	f__Methanococcaceae
OTU2090	0	0	0	0	0	0	0	0	0	0	0	0	0	0	0	0	0	d__Bacteria	p__Cyanobacteria	NA	o__Synechococcales	f__Synechococcaceae	g__Synechococcus
OTU2091	0	0	0	0	0	0	0	0	0	0	0	0	0	0	0	0	0	d__Bacteria	p__Cyanobacteria	NA	o__Synechococcales	f__Synechococcaceae	g__Synechococcus
OTU2092	0	0	0	0	0	0	0	1	0	0	0	0	1	0	1	0	1	d__Bacteria	p__Cyanobacteria	NA	o__Synechococcales	f__Synechococcaceae	g__Thermosynechococcus
OTU2093	0	0	0	0	0	0	0	0	0	0	0	0	1	0	0	0	1	d__Bacteria	p__Cyanobacteria	NA	o__Synechococcales	f__Synechococcaceae	g__Thermosynechococcus
OTU2094	0	0	0	0	0	0	0	1	0	0	0	0	0	0	1	0	0	d__Bacteria	p__Cyanobacteria	NA	o__Synechococcales	f__Synechococcaceae	g__Thermosynechococcus
OTU2095	1	1	5	1	0	0	1	1	5	0	1	0	1	1	1	1	5	d__Bacteria	p__Cyanobacteria	NA				s__cyanobacterium endosymbiont of Epithemia turgida
OTU2096	0	0	2	1	2	0	2	3	8	0	2	1	2	0	2	2	3	d__Bacteria	p__Cyanobacteria	NA				s__cyanobacterium endosymbiont of Rhopalodia gibberula
OTU2097	0	2	2	1	0	0	2	6	2	0	12	1	2	0	1	1	1	d__Bacteria	p__Deferribacteres	NA
OTU2098	0	2	2	1	0	0	2	6	2	0	12	1	2	0	1	1	1	d__Bacteria	p__Deferribacteres	c__Deferribacteres
OTU2099	0	2	2	1	0	0	2	6	2	0	12	1	2	0	1	1	1	d__Bacteria	p__Deferribacteres	c__Deferribacteres	o__Deferribacterales
OTU21	0	0	0	0	0	0	0	0	0	0	0	0	0	0	0	0	0	d__Archaea	p__Crenarchaeota	c__Thermoprotei	o__Desulfurococcales	f__Desulfurococcaceae	g__Desulfurococcus	s__Desulfurococcus mucosus
OTU210	30	144	295	75	107	44	84	137	74	26	153	119	62	120	84	118	108	d__Archaea	p__Euryarchaeota	c__Methanococci	o__Methanococcales	f__Methanococcaceae	g__Methanococcus
OTU2100	0	2	2	1	0	0	2	6	2	0	12	1	2	0	1	1	1	d__Bacteria	p__Deferribacteres	c__Deferribacteres	o__Deferribacterales	f__Deferribacteraceae
OTU2101	0	0	0	0	0	0	2	1	0	0	11	0	0	0	1	1	0	d__Bacteria	p__Deferribacteres	c__Deferribacteres	o__Deferribacterales	f__Deferribacteraceae	g__Calditerrivibrio
OTU2102	0	0	0	0	0	0	2	1	0	0	11	0	0	0	1	1	0	d__Bacteria	p__Deferribacteres	c__Deferribacteres	o__Deferribacterales	f__Deferribacteraceae	g__Calditerrivibrio	s__Calditerrivibrio nitroreducens
OTU2103	0	1	1	0	0	0	0	5	1	0	0	0	1	0	0	0	1	d__Bacteria	p__Deferribacteres	c__Deferribacteres	o__Deferribacterales	f__Deferribacteraceae	g__Deferribacter
OTU2104	0	1	1	0	0	0	0	5	1	0	0	0	1	0	0	0	1	d__Bacteria	p__Deferribacteres	c__Deferribacteres	o__Deferribacterales	f__Deferribacteraceae	g__Deferribacter	s__Deferribacter desulfuricans
OTU2105	0	0	0	0	0	0	0	0	0	0	0	0	1	0	0	0	0	d__Bacteria	p__Deferribacteres	c__Deferribacteres	o__Deferribacterales	f__Deferribacteraceae	g__Denitrovibrio
OTU2106	0	0	0	0	0	0	0	0	0	0	0	0	1	0	0	0	0	d__Bacteria	p__Deferribacteres	c__Deferribacteres	o__Deferribacterales	f__Deferribacteraceae	g__Denitrovibrio	s__Denitrovibrio acetiphilus
OTU2107	0	1	1	1	0	0	0	0	1	0	0	1	0	0	0	0	0	d__Bacteria	p__Deferribacteres	c__Deferribacteres	o__Deferribacterales	f__Deferribacteraceae	g__Flexistipes
OTU2108	0	1	1	1	0	0	0	0	1	0	0	1	0	0	0	0	0	d__Bacteria	p__Deferribacteres	c__Deferribacteres	o__Deferribacterales	f__Deferribacteraceae	g__Flexistipes	s__Flexistipes sinusarabici
OTU2109	31	39	50	29	23	16	27	22	41	20	107	24	26	10	6	40	60	d__Bacteria	p__Deinococcus-Thermus	NA
OTU211	2	6	19	0	2	1	7	16	6	0	4	6	1	12	4	7	6	d__Archaea	p__Euryarchaeota	c__Methanococci	o__Methanococcales	f__Methanococcaceae	g__Methanococcus	s__Methanococcus aeolicus
OTU2110	31	39	50	29	23	16	27	22	41	20	107	24	26	10	6	40	60	d__Bacteria	p__Deinococcus-Thermus	c__Deinococci
OTU2111	21	13	11	13	4	4	2	7	22	13	64	7	3	4	2	12	13	d__Bacteria	p__Deinococcus-Thermus	c__Deinococci	o__Deinococcales
OTU2112	21	13	11	13	4	4	2	7	22	13	64	7	3	3	2	12	13	d__Bacteria	p__Deinococcus-Thermus	c__Deinococci	o__Deinococcales	f__Deinococcaceae
OTU2113	21	13	11	13	4	4	2	7	22	13	64	7	3	3	2	12	13	d__Bacteria	p__Deinococcus-Thermus	c__Deinococci	o__Deinococcales	f__Deinococcaceae	g__Deinococcus
OTU2114	2	1	0	1	1	1	0	5	2	0	2	0	1	2	0	0	1	d__Bacteria	p__Deinococcus-Thermus	c__Deinococci	o__Deinococcales	f__Deinococcaceae	g__Deinococcus	s__Deinococcus actinosclerus
OTU2115	0	0	7	1	0	1	0	0	6	1	4	4	0	1	0	2	11	d__Bacteria	p__Deinococcus-Thermus	c__Deinococci	o__Deinococcales	f__Deinococcaceae	g__Deinococcus	s__Deinococcus deserti
OTU2116	0	1	0	0	0	0	0	0	0	0	0	0	0	0	0	0	0	d__Bacteria	p__Deinococcus-Thermus	c__Deinococci	o__Deinococcales	f__Deinococcaceae	g__Deinococcus	s__Deinococcus ficus
OTU2117	10	2	0	2	0	0	1	0	10	0	3	0	2	0	1	10	0	d__Bacteria	p__Deinococcus-Thermus	c__Deinococci	o__Deinococcales	f__Deinococcaceae	g__Deinococcus	s__Deinococcus geothermalis
OTU2118	4	3	0	2	3	1	1	1	0	0	20	1	0	0	0	0	1	d__Bacteria	p__Deinococcus-Thermus	c__Deinococci	o__Deinococcales	f__Deinococcaceae	g__Deinococcus	s__Deinococcus gobiensis
OTU2119	0	1	0	0	0	0	0	0	1	0	0	0	0	0	0	0	0	d__Bacteria	p__Deinococcus-Thermus	c__Deinococci	o__Deinococcales	f__Deinococcaceae	g__Deinococcus	s__Deinococcus irradiatisoli
OTU212	12	114	96	65	86	40	38	21	41	20	107	78	49	28	31	59	61	d__Archaea	p__Euryarchaeota	c__Methanococci	o__Methanococcales	f__Methanococcaceae	g__Methanococcus	s__Methanococcus maripaludis
OTU2120	0	0	0	0	0	0	0	0	0	0	2	1	0	0	0	0	0	d__Bacteria	p__Deinococcus-Thermus	c__Deinococci	o__Deinococcales	f__Deinococcaceae	g__Deinococcus	s__Deinococcus maricopensis
OTU2121	0	0	0	0	0	0	0	0	0	0	0	0	0	0	0	0	0	d__Bacteria	p__Deinococcus-Thermus	c__Deinococci	o__Deinococcales	f__Deinococcaceae	g__Deinococcus	s__Deinococcus peraridilitoris
OTU2122	0	1	1	0	0	0	0	0	0	0	4	0	0	0	1	0	0	d__Bacteria	p__Deinococcus-Thermus	c__Deinococci	o__Deinococcales	f__Deinococcaceae	g__Deinococcus	s__Deinococcus proteolyticus
OTU2123	0	0	0	0	0	0	0	0	0	0	2	0	0	0	0	0	0	d__Bacteria	p__Deinococcus-Thermus	c__Deinococci	o__Deinococcales	f__Deinococcaceae	g__Deinococcus	s__Deinococcus puniceus
OTU2124	0	0	0	1	0	0	0	0	0	0	0	0	0	0	0	0	0	d__Bacteria	p__Deinococcus-Thermus	c__Deinococci	o__Deinococcales	f__Deinococcaceae	g__Deinococcus	s__Deinococcus radiodurans
OTU2125	0	0	0	0	0	0	0	0	0	0	0	0	0	0	0	0	0	d__Bacteria	p__Deinococcus-Thermus	c__Deinococci	o__Deinococcales	f__Deinococcaceae	g__Deinococcus	s__Deinococcus soli Cha et al. 2016
OTU2126	0	0	1	0	0	1	0	0	0	0	2	0	0	0	0	0	0	d__Bacteria	p__Deinococcus-Thermus	c__Deinococci	o__Deinococcales	f__Deinococcaceae	g__Deinococcus	s__Deinococcus sp. NW-56
OTU2127	1	3	1	0	0	0	0	0	0	0	2	0	0	0	0	0	0	d__Bacteria	p__Deinococcus-Thermus	c__Deinococci	o__Deinococcales	f__Deinococcaceae	g__Deinococcus	s__Deinococcus swuensis
OTU2128	0	0	0	0	0	0	0	0	0	12	0	0	0	0	0	0	0	d__Bacteria	p__Deinococcus-Thermus	c__Deinococci	o__Deinococcales	f__Deinococcaceae	g__Deinococcus	s__Deinococcus wulumuqiensis
OTU2129	0	0	0	0	0	0	0	0	0	0	0	0	0	1	0	0	0	d__Bacteria	p__Deinococcus-Thermus	c__Deinococci	o__Deinococcales	f__Trueperaceae
OTU213	0	1	8	1	2	0	6	13	3	1	5	1	2	4	4	2	2	d__Archaea	p__Euryarchaeota	c__Methanococci	o__Methanococcales	f__Methanococcaceae	g__Methanococcus	s__Methanococcus vannielii
OTU2130	0	0	0	0	0	0	0	0	0	0	0	0	0	1	0	0	0	d__Bacteria	p__Deinococcus-Thermus	c__Deinococci	o__Deinococcales	f__Trueperaceae	g__Truepera
OTU2131	0	0	0	0	0	0	0	0	0	0	0	0	0	1	0	0	0	d__Bacteria	p__Deinococcus-Thermus	c__Deinococci	o__Deinococcales	f__Trueperaceae	g__Truepera	s__Truepera radiovictrix
OTU2132	10	26	39	16	19	12	25	15	18	7	43	17	23	6	4	28	47	d__Bacteria	p__Deinococcus-Thermus	c__Deinococci	o__Thermales
OTU2133	10	26	39	16	19	12	25	15	18	7	43	17	23	6	4	28	47	d__Bacteria	p__Deinococcus-Thermus	c__Deinococci	o__Thermales	f__Thermaceae
OTU2134	0	0	1	0	0	0	0	0	0	0	1	0	1	0	0	0	0	d__Bacteria	p__Deinococcus-Thermus	c__Deinococci	o__Thermales	f__Thermaceae	g__Marinithermus
OTU2135	0	0	1	0	0	0	0	0	0	0	1	0	1	0	0	0	0	d__Bacteria	p__Deinococcus-Thermus	c__Deinococci	o__Thermales	f__Thermaceae	g__Marinithermus	s__Marinithermus hydrothermalis
OTU2136	0	0	2	0	0	1	1	0	2	3	1	0	1	3	0	1	2	d__Bacteria	p__Deinococcus-Thermus	c__Deinococci	o__Thermales	f__Thermaceae	g__Meiothermus
OTU2137	0	0	0	0	0	0	0	0	0	2	0	0	0	0	0	0	0	d__Bacteria	p__Deinococcus-Thermus	c__Deinococci	o__Thermales	f__Thermaceae	g__Meiothermus	s__Meiothermus ruber
OTU2138	0	0	2	0	0	1	1	0	2	1	1	0	1	3	0	1	2	d__Bacteria	p__Deinococcus-Thermus	c__Deinococci	o__Thermales	f__Thermaceae	g__Meiothermus	s__Meiothermus silvanus
OTU2139	6	25	22	13	16	9	20	9	15	1	25	17	21	1	2	22	41	d__Bacteria	p__Deinococcus-Thermus	c__Deinococci	o__Thermales	f__Thermaceae	g__Oceanithermus
OTU214	16	20	160	8	17	2	33	85	23	5	37	32	9	75	45	46	38	d__Archaea	p__Euryarchaeota	c__Methanococci	o__Methanococcales	f__Methanococcaceae	g__Methanococcus	s__Methanococcus voltae
OTU2140	6	25	22	13	16	9	20	9	15	1	25	17	21	1	2	22	41	d__Bacteria	p__Deinococcus-Thermus	c__Deinococci	o__Thermales	f__Thermaceae	g__Oceanithermus	s__Oceanithermus profundus
OTU2141	4	1	14	3	3	2	4	6	1	3	15	0	0	2	2	5	4	d__Bacteria	p__Deinococcus-Thermus	c__Deinococci	o__Thermales	f__Thermaceae	g__Thermus
OTU2142	0	0	0	0	0	1	0	0	0	1	3	0	0	0	0	0	0	d__Bacteria	p__Deinococcus-Thermus	c__Deinococci	o__Thermales	f__Thermaceae	g__Thermus	s__Thermus aquaticus
OTU2143	0	0	0	0	0	0	0	0	0	0	0	0	0	0	0	0	0	d__Bacteria	p__Deinococcus-Thermus	c__Deinococci	o__Thermales	f__Thermaceae	g__Thermus	s__Thermus brockianus
OTU2144	4	0	5	0	1	1	0	2	0	1	2	0	0	1	2	2	1	d__Bacteria	p__Deinococcus-Thermus	c__Deinococci	o__Thermales	f__Thermaceae	g__Thermus	s__Thermus oshimai
OTU2145	0	0	8	0	1	0	2	0	0	0	0	0	0	0	0	2	2	d__Bacteria	p__Deinococcus-Thermus	c__Deinococci	o__Thermales	f__Thermaceae	g__Thermus	s__Thermus parvatiensis
OTU2146	0	0	0	0	1	0	0	2	1	1	3	0	0	0	0	0	0	d__Bacteria	p__Deinococcus-Thermus	c__Deinococci	o__Thermales	f__Thermaceae	g__Thermus	s__Thermus scotoductus
OTU2147	0	0	0	0	0	0	0	0	0	0	1	0	0	0	0	0	0	d__Bacteria	p__Deinococcus-Thermus	c__Deinococci	o__Thermales	f__Thermaceae	g__Thermus	s__Thermus sp. CCB_US3_UF1
OTU2148	0	1	0	3	0	0	1	2	0	0	1	0	0	0	0	1	1	d__Bacteria	p__Deinococcus-Thermus	c__Deinococci	o__Thermales	f__Thermaceae	g__Thermus	s__Thermus thermophilus
OTU2149	1	1	1	0	1	1	1	1	0	2	0	0	1	0	2	4	1	d__Bacteria	p__Dictyoglomi	NA
OTU215	3	7	58	6	3	1	12	36	19	2	20	15	9	19	19	19	11	d__Archaea	p__Euryarchaeota	c__Methanococci	o__Methanococcales	f__Methanococcaceae	g__Methanothermococcus
OTU2150	1	1	1	0	1	1	1	1	0	2	0	0	1	0	2	4	1	d__Bacteria	p__Dictyoglomi	c__Dictyoglomia
OTU2151	1	1	1	0	1	1	1	1	0	2	0	0	1	0	2	4	1	d__Bacteria	p__Dictyoglomi	c__Dictyoglomia	o__Dictyoglomales
OTU2152	1	1	1	0	1	1	1	1	0	2	0	0	1	0	2	4	1	d__Bacteria	p__Dictyoglomi	c__Dictyoglomia	o__Dictyoglomales	f__Dictyoglomaceae
OTU2153	1	1	1	0	1	1	1	1	0	2	0	0	1	0	2	4	1	d__Bacteria	p__Dictyoglomi	c__Dictyoglomia	o__Dictyoglomales	f__Dictyoglomaceae	g__Dictyoglomus
OTU2154	0	0	0	0	0	1	0	0	0	0	0	0	0	0	0	2	0	d__Bacteria	p__Dictyoglomi	c__Dictyoglomia	o__Dictyoglomales	f__Dictyoglomaceae	g__Dictyoglomus	s__Dictyoglomus thermophilum
OTU2155	1	1	1	0	1	0	1	1	0	2	0	0	1	0	2	2	1	d__Bacteria	p__Dictyoglomi	c__Dictyoglomia	o__Dictyoglomales	f__Dictyoglomaceae	g__Dictyoglomus	s__Dictyoglomus turgidum
OTU2156	0	1	6	0	0	0	4	0	1	0	1	2	2	2	2	1	2	d__Bacteria	p__Elusimicrobia	NA
OTU2157	0	1	2	0	0	0	2	0	0	0	1	0	0	0	0	0	2	d__Bacteria	p__Elusimicrobia	c__Elusimicrobia
OTU2158	0	1	2	0	0	0	2	0	0	0	1	0	0	0	0	0	2	d__Bacteria	p__Elusimicrobia	c__Elusimicrobia	o__Elusimicrobiales
OTU2159	0	1	2	0	0	0	2	0	0	0	1	0	0	0	0	0	2	d__Bacteria	p__Elusimicrobia	c__Elusimicrobia	o__Elusimicrobiales	f__Elusimicrobiaceae
OTU216	3	7	58	6	3	1	12	36	19	2	20	15	9	19	19	19	11	d__Archaea	p__Euryarchaeota	c__Methanococci	o__Methanococcales	f__Methanococcaceae	g__Methanothermococcus	s__Methanothermococcus okinawensis
OTU2160	0	1	2	0	0	0	2	0	0	0	1	0	0	0	0	0	2	d__Bacteria	p__Elusimicrobia	c__Elusimicrobia	o__Elusimicrobiales	f__Elusimicrobiaceae	g__Elusimicrobium
OTU2161	0	1	2	0	0	0	2	0	0	0	1	0	0	0	0	0	2	d__Bacteria	p__Elusimicrobia	c__Elusimicrobia	o__Elusimicrobiales	f__Elusimicrobiaceae	g__Elusimicrobium	s__Elusimicrobium minutum
OTU2162	0	0	1	0	0	0	1	0	0	0	0	2	1	2	1	0	0	d__Bacteria	p__Elusimicrobia	c__Endomicrobia
OTU2163	0	0	1	0	0	0	1	0	0	0	0	2	1	2	1	0	0	d__Bacteria	p__Elusimicrobia	c__Endomicrobia	o__Endomicrobiales
OTU2164	0	0	1	0	0	0	1	0	0	0	0	2	1	2	1	0	0	d__Bacteria	p__Elusimicrobia	c__Endomicrobia	o__Endomicrobiales	f__Endomicrobiaceae
OTU2165	0	0	1	0	0	0	1	0	0	0	0	2	1	2	1	0	0	d__Bacteria	p__Elusimicrobia	c__Endomicrobia	o__Endomicrobiales	f__Endomicrobiaceae	g__Endomicrobium
OTU2166	0	0	0	0	0	0	0	0	0	0	0	0	0	0	0	0	0	d__Bacteria	p__Elusimicrobia	c__Endomicrobia	o__Endomicrobiales	f__Endomicrobiaceae	g__Endomicrobium	s__Candidatus Endomicrobium trichonymphae
OTU2167	0	0	1	0	0	0	1	0	0	0	0	2	1	2	1	0	0	d__Bacteria	p__Elusimicrobia	c__Endomicrobia	o__Endomicrobiales	f__Endomicrobiaceae	g__Endomicrobium	s__Endomicrobium proavitum
OTU2168	0	0	1	0	0	0	0	0	1	0	0	0	0	0	1	0	0	d__Bacteria	p__Elusimicrobia	NA				s__uncultured Termite group 1 bacterium
OTU2169	0	0	0	0	0	0	0	0	0	0	0	0	0	1	0	1	0	d__Bacteria	p__Fibrobacteres	NA
OTU217	148	693	949	273	126	175	1388	2322	302	81	578	189	482	336	1254	1496	697	d__Archaea	p__Euryarchaeota	c__Methanomicrobia
OTU2170	0	0	0	0	0	0	0	0	0	0	0	0	0	1	0	1	0	d__Bacteria	p__Fibrobacteres	c__Fibrobacteria
OTU2171	0	0	0	0	0	0	0	0	0	0	0	0	0	1	0	1	0	d__Bacteria	p__Fibrobacteres	c__Fibrobacteria	o__Fibrobacterales
OTU2172	0	0	0	0	0	0	0	0	0	0	0	0	0	1	0	1	0	d__Bacteria	p__Fibrobacteres	c__Fibrobacteria	o__Fibrobacterales	f__Fibrobacteraceae
OTU2173	0	0	0	0	0	0	0	0	0	0	0	0	0	1	0	1	0	d__Bacteria	p__Fibrobacteres	c__Fibrobacteria	o__Fibrobacterales	f__Fibrobacteraceae	g__Fibrobacter
OTU2174	0	0	0	0	0	0	0	0	0	0	0	0	0	1	0	1	0	d__Bacteria	p__Fibrobacteres	c__Fibrobacteria	o__Fibrobacterales	f__Fibrobacteraceae	g__Fibrobacter	s__Fibrobacter succinogenes
OTU2175	192799	63028	34319	35293	32444	36940	17135	35659	190283	113212	99919	20285	37173	13575	18571	17347	137388	d__Bacteria	p__Firmicutes	NA
OTU2176	30083	15092	18639	9260	8471	8221	9707	14832	34032	18147	25360	6463	9454	8265	10018	9845	28036	d__Bacteria	p__Firmicutes	c__Bacilli
OTU2177	29686	14206	15426	8596	8106	7876	7280	11949	33068	17912	23774	5775	8782	6736	7933	7670	26753	d__Bacteria	p__Firmicutes	c__Bacilli	o__Bacillales
OTU2178	5	2	14	1	4	2	8	1	8	0	12	2	7	6	3	2	15	d__Bacteria	p__Firmicutes	c__Bacilli	o__Bacillales	f__Alicyclobacillaceae
OTU2179	0	0	0	0	0	0	0	0	0	0	3	0	0	0	0	0	0	d__Bacteria	p__Firmicutes	c__Bacilli	o__Bacillales	f__Alicyclobacillaceae	g__Alicyclobacillus
OTU218	0	0	1	0	1	0	0	1	1	2	0	1	0	5	0	2	3	d__Archaea	p__Euryarchaeota	c__Methanomicrobia	o__Methanocellales
OTU2180	0	0	0	0	0	0	0	0	0	0	3	0	0	0	0	0	0	d__Bacteria	p__Firmicutes	c__Bacilli	o__Bacillales	f__Alicyclobacillaceae	g__Alicyclobacillus	s__Alicyclobacillus acidocaldarius
OTU2181	0	0	0	0	0	0	0	0	0	0	1	1	0	1	0	0	1	d__Bacteria	p__Firmicutes	c__Bacilli	o__Bacillales	f__Alicyclobacillaceae	g__Kyrpidia
OTU2182	0	0	0	0	0	0	0	0	0	0	0	0	0	0	0	0	0	d__Bacteria	p__Firmicutes	c__Bacilli	o__Bacillales	f__Alicyclobacillaceae	g__Kyrpidia	s__Kyrpidia spormannii
OTU2183	0	0	0	0	0	0	0	0	0	0	1	1	0	1	0	0	1	d__Bacteria	p__Firmicutes	c__Bacilli	o__Bacillales	f__Alicyclobacillaceae	g__Kyrpidia	s__Kyrpidia tusciae
OTU2184	5	2	14	1	4	2	8	1	8	0	8	1	7	5	3	2	14	d__Bacteria	p__Firmicutes	c__Bacilli	o__Bacillales	f__Alicyclobacillaceae	g__Tumebacillus
OTU2185	0	0	0	0	0	0	0	0	0	0	0	0	0	0	0	0	1	d__Bacteria	p__Firmicutes	c__Bacilli	o__Bacillales	f__Alicyclobacillaceae	g__Tumebacillus	s__Tumebacillus algifaecis
OTU2186	5	2	12	1	4	2	8	1	8	0	8	1	7	5	3	2	13	d__Bacteria	p__Firmicutes	c__Bacilli	o__Bacillales	f__Alicyclobacillaceae	g__Tumebacillus	s__Tumebacillus avium
OTU2187	28291	11968	7581	7239	6954	6881	3129	5823	29569	17129	20174	3462	7166	3155	3572	3241	22610	d__Bacteria	p__Firmicutes	c__Bacilli	o__Bacillales	f__Bacillaceae
OTU2188	0	0	1	1	0	0	0	1	0	0	3	2	0	0	2	0	1	d__Bacteria	p__Firmicutes	c__Bacilli	o__Bacillales	f__Bacillaceae	g__Aeribacillus
OTU2189	0	0	1	1	0	0	0	1	0	0	3	2	0	0	2	0	1	d__Bacteria	p__Firmicutes	c__Bacilli	o__Bacillales	f__Bacillaceae	g__Aeribacillus	s__Aeribacillus pallidus
OTU219	0	0	1	0	1	0	0	1	1	2	0	1	0	5	0	2	3	d__Archaea	p__Euryarchaeota	c__Methanomicrobia	o__Methanocellales	f__Methanocellaceae
OTU2190	0	1	1	0	0	0	0	0	1	0	17	0	0	0	0	0	0	d__Bacteria	p__Firmicutes	c__Bacilli	o__Bacillales	f__Bacillaceae	g__Amphibacillus
OTU2191	0	1	1	0	0	0	0	0	1	0	17	0	0	0	0	0	0	d__Bacteria	p__Firmicutes	c__Bacilli	o__Bacillales	f__Bacillaceae	g__Amphibacillus	s__Amphibacillus xylanus
OTU2192	4	5	22	2	3	1	17	16	9	2	24	1	8	9	34	11	3	d__Bacteria	p__Firmicutes	c__Bacilli	o__Bacillales	f__Bacillaceae	g__Anoxybacillus
OTU2193	0	0	1	0	0	0	2	5	0	0	8	0	4	2	0	2	0	d__Bacteria	p__Firmicutes	c__Bacilli	o__Bacillales	f__Bacillaceae	g__Anoxybacillus	s__Anoxybacillus amylolyticus
OTU2194	3	2	13	2	2	0	15	7	3	2	5	1	3	5	26	4	1	d__Bacteria	p__Firmicutes	c__Bacilli	o__Bacillales	f__Bacillaceae	g__Anoxybacillus	s__Anoxybacillus flavithermus
OTU2195	0	0	0	0	0	0	0	0	0	0	0	0	0	0	0	0	0	d__Bacteria	p__Firmicutes	c__Bacilli	o__Bacillales	f__Bacillaceae	g__Anoxybacillus	s__Anoxybacillus gonensis
OTU2196	0	0	1	0	0	0	0	1	1	0	0	0	0	1	1	0	0	d__Bacteria	p__Firmicutes	c__Bacilli	o__Bacillales	f__Bacillaceae	g__Anoxybacillus	s__Anoxybacillus kamchatkensis
OTU2197	0	0	0	0	0	0	0	0	0	0	0	0	0	0	0	0	0	d__Bacteria	p__Firmicutes	c__Bacilli	o__Bacillales	f__Bacillaceae	g__Anoxybacillus	s__Anoxybacillus sp. B2M1
OTU2198	0	0	0	0	0	0	0	0	0	0	0	0	0	0	0	0	0	d__Bacteria	p__Firmicutes	c__Bacilli	o__Bacillales	f__Bacillaceae	g__Anoxybacillus	s__Anoxybacillus sp. B7M1
OTU2199	28267	11928	7398	7207	6929	6865	3023	5668	29528	17121	19951	3433	7135	3089	3419	3135	22552	d__Bacteria	p__Firmicutes	c__Bacilli	o__Bacillales	f__Bacillaceae	g__Bacillus
OTU22	0	0	0	0	0	0	0	0	0	0	0	0	0	0	0	0	0	d__Archaea	p__Crenarchaeota	c__Thermoprotei	o__Desulfurococcales	f__Desulfurococcaceae	g__Ignicoccus
OTU220	0	0	1	0	1	0	0	1	1	2	0	1	0	5	0	2	3	d__Archaea	p__Euryarchaeota	c__Methanomicrobia	o__Methanocellales	f__Methanocellaceae	g__Methanocella
OTU2200	0	0	1	0	0	0	1	1	0	0	0	0	0	0	0	0	0	d__Bacteria	p__Firmicutes	c__Bacilli	o__Bacillales	f__Bacillaceae	g__Bacillus	s__Bacillus altitudinis
OTU2201	0	0	6	0	0	0	1	2	0	0	2	0	0	1	3	2	0	d__Bacteria	p__Firmicutes	c__Bacilli	o__Bacillales	f__Bacillaceae	g__Bacillus	s__Bacillus amyloliquefaciens
OTU2202	14	42	164	34	16	8	78	107	34	13	75	17	35	94	60	64	57	d__Bacteria	p__Firmicutes	c__Bacilli	o__Bacillales	f__Bacillaceae	g__Bacillus	s__Bacillus anthracis
OTU2203	0	0	0	0	0	0	0	0	0	0	0	0	1	0	0	0	0	d__Bacteria	p__Firmicutes	c__Bacilli	o__Bacillales	f__Bacillaceae	g__Bacillus	s__Bacillus aryabhattai
OTU2204	0	0	0	0	0	0	0	0	0	0	0	0	0	0	0	0	0	d__Bacteria	p__Firmicutes	c__Bacilli	o__Bacillales	f__Bacillaceae	g__Bacillus	s__Bacillus atrophaeus
OTU2205	0	0	3	0	0	0	0	1	0	0	1	0	0	0	0	0	1	d__Bacteria	p__Firmicutes	c__Bacilli	o__Bacillales	f__Bacillaceae	g__Bacillus	s__Bacillus beveridgei
OTU2206	0	0	0	0	0	0	0	0	0	0	0	0	0	0	0	0	0	d__Bacteria	p__Firmicutes	c__Bacilli	o__Bacillales	f__Bacillaceae	g__Bacillus	s__Bacillus bombysepticus
OTU2207	0	1	1	0	0	1	4	2	0	0	1	0	0	0	1	0	1	d__Bacteria	p__Firmicutes	c__Bacilli	o__Bacillales	f__Bacillaceae	g__Bacillus	s__Bacillus butanolivorans
OTU2208	0	0	0	1	0	0	0	3	1	0	0	0	0	1	0	0	2	d__Bacteria	p__Firmicutes	c__Bacilli	o__Bacillales	f__Bacillaceae	g__Bacillus	s__Bacillus cellulasensis
OTU2209	0	0	3	0	1	0	1	3	2	1	1	3	4	1	2	7	0	d__Bacteria	p__Firmicutes	c__Bacilli	o__Bacillales	f__Bacillaceae	g__Bacillus	s__Bacillus cellulosilyticus
OTU221	0	0	0	0	0	0	0	0	1	0	0	0	0	1	0	1	1	d__Archaea	p__Euryarchaeota	c__Methanomicrobia	o__Methanocellales	f__Methanocellaceae	g__Methanocella	s__Methanocella arvoryzae
OTU2210	27694	10864	2939	6480	6510	6437	1158	3099	28365	16816	18200	2851	6255	1384	1547	1169	20859	d__Bacteria	p__Firmicutes	c__Bacilli	o__Bacillales	f__Bacillaceae	g__Bacillus	s__Bacillus cereus
OTU2211	0	3	1	0	3	0	1	3	3	0	1	0	2	0	0	2	0	d__Bacteria	p__Firmicutes	c__Bacilli	o__Bacillales	f__Bacillaceae	g__Bacillus	s__Bacillus clausii
OTU2212	0	4	1	1	0	1	2	6	4	0	5	4	4	1	14	1	2	d__Bacteria	p__Firmicutes	c__Bacilli	o__Bacillales	f__Bacillaceae	g__Bacillus	s__Bacillus coagulans
OTU2213	2	9	28	7	13	9	24	37	6	10	12	2	8	13	18	20	24	d__Bacteria	p__Firmicutes	c__Bacilli	o__Bacillales	f__Bacillaceae	g__Bacillus	s__Bacillus cohnii
OTU2214	1	1	6	2	3	0	4	7	1	2	5	4	2	12	1	3	6	d__Bacteria	p__Firmicutes	c__Bacilli	o__Bacillales	f__Bacillaceae	g__Bacillus	s__Bacillus cytotoxicus
OTU2215	0	0	3	0	0	1	0	2	0	0	1	0	1	1	0	3	0	d__Bacteria	p__Firmicutes	c__Bacilli	o__Bacillales	f__Bacillaceae	g__Bacillus	s__Bacillus filamentosus
OTU2216	0	0	2	1	0	0	1	2	1	0	1	0	0	1	1	0	0	d__Bacteria	p__Firmicutes	c__Bacilli	o__Bacillales	f__Bacillaceae	g__Bacillus	s__Bacillus flexus
OTU2217	0	0	0	0	0	0	0	0	0	0	0	0	0	0	0	0	0	d__Bacteria	p__Firmicutes	c__Bacilli	o__Bacillales	f__Bacillaceae	g__Bacillus	s__Bacillus gibsonii
OTU2218	0	0	1	0	0	0	0	1	0	0	0	0	0	0	0	0	0	d__Bacteria	p__Firmicutes	c__Bacilli	o__Bacillales	f__Bacillaceae	g__Bacillus	s__Bacillus glycinifermentans
OTU2219	0	0	0	0	4	0	0	2	1	0	1	0	1	1	0	0	3	d__Bacteria	p__Firmicutes	c__Bacilli	o__Bacillales	f__Bacillaceae	g__Bacillus	s__Bacillus gobiensis
OTU222	0	0	1	0	1	0	0	1	0	2	0	1	0	4	0	1	2	d__Archaea	p__Euryarchaeota	c__Methanomicrobia	o__Methanocellales	f__Methanocellaceae	g__Methanocella	s__Methanocella conradii
OTU2220	0	0	0	0	0	0	0	0	0	0	0	0	0	0	0	0	0	d__Bacteria	p__Firmicutes	c__Bacilli	o__Bacillales	f__Bacillaceae	g__Bacillus	s__Bacillus halodurans
OTU2221	0	1	1	0	0	0	1	0	0	0	0	0	1	0	0	1	1	d__Bacteria	p__Firmicutes	c__Bacilli	o__Bacillales	f__Bacillaceae	g__Bacillus	s__Bacillus horikoshii
OTU2222	63	36	165	37	29	30	126	229	66	22	57	21	33	45	100	48	119	d__Bacteria	p__Firmicutes	c__Bacilli	o__Bacillales	f__Bacillaceae	g__Bacillus	s__Bacillus infantis
OTU2223	0	0	0	0	0	0	0	0	0	0	4	0	0	0	0	0	0	d__Bacteria	p__Firmicutes	c__Bacilli	o__Bacillales	f__Bacillaceae	g__Bacillus	s__Bacillus jeotgali
OTU2224	12	4	28	5	5	1	12	25	6	3	7	8	4	8	18	16	12	d__Bacteria	p__Firmicutes	c__Bacilli	o__Bacillales	f__Bacillaceae	g__Bacillus	s__Bacillus kochii
OTU2225	10	7	16	2	0	6	16	49	13	2	5	6	4	6	14	5	17	d__Bacteria	p__Firmicutes	c__Bacilli	o__Bacillales	f__Bacillaceae	g__Bacillus	s__Bacillus krulwichiae
OTU2226	0	6	0	4	3	1	1	3	0	3	8	2	4	1	0	0	0	d__Bacteria	p__Firmicutes	c__Bacilli	o__Bacillales	f__Bacillaceae	g__Bacillus	s__Bacillus lehensis
OTU2227	2	18	122	19	9	4	42	93	27	2	29	17	9	36	61	87	21	d__Bacteria	p__Firmicutes	c__Bacilli	o__Bacillales	f__Bacillaceae	g__Bacillus	s__Bacillus lentus
OTU2228	21	63	308	38	18	26	109	129	39	5	84	25	40	99	112	99	53	d__Bacteria	p__Firmicutes	c__Bacilli	o__Bacillales	f__Bacillaceae	g__Bacillus	s__Bacillus licheniformis
OTU2229	103	142	836	100	79	51	402	455	272	46	338	203	153	381	382	461	345	d__Bacteria	p__Firmicutes	c__Bacilli	o__Bacillales	f__Bacillaceae	g__Bacillus	s__Bacillus megaterium
OTU223	1	2	5	0	1	1	5	34	0	0	2	1	1	3	18	2	1	d__Archaea	p__Euryarchaeota	c__Methanomicrobia	o__Methanomicrobiales
OTU2230	2	1	21	2	2	4	5	14	3	1	5	3	2	7	13	9	15	d__Bacteria	p__Firmicutes	c__Bacilli	o__Bacillales	f__Bacillaceae	g__Bacillus	s__Bacillus methanolicus
OTU2231	0	0	2	0	0	0	0	1	0	0	0	0	1	0	2	0	1	d__Bacteria	p__Firmicutes	c__Bacilli	o__Bacillales	f__Bacillaceae	g__Bacillus	s__Bacillus muralis
OTU2232	4	2	22	1	1	3	10	18	3	4	8	1	6	15	1	6	4	d__Bacteria	p__Firmicutes	c__Bacilli	o__Bacillales	f__Bacillaceae	g__Bacillus	s__Bacillus mycoides
OTU2233	1	1	4	1	0	1	0	1	0	0	1	0	1	0	0	1	0	d__Bacteria	p__Firmicutes	c__Bacilli	o__Bacillales	f__Bacillaceae	g__Bacillus	s__Bacillus oceanisediminis
OTU2234	0	0	6	0	0	0	0	1	0	0	0	0	0	1	1	0	0	d__Bacteria	p__Firmicutes	c__Bacilli	o__Bacillales	f__Bacillaceae	g__Bacillus	s__Bacillus paralicheniformis
OTU2235	0	3	2	2	2	3	0	0	2	0	0	1	0	1	0	0	4	d__Bacteria	p__Firmicutes	c__Bacilli	o__Bacillales	f__Bacillaceae	g__Bacillus	s__Bacillus pseudofirmus
OTU2236	1	9	21	8	1	1	14	14	5	0	1	0	3	8	8	7	5	d__Bacteria	p__Firmicutes	c__Bacilli	o__Bacillales	f__Bacillaceae	g__Bacillus	s__Bacillus pseudomycoides
OTU2237	0	0	4	2	0	0	5	2	1	0	0	0	0	1	3	1	2	d__Bacteria	p__Firmicutes	c__Bacilli	o__Bacillales	f__Bacillaceae	g__Bacillus	s__Bacillus pumilus
OTU2238	18	48	50	22	4	18	105	124	32	18	51	17	58	29	91	67	72	d__Bacteria	p__Firmicutes	c__Bacilli	o__Bacillales	f__Bacillaceae	g__Bacillus	s__Bacillus safensis
OTU2239	0	0	0	0	0	0	0	0	0	0	0	0	0	0	0	0	0	d__Bacteria	p__Firmicutes	c__Bacilli	o__Bacillales	f__Bacillaceae	g__Bacillus	s__Bacillus siamensis
OTU224	0	0	0	0	0	0	0	0	0	0	0	0	0	0	0	0	0	d__Archaea	p__Euryarchaeota	c__Methanomicrobia	o__Methanomicrobiales	f__Methanocorpusculaceae
OTU2240	0	1	18	5	0	0	10	18	0	0	2	1	0	2	7	4	2	d__Bacteria	p__Firmicutes	c__Bacilli	o__Bacillales	f__Bacillaceae	g__Bacillus	s__Bacillus simplex
OTU2241	1	2	0	0	0	0	1	2	0	0	0	0	0	1	0	0	0	d__Bacteria	p__Firmicutes	c__Bacilli	o__Bacillales	f__Bacillaceae	g__Bacillus	s__Bacillus smithii
OTU2242	1	0	0	0	0	1	0	0	0	0	0	0	0	0	1	0	0	d__Bacteria	p__Firmicutes	c__Bacilli	o__Bacillales	f__Bacillaceae	g__Bacillus	s__Bacillus sonorensis
OTU2243	0	0	0	0	0	0	0	0	0	0	0	0	0	0	0	0	0	d__Bacteria	p__Firmicutes	c__Bacilli	o__Bacillales	f__Bacillaceae	g__Bacillus	s__Bacillus sp. (in: Bacteria)
OTU2244	0	0	0	0	0	1	0	0	1	0	0	0	0	1	1	1	1	d__Bacteria	p__Firmicutes	c__Bacilli	o__Bacillales	f__Bacillaceae	g__Bacillus	s__Bacillus sp. 1NLA3E
OTU2245	0	0	0	0	0	0	0	0	0	0	0	0	0	0	0	0	0	d__Bacteria	p__Firmicutes	c__Bacilli	o__Bacillales	f__Bacillaceae	g__Bacillus	s__Bacillus sp. 1s-1
OTU2246	0	0	0	0	0	0	0	0	0	0	0	0	0	0	0	0	0	d__Bacteria	p__Firmicutes	c__Bacilli	o__Bacillales	f__Bacillaceae	g__Bacillus	s__Bacillus sp. 275
OTU2247	0	0	0	0	0	0	0	0	0	0	0	0	0	0	0	0	0	d__Bacteria	p__Firmicutes	c__Bacilli	o__Bacillales	f__Bacillaceae	g__Bacillus	s__Bacillus sp. ABP14
OTU2248	0	0	0	0	0	0	0	0	0	0	0	0	0	0	0	0	0	d__Bacteria	p__Firmicutes	c__Bacilli	o__Bacillales	f__Bacillaceae	g__Bacillus	s__Bacillus sp. BH072
OTU2249	0	0	0	0	0	0	0	0	0	0	0	0	0	0	0	0	0	d__Bacteria	p__Firmicutes	c__Bacilli	o__Bacillales	f__Bacillaceae	g__Bacillus	s__Bacillus sp. DM2
OTU225	0	0	0	0	0	0	0	0	0	0	0	0	0	0	0	0	0	d__Archaea	p__Euryarchaeota	c__Methanomicrobia	o__Methanomicrobiales	f__Methanocorpusculaceae	g__Methanocorpusculum
OTU2250	0	0	0	0	0	0	0	0	0	0	0	0	0	0	0	0	0	d__Bacteria	p__Firmicutes	c__Bacilli	o__Bacillales	f__Bacillaceae	g__Bacillus	s__Bacillus sp. FDAARGOS_235
OTU2251	0	0	0	0	0	0	0	0	0	0	0	0	0	0	0	0	0	d__Bacteria	p__Firmicutes	c__Bacilli	o__Bacillales	f__Bacillaceae	g__Bacillus	s__Bacillus sp. FJAT-14266
OTU2252	0	0	0	0	0	0	0	0	0	0	0	0	0	0	0	0	0	d__Bacteria	p__Firmicutes	c__Bacilli	o__Bacillales	f__Bacillaceae	g__Bacillus	s__Bacillus sp. FJAT-18017
OTU2253	9	13	3	6	5	6	2	6	7	1	23	4	2	0	23	10	8	d__Bacteria	p__Firmicutes	c__Bacilli	o__Bacillales	f__Bacillaceae	g__Bacillus	s__Bacillus sp. FJAT-22090
OTU2254	0	2	0	1	0	0	3	0	1	0	0	0	0	0	0	0	0	d__Bacteria	p__Firmicutes	c__Bacilli	o__Bacillales	f__Bacillaceae	g__Bacillus	s__Bacillus sp. FJAT-45348
OTU2255	0	0	0	0	0	0	0	0	0	0	0	0	0	0	0	0	0	d__Bacteria	p__Firmicutes	c__Bacilli	o__Bacillales	f__Bacillaceae	g__Bacillus	s__Bacillus sp. H15-1
OTU2256	0	0	0	0	0	0	0	0	0	0	0	0	0	0	0	1	0	d__Bacteria	p__Firmicutes	c__Bacilli	o__Bacillales	f__Bacillaceae	g__Bacillus	s__Bacillus sp. HBCD-sjtu
OTU2257	0	0	2	0	0	0	0	0	0	0	1	0	2	0	1	2	0	d__Bacteria	p__Firmicutes	c__Bacilli	o__Bacillales	f__Bacillaceae	g__Bacillus	s__Bacillus sp. IHB B 7164
OTU2258	0	0	0	0	0	0	0	0	1	0	0	0	0	0	0	0	0	d__Bacteria	p__Firmicutes	c__Bacilli	o__Bacillales	f__Bacillaceae	g__Bacillus	s__Bacillus sp. JS
OTU2259	0	0	0	0	0	0	0	0	0	0	0	0	0	0	0	0	0	d__Bacteria	p__Firmicutes	c__Bacilli	o__Bacillales	f__Bacillaceae	g__Bacillus	s__Bacillus sp. LM 4-2
OTU226	0	0	0	0	0	0	0	0	0	0	0	0	0	0	0	0	0	d__Archaea	p__Euryarchaeota	c__Methanomicrobia	o__Methanomicrobiales	f__Methanocorpusculaceae	g__Methanocorpusculum	s__Methanocorpusculum labreanum
OTU2260	0	0	0	0	0	0	0	0	0	0	0	0	0	0	0	0	0	d__Bacteria	p__Firmicutes	c__Bacilli	o__Bacillales	f__Bacillaceae	g__Bacillus	s__Bacillus sp. Lzh-5
OTU2261	0	0	0	0	0	0	0	0	0	0	0	0	0	0	0	0	0	d__Bacteria	p__Firmicutes	c__Bacilli	o__Bacillales	f__Bacillaceae	g__Bacillus	s__Bacillus sp. MD-5
OTU2262	0	0	0	0	0	0	0	2	0	0	0	0	0	0	0	0	0	d__Bacteria	p__Firmicutes	c__Bacilli	o__Bacillales	f__Bacillaceae	g__Bacillus	s__Bacillus sp. OxB-1
OTU2263	0	0	0	0	0	0	0	0	0	0	0	0	0	0	0	0	0	d__Bacteria	p__Firmicutes	c__Bacilli	o__Bacillales	f__Bacillaceae	g__Bacillus	s__Bacillus sp. Pc3
OTU2264	0	0	0	2	0	0	0	0	0	0	0	0	0	2	0	0	0	d__Bacteria	p__Firmicutes	c__Bacilli	o__Bacillales	f__Bacillaceae	g__Bacillus	s__Bacillus sp. SDLI1
OTU2265	0	0	0	0	0	0	0	0	0	0	0	0	0	0	0	0	0	d__Bacteria	p__Firmicutes	c__Bacilli	o__Bacillales	f__Bacillaceae	g__Bacillus	s__Bacillus sp. SJ-10
OTU2266	0	0	0	0	0	0	0	0	0	0	0	0	0	0	0	0	0	d__Bacteria	p__Firmicutes	c__Bacilli	o__Bacillales	f__Bacillaceae	g__Bacillus	s__Bacillus sp. WP8
OTU2267	2	0	8	0	2	2	1	4	1	0	4	0	2	3	6	0	4	d__Bacteria	p__Firmicutes	c__Bacilli	o__Bacillales	f__Bacillaceae	g__Bacillus	s__Bacillus sp. X1(2014)
OTU2268	0	0	4	0	0	0	5	0	0	0	0	0	0	0	0	0	0	d__Bacteria	p__Firmicutes	c__Bacilli	o__Bacillales	f__Bacillaceae	g__Bacillus	s__Bacillus sp. Y-01
OTU2269	15	44	198	29	15	5	84	94	45	14	80	18	28	82	65	94	80	d__Bacteria	p__Firmicutes	c__Bacilli	o__Bacillales	f__Bacillaceae	g__Bacillus	s__Bacillus sp. Y1
OTU227	1	1	4	0	1	1	5	33	0	0	2	1	1	2	18	2	1	d__Archaea	p__Euryarchaeota	c__Methanomicrobia	o__Methanomicrobiales	f__Methanomicrobiaceae
OTU2270	0	0	0	0	0	0	0	0	0	0	0	0	0	0	0	0	0	d__Bacteria	p__Firmicutes	c__Bacilli	o__Bacillales	f__Bacillaceae	g__Bacillus	s__Bacillus sp. YP1
OTU2271	0	0	0	0	0	0	0	0	1	0	0	0	0	0	0	0	0	d__Bacteria	p__Firmicutes	c__Bacilli	o__Bacillales	f__Bacillaceae	g__Bacillus	s__Bacillus sp. ZY-1-1
OTU2272	3	3	12	2	2	2	11	4	5	0	6	1	1	6	9	5	7	d__Bacteria	p__Firmicutes	c__Bacilli	o__Bacillales	f__Bacillaceae	g__Bacillus	s__Bacillus subtilis
OTU2273	0	0	8	1	1	4	14	6	3	1	9	2	6	2	7	4	1	d__Bacteria	p__Firmicutes	c__Bacilli	o__Bacillales	f__Bacillaceae	g__Bacillus	s__Bacillus thermoamylovorans
OTU2274	257	525	2130	307	164	186	574	801	491	122	802	178	407	719	720	771	660	d__Bacteria	p__Firmicutes	c__Bacilli	o__Bacillales	f__Bacillaceae	g__Bacillus	s__Bacillus thuringiensis
OTU2275	1	1	12	4	0	1	8	4	2	0	1	1	2	2	8	4	5	d__Bacteria	p__Firmicutes	c__Bacilli	o__Bacillales	f__Bacillaceae	g__Bacillus	s__Bacillus toyonensis
OTU2276	0	0	0	0	0	0	0	0	0	0	0	0	0	0	0	0	0	d__Bacteria	p__Firmicutes	c__Bacilli	o__Bacillales	f__Bacillaceae	g__Bacillus	s__Bacillus vallismortis
OTU2277	0	1	1	0	2	1	0	7	1	0	7	0	0	1	0	1	2	d__Bacteria	p__Firmicutes	c__Bacilli	o__Bacillales	f__Bacillaceae	g__Bacillus	s__Bacillus velezensis
OTU2278	1	4	21	6	4	4	13	13	7	0	6	3	5	5	21	11	4	d__Bacteria	p__Firmicutes	c__Bacilli	o__Bacillales	f__Bacillaceae	g__Bacillus	s__Bacillus weihaiensis
OTU2279	0	0	0	0	0	0	0	1	1	0	1	2	0	0	1	1	1	d__Bacteria	p__Firmicutes	c__Bacilli	o__Bacillales	f__Bacillaceae	g__Bacillus	s__Bacillus wiedmannii
OTU228	0	0	0	0	0	0	0	1	0	0	1	1	1	0	0	1	1	d__Archaea	p__Euryarchaeota	c__Methanomicrobia	o__Methanomicrobiales	f__Methanomicrobiaceae	g__Methanoculleus
OTU2280	0	3	6	0	2	0	4	4	0	0	0	1	0	3	1	1	1	d__Bacteria	p__Firmicutes	c__Bacilli	o__Bacillales	f__Bacillaceae	g__Bacillus	s__Bacillus xiamenensis
OTU2281	0	1	1	0	0	0	1	2	0	0	0	0	1	0	0	4	0	d__Bacteria	p__Firmicutes	c__Bacilli	o__Bacillales	f__Bacillaceae	g__Fictibacillus
OTU2282	0	1	1	0	0	0	0	1	0	0	0	0	1	0	0	4	0	d__Bacteria	p__Firmicutes	c__Bacilli	o__Bacillales	f__Bacillaceae	g__Fictibacillus	s__Fictibacillus arsenicus
OTU2283	0	0	0	0	0	0	1	1	0	0	0	0	0	0	0	0	0	d__Bacteria	p__Firmicutes	c__Bacilli	o__Bacillales	f__Bacillaceae	g__Fictibacillus	s__Fictibacillus phosphorivorans
OTU2284	4	5	50	10	5	2	11	44	8	0	19	10	5	22	23	27	18	d__Bacteria	p__Firmicutes	c__Bacilli	o__Bacillales	f__Bacillaceae	g__Geobacillus
OTU2285	0	0	12	2	2	0	0	10	0	0	4	1	1	5	11	8	2	d__Bacteria	p__Firmicutes	c__Bacilli	o__Bacillales	f__Bacillaceae	g__Geobacillus	s__[Bacillus] caldolyticus
OTU2286	0	0	1	0	0	1	0	0	0	0	0	0	0	0	0	4	0	d__Bacteria	p__Firmicutes	c__Bacilli	o__Bacillales	f__Bacillaceae	g__Geobacillus	s__Geobacillus genomosp. 3
OTU2287	0	0	0	0	0	0	0	0	0	0	0	0	0	0	0	0	0	d__Bacteria	p__Firmicutes	c__Bacilli	o__Bacillales	f__Bacillaceae	g__Geobacillus	s__Geobacillus kaustophilus
OTU2288	0	0	0	0	0	0	0	0	0	0	0	0	0	0	0	0	0	d__Bacteria	p__Firmicutes	c__Bacilli	o__Bacillales	f__Bacillaceae	g__Geobacillus	s__Geobacillus lituanicus
OTU2289	0	1	2	0	0	0	0	6	5	0	0	0	0	1	1	1	2	d__Bacteria	p__Firmicutes	c__Bacilli	o__Bacillales	f__Bacillaceae	g__Geobacillus	s__Geobacillus sp. C56-T3
OTU229	0	0	0	0	0	0	0	1	0	0	1	1	1	0	0	1	1	d__Archaea	p__Euryarchaeota	c__Methanomicrobia	o__Methanomicrobiales	f__Methanomicrobiaceae	g__Methanoculleus	s__Methanoculleus bourgensis
OTU2290	0	0	0	0	0	0	0	0	0	0	0	0	0	0	0	0	0	d__Bacteria	p__Firmicutes	c__Bacilli	o__Bacillales	f__Bacillaceae	g__Geobacillus	s__Geobacillus sp. GHH01
OTU2291	0	0	1	0	0	0	0	0	1	0	0	1	0	0	0	4	0	d__Bacteria	p__Firmicutes	c__Bacilli	o__Bacillales	f__Bacillaceae	g__Geobacillus	s__Geobacillus sp. WCH70
OTU2292	0	0	0	0	0	0	0	0	0	0	0	0	0	0	0	0	0	d__Bacteria	p__Firmicutes	c__Bacilli	o__Bacillales	f__Bacillaceae	g__Geobacillus	s__Geobacillus sp. Y4.1MC1
OTU2293	0	0	0	0	0	0	0	0	0	0	0	0	0	0	0	0	1	d__Bacteria	p__Firmicutes	c__Bacilli	o__Bacillales	f__Bacillaceae	g__Geobacillus	s__Geobacillus sp. Y412MC52
OTU2294	0	0	0	0	0	0	0	0	0	0	0	0	0	0	0	0	0	d__Bacteria	p__Firmicutes	c__Bacilli	o__Bacillales	f__Bacillaceae	g__Geobacillus	s__Geobacillus sp. Y412MC61
OTU2295	0	0	0	0	0	0	1	0	0	0	0	0	0	0	0	1	1	d__Bacteria	p__Firmicutes	c__Bacilli	o__Bacillales	f__Bacillaceae	g__Geobacillus	s__Geobacillus stearothermophilus
OTU2296	0	0	3	0	0	0	0	0	0	0	0	0	0	1	0	0	0	d__Bacteria	p__Firmicutes	c__Bacilli	o__Bacillales	f__Bacillaceae	g__Geobacillus	s__Geobacillus subterraneus
OTU2297	0	0	0	0	0	0	0	0	0	0	0	0	0	0	0	0	0	d__Bacteria	p__Firmicutes	c__Bacilli	o__Bacillales	f__Bacillaceae	g__Geobacillus	s__Geobacillus thermocatenulatus
OTU2298	0	0	0	0	0	0	0	0	0	0	0	0	0	0	0	0	0	d__Bacteria	p__Firmicutes	c__Bacilli	o__Bacillales	f__Bacillaceae	g__Geobacillus	s__Geobacillus thermodenitrificans
OTU2299	0	0	2	0	1	1	0	3	0	0	3	4	0	0	0	1	0	d__Bacteria	p__Firmicutes	c__Bacilli	o__Bacillales	f__Bacillaceae	g__Geobacillus	s__Geobacillus thermoleovorans
OTU23	0	0	0	0	0	0	0	0	0	0	0	0	0	0	0	0	0	d__Archaea	p__Crenarchaeota	c__Thermoprotei	o__Desulfurococcales	f__Desulfurococcaceae	g__Ignicoccus	s__Ignicoccus hospitalis
OTU230	0	0	0	0	0	0	0	0	0	0	0	0	0	0	0	0	0	d__Archaea	p__Euryarchaeota	c__Methanomicrobia	o__Methanomicrobiales	f__Methanomicrobiaceae	g__Methanoculleus	s__Methanoculleus marisnigri
OTU2300	1	3	16	0	3	1	6	1	4	0	1	1	0	1	5	13	5	d__Bacteria	p__Firmicutes	c__Bacilli	o__Bacillales	f__Bacillaceae	g__Halobacillus
OTU2301	0	3	14	0	3	1	5	1	4	0	0	1	0	1	1	12	2	d__Bacteria	p__Firmicutes	c__Bacilli	o__Bacillales	f__Bacillaceae	g__Halobacillus	s__Halobacillus halophilus
OTU2302	1	0	2	0	0	0	1	0	0	0	1	0	0	0	4	1	3	d__Bacteria	p__Firmicutes	c__Bacilli	o__Bacillales	f__Bacillaceae	g__Halobacillus	s__Halobacillus mangrovi
OTU2303	3	0	8	3	0	0	0	0	1	1	4	0	0	0	0	0	0	d__Bacteria	p__Firmicutes	c__Bacilli	o__Bacillales	f__Bacillaceae	g__Lentibacillus
OTU2304	3	0	8	3	0	0	0	0	1	1	4	0	0	0	0	0	0	d__Bacteria	p__Firmicutes	c__Bacilli	o__Bacillales	f__Bacillaceae	g__Lentibacillus	s__Lentibacillus amyloliquefaciens
OTU2305	1	6	29	4	2	6	22	30	6	1	14	10	6	12	20	15	10	d__Bacteria	p__Firmicutes	c__Bacilli	o__Bacillales	f__Bacillaceae	g__Lysinibacillus
OTU2306	0	2	3	0	1	0	4	4	1	0	5	1	2	0	3	2	0	d__Bacteria	p__Firmicutes	c__Bacilli	o__Bacillales	f__Bacillaceae	g__Lysinibacillus	s__Lysinibacillus fusiformis
OTU2307	0	0	0	0	0	0	0	3	1	0	2	1	0	0	0	1	0	d__Bacteria	p__Firmicutes	c__Bacilli	o__Bacillales	f__Bacillaceae	g__Lysinibacillus	s__Lysinibacillus sp. 2017
OTU2308	0	2	16	0	1	1	6	15	2	0	2	0	3	4	4	6	3	d__Bacteria	p__Firmicutes	c__Bacilli	o__Bacillales	f__Bacillaceae	g__Lysinibacillus	s__Lysinibacillus sp. Marseille-P5727
OTU2309	0	0	0	0	0	2	0	0	0	0	0	0	0	0	0	1	0	d__Bacteria	p__Firmicutes	c__Bacilli	o__Bacillales	f__Bacillaceae	g__Lysinibacillus	s__Lysinibacillus sp. YS11
OTU231	0	0	0	0	0	0	0	0	0	0	0	0	0	0	0	0	0	d__Archaea	p__Euryarchaeota	c__Methanomicrobia	o__Methanomicrobiales	f__Methanomicrobiaceae	g__Methanoculleus	s__Methanoculleus sp. MAB1
OTU2310	0	0	4	2	0	0	1	3	0	0	4	6	1	1	1	1	2	d__Bacteria	p__Firmicutes	c__Bacilli	o__Bacillales	f__Bacillaceae	g__Lysinibacillus	s__Lysinibacillus sphaericus
OTU2311	1	2	6	1	0	3	9	5	2	1	1	2	0	7	12	4	5	d__Bacteria	p__Firmicutes	c__Bacilli	o__Bacillales	f__Bacillaceae	g__Lysinibacillus	s__Lysinibacillus varians
OTU2312	0	6	6	3	0	0	2	13	1	0	17	0	0	6	7	5	5	d__Bacteria	p__Firmicutes	c__Bacilli	o__Bacillales	f__Bacillaceae	g__Oceanobacillus
OTU2313	0	5	3	2	0	0	0	11	0	0	5	0	0	0	6	2	2	d__Bacteria	p__Firmicutes	c__Bacilli	o__Bacillales	f__Bacillaceae	g__Oceanobacillus	s__Oceanobacillus iheyensis
OTU2314	0	1	2	0	0	0	1	2	1	0	0	0	0	5	0	2	3	d__Bacteria	p__Firmicutes	c__Bacilli	o__Bacillales	f__Bacillaceae	g__Oceanobacillus	s__Oceanobacillus kimchii
OTU2315	0	0	1	1	0	0	1	0	0	0	12	0	0	1	1	1	0	d__Bacteria	p__Firmicutes	c__Bacilli	o__Bacillales	f__Bacillaceae	g__Oceanobacillus	s__Oceanobacillus sp. 160
OTU2316	0	1	0	0	0	0	0	5	1	0	1	0	0	0	0	1	0	d__Bacteria	p__Firmicutes	c__Bacilli	o__Bacillales	f__Bacillaceae	g__Parageobacillus
OTU2317	0	1	0	0	0	0	0	4	1	0	1	0	0	0	0	0	0	d__Bacteria	p__Firmicutes	c__Bacilli	o__Bacillales	f__Bacillaceae	g__Parageobacillus	s__Parageobacillus genomosp. 1
OTU2318	0	0	0	0	0	0	0	1	0	0	0	0	0	0	0	1	0	d__Bacteria	p__Firmicutes	c__Bacilli	o__Bacillales	f__Bacillaceae	g__Parageobacillus	s__Parageobacillus thermoglucosidasius
OTU2319	3	7	13	4	8	3	17	19	0	2	15	3	3	8	31	9	7	d__Bacteria	p__Firmicutes	c__Bacilli	o__Bacillales	f__Bacillaceae	g__Paraliobacillus
OTU232	0	0	0	0	0	0	0	4	0	0	0	0	0	0	0	0	0	d__Archaea	p__Euryarchaeota	c__Methanomicrobia	o__Methanomicrobiales	f__Methanomicrobiaceae	g__Methanofollis
OTU2320	3	7	13	4	8	3	17	19	0	2	15	3	3	8	31	9	7	d__Bacteria	p__Firmicutes	c__Bacilli	o__Bacillales	f__Bacillaceae	g__Paraliobacillus	s__Paraliobacillus sp. X-1125
OTU2321	0	0	0	0	3	0	0	1	0	0	2	0	0	0	0	0	0	d__Bacteria	p__Firmicutes	c__Bacilli	o__Bacillales	f__Bacillaceae	g__Salimicrobium
OTU2322	0	0	0	0	3	0	0	1	0	0	2	0	0	0	0	0	0	d__Bacteria	p__Firmicutes	c__Bacilli	o__Bacillales	f__Bacillaceae	g__Salimicrobium	s__Salimicrobium jeotgali
OTU2323	1	0	0	0	0	1	0	1	0	0	0	0	0	0	0	2	0	d__Bacteria	p__Firmicutes	c__Bacilli	o__Bacillales	f__Bacillaceae	g__Terribacillus
OTU2324	1	0	0	0	0	1	0	1	0	0	0	0	0	0	0	2	0	d__Bacteria	p__Firmicutes	c__Bacilli	o__Bacillales	f__Bacillaceae	g__Terribacillus	s__Terribacillus aidingensis
OTU2325	5	5	34	5	1	2	29	17	6	2	25	2	7	5	30	17	8	d__Bacteria	p__Firmicutes	c__Bacilli	o__Bacillales	f__Bacillaceae	g__Virgibacillus
OTU2326	0	3	0	0	0	0	0	0	0	0	0	0	0	0	1	0	0	d__Bacteria	p__Firmicutes	c__Bacilli	o__Bacillales	f__Bacillaceae	g__Virgibacillus	s__Virgibacillus halodenitrificans
OTU2327	5	2	29	5	1	2	28	12	6	1	20	1	7	5	28	15	3	d__Bacteria	p__Firmicutes	c__Bacilli	o__Bacillales	f__Bacillaceae	g__Virgibacillus	s__Virgibacillus necropolis
OTU2328	0	0	0	0	0	0	0	0	0	1	0	1	0	0	1	1	0	d__Bacteria	p__Firmicutes	c__Bacilli	o__Bacillales	f__Bacillaceae	g__Virgibacillus	s__Virgibacillus pantothenticus
OTU2329	0	0	4	0	0	0	1	5	0	0	1	0	0	0	0	0	3	d__Bacteria	p__Firmicutes	c__Bacilli	o__Bacillales	f__Bacillaceae	g__Virgibacillus	s__Virgibacillus phasianinus
OTU233	0	0	0	0	0	0	0	4	0	0	0	0	0	0	0	0	0	d__Archaea	p__Euryarchaeota	c__Methanomicrobia	o__Methanomicrobiales	f__Methanomicrobiaceae	g__Methanofollis	s__Methanofollis liminatans
OTU2330	0	0	0	0	0	0	0	0	0	0	0	0	0	0	0	0	1	d__Bacteria	p__Firmicutes	c__Bacilli	o__Bacillales	f__Bacillaceae	g__Virgibacillus	s__Virgibacillus sp. 6R
OTU2331	0	0	1	0	0	0	0	0	0	0	0	0	0	0	0	1	1	d__Bacteria	p__Firmicutes	c__Bacilli	o__Bacillales	f__Bacillaceae	g__Virgibacillus	s__Virgibacillus sp. SK37
OTU2332	5	9	11	1	3	2	7	8	3	2	18	2	4	5	9	21	11	d__Bacteria	p__Firmicutes	c__Bacilli	o__Bacillales	f__Listeriaceae
OTU2333	0	0	3	0	0	0	3	0	1	0	10	0	1	1	0	1	1	d__Bacteria	p__Firmicutes	c__Bacilli	o__Bacillales	f__Listeriaceae	g__Brochothrix
OTU2334	0	0	3	0	0	0	3	0	1	0	10	0	1	1	0	1	1	d__Bacteria	p__Firmicutes	c__Bacilli	o__Bacillales	f__Listeriaceae	g__Brochothrix	s__Brochothrix thermosphacta
OTU2335	5	9	8	1	3	2	4	8	2	2	8	2	3	4	9	20	10	d__Bacteria	p__Firmicutes	c__Bacilli	o__Bacillales	f__Listeriaceae	g__Listeria
OTU2336	2	0	2	0	0	0	0	0	0	0	1	0	1	0	0	0	0	d__Bacteria	p__Firmicutes	c__Bacilli	o__Bacillales	f__Listeriaceae	g__Listeria	s__Listeria innocua
OTU2337	1	0	2	1	2	1	0	2	0	1	0	2	1	0	2	0	2	d__Bacteria	p__Firmicutes	c__Bacilli	o__Bacillales	f__Listeriaceae	g__Listeria	s__Listeria ivanovii
OTU2338	2	5	2	0	1	1	4	6	1	1	3	0	1	4	0	4	3	d__Bacteria	p__Firmicutes	c__Bacilli	o__Bacillales	f__Listeriaceae	g__Listeria	s__Listeria monocytogenes
OTU2339	0	1	1	0	0	0	0	0	0	0	1	0	0	0	0	0	0	d__Bacteria	p__Firmicutes	c__Bacilli	o__Bacillales	f__Listeriaceae	g__Listeria	s__Listeria seeligeri
OTU234	0	0	4	0	1	0	4	0	0	0	0	0	0	0	0	0	0	d__Archaea	p__Euryarchaeota	c__Methanomicrobia	o__Methanomicrobiales	f__Methanomicrobiaceae	g__Methanolacinia
OTU2340	0	1	1	0	0	0	0	0	0	0	0	0	0	0	0	1	0	d__Bacteria	p__Firmicutes	c__Bacilli	o__Bacillales	f__Listeriaceae	g__Listeria	s__Listeria welshimeri
OTU2341	27	137	224	76	84	67	233	253	80	29	142	39	76	73	131	173	147	d__Bacteria	p__Firmicutes	c__Bacilli	o__Bacillales	f__Paenibacillaceae
OTU2342	0	0	0	0	0	0	0	1	1	0	3	1	0	0	0	0	1	d__Bacteria	p__Firmicutes	c__Bacilli	o__Bacillales	f__Paenibacillaceae	g__Aneurinibacillus
OTU2343	0	0	0	0	0	0	0	0	0	0	2	0	0	0	0	0	0	d__Bacteria	p__Firmicutes	c__Bacilli	o__Bacillales	f__Paenibacillaceae	g__Aneurinibacillus	s__Aneurinibacillus soli
OTU2344	0	0	0	0	0	0	0	1	1	0	1	1	0	0	0	0	1	d__Bacteria	p__Firmicutes	c__Bacilli	o__Bacillales	f__Paenibacillaceae	g__Aneurinibacillus	s__Aneurinibacillus sp. XH2
OTU2345	6	24	21	10	54	27	46	32	13	4	32	9	12	8	19	19	25	d__Bacteria	p__Firmicutes	c__Bacilli	o__Bacillales	f__Paenibacillaceae	g__Brevibacillus
OTU2346	0	2	2	0	1	0	4	1	0	0	0	0	1	0	1	0	3	d__Bacteria	p__Firmicutes	c__Bacilli	o__Bacillales	f__Paenibacillaceae	g__Brevibacillus	s__Brevibacillus brevis
OTU2347	0	0	5	0	0	0	0	2	0	0	2	0	0	2	0	1	7	d__Bacteria	p__Firmicutes	c__Bacilli	o__Bacillales	f__Paenibacillaceae	g__Brevibacillus	s__Brevibacillus formosus
OTU2348	6	21	14	10	53	27	42	26	13	4	30	9	11	6	18	18	15	d__Bacteria	p__Firmicutes	c__Bacilli	o__Bacillales	f__Paenibacillaceae	g__Brevibacillus	s__Brevibacillus laterosporus
OTU2349	21	109	200	65	27	31	187	220	66	22	106	27	62	64	112	154	120	d__Bacteria	p__Firmicutes	c__Bacilli	o__Bacillales	f__Paenibacillaceae	g__Paenibacillus
OTU235	0	0	4	0	1	0	4	0	0	0	0	0	0	0	0	0	0	d__Archaea	p__Euryarchaeota	c__Methanomicrobia	o__Methanomicrobiales	f__Methanomicrobiaceae	g__Methanolacinia	s__Methanolacinia petrolearia
OTU2350	0	0	2	0	1	1	1	1	0	0	0	0	0	1	0	0	3	d__Bacteria	p__Firmicutes	c__Bacilli	o__Bacillales	f__Paenibacillaceae	g__Paenibacillus	s__Paenibacillus beijingensis
OTU2351	1	15	47	11	7	5	27	22	6	2	16	8	7	15	18	17	13	d__Bacteria	p__Firmicutes	c__Bacilli	o__Bacillales	f__Paenibacillaceae	g__Paenibacillus	s__Paenibacillus borealis
OTU2352	4	36	45	14	4	13	56	62	17	7	12	6	22	16	33	44	40	d__Bacteria	p__Firmicutes	c__Bacilli	o__Bacillales	f__Paenibacillaceae	g__Paenibacillus	s__Paenibacillus bovis
OTU2353	0	0	0	0	0	0	0	0	1	0	0	0	0	0	0	0	0	d__Bacteria	p__Firmicutes	c__Bacilli	o__Bacillales	f__Paenibacillaceae	g__Paenibacillus	s__Paenibacillus crassostreae
OTU2354	0	0	0	0	0	0	0	1	0	0	0	0	0	0	0	0	0	d__Bacteria	p__Firmicutes	c__Bacilli	o__Bacillales	f__Paenibacillaceae	g__Paenibacillus	s__Paenibacillus donghaensis
OTU2355	0	1	3	0	0	0	0	2	1	0	0	0	0	1	1	2	0	d__Bacteria	p__Firmicutes	c__Bacilli	o__Bacillales	f__Paenibacillaceae	g__Paenibacillus	s__Paenibacillus durus
OTU2356	5	20	4	1	2	1	3	8	12	0	1	1	2	2	0	4	3	d__Bacteria	p__Firmicutes	c__Bacilli	o__Bacillales	f__Paenibacillaceae	g__Paenibacillus	s__Paenibacillus glucanolyticus
OTU2357	0	0	3	2	0	0	0	1	2	0	0	0	0	1	0	1	0	d__Bacteria	p__Firmicutes	c__Bacilli	o__Bacillales	f__Paenibacillaceae	g__Paenibacillus	s__Paenibacillus graminis
OTU2358	0	0	0	0	0	0	0	0	0	0	4	0	0	0	0	0	0	d__Bacteria	p__Firmicutes	c__Bacilli	o__Bacillales	f__Paenibacillaceae	g__Paenibacillus	s__Paenibacillus ihbetae
OTU2359	0	0	1	0	0	0	0	0	0	0	1	0	0	0	0	0	1	d__Bacteria	p__Firmicutes	c__Bacilli	o__Bacillales	f__Paenibacillaceae	g__Paenibacillus	s__Paenibacillus kribbensis
OTU236	1	1	0	0	0	1	1	28	0	0	1	0	0	2	18	1	0	d__Archaea	p__Euryarchaeota	c__Methanomicrobia	o__Methanomicrobiales	f__Methanomicrobiaceae	g__Methanoplanus
OTU2360	0	0	1	0	0	0	3	9	0	2	4	0	0	2	9	3	2	d__Bacteria	p__Firmicutes	c__Bacilli	o__Bacillales	f__Paenibacillaceae	g__Paenibacillus	s__Paenibacillus larvae
OTU2361	2	6	5	0	0	1	52	49	4	0	4	1	7	2	25	47	5	d__Bacteria	p__Firmicutes	c__Bacilli	o__Bacillales	f__Paenibacillaceae	g__Paenibacillus	s__Paenibacillus lautus
OTU2362	0	0	1	2	0	2	1	0	0	0	5	1	0	0	2	0	0	d__Bacteria	p__Firmicutes	c__Bacilli	o__Bacillales	f__Paenibacillaceae	g__Paenibacillus	s__Paenibacillus mucilaginosus
OTU2363	0	0	2	0	1	0	1	4	0	0	1	0	0	0	0	0	1	d__Bacteria	p__Firmicutes	c__Bacilli	o__Bacillales	f__Paenibacillaceae	g__Paenibacillus	s__Paenibacillus naphthalenovorans
OTU2364	0	4	12	4	0	2	4	7	1	1	5	3	0	5	2	7	4	d__Bacteria	p__Firmicutes	c__Bacilli	o__Bacillales	f__Paenibacillaceae	g__Paenibacillus	s__Paenibacillus odorifer
OTU2365	0	0	0	0	0	0	0	0	0	0	0	0	0	0	0	0	0	d__Bacteria	p__Firmicutes	c__Bacilli	o__Bacillales	f__Paenibacillaceae	g__Paenibacillus	s__Paenibacillus peoriae
OTU2366	0	0	0	0	0	0	0	0	0	0	0	0	0	0	0	0	0	d__Bacteria	p__Firmicutes	c__Bacilli	o__Bacillales	f__Paenibacillaceae	g__Paenibacillus	s__Paenibacillus physcomitrellae
OTU2367	1	1	2	0	2	0	0	1	1	0	0	0	1	0	0	0	6	d__Bacteria	p__Firmicutes	c__Bacilli	o__Bacillales	f__Paenibacillaceae	g__Paenibacillus	s__Paenibacillus polymyxa
OTU2368	1	4	23	7	4	1	10	9	2	1	11	0	2	14	4	2	6	d__Bacteria	p__Firmicutes	c__Bacilli	o__Bacillales	f__Paenibacillaceae	g__Paenibacillus	s__Paenibacillus riograndensis
OTU2369	0	0	2	6	0	0	2	0	1	0	7	1	0	0	0	0	0	d__Bacteria	p__Firmicutes	c__Bacilli	o__Bacillales	f__Paenibacillaceae	g__Paenibacillus	s__Paenibacillus sabinae
OTU237	1	1	0	0	0	1	1	28	0	0	1	0	0	2	18	1	0	d__Archaea	p__Euryarchaeota	c__Methanomicrobia	o__Methanomicrobiales	f__Methanomicrobiaceae	g__Methanoplanus	s__Methanoplanus limicola
OTU2370	0	0	4	0	0	0	1	2	0	2	0	0	3	0	0	3	1	d__Bacteria	p__Firmicutes	c__Bacilli	o__Bacillales	f__Paenibacillaceae	g__Paenibacillus	s__Paenibacillus sp. 32O-W
OTU2371	0	3	1	1	0	1	0	0	1	0	0	0	0	0	1	1	1	d__Bacteria	p__Firmicutes	c__Bacilli	o__Bacillales	f__Paenibacillaceae	g__Paenibacillus	s__Paenibacillus sp. BIHB4019
OTU2372	0	0	0	0	0	0	0	1	1	0	0	0	0	0	1	0	0	d__Bacteria	p__Firmicutes	c__Bacilli	o__Bacillales	f__Paenibacillaceae	g__Paenibacillus	s__Paenibacillus sp. CAA11
OTU2373	0	0	0	1	0	0	0	11	0	0	0	0	0	0	0	1	0	d__Bacteria	p__Firmicutes	c__Bacilli	o__Bacillales	f__Paenibacillaceae	g__Paenibacillus	s__Paenibacillus sp. FSL H7-0357
OTU2374	0	0	0	0	0	0	1	3	0	2	1	0	0	1	0	0	0	d__Bacteria	p__Firmicutes	c__Bacilli	o__Bacillales	f__Paenibacillaceae	g__Paenibacillus	s__Paenibacillus sp. FSL H7-0737
OTU2375	0	0	2	0	0	0	0	0	0	1	0	0	1	0	0	0	0	d__Bacteria	p__Firmicutes	c__Bacilli	o__Bacillales	f__Paenibacillaceae	g__Paenibacillus	s__Paenibacillus sp. FSL P4-0081
OTU2376	1	1	11	3	1	0	15	14	5	1	9	0	5	4	3	8	11	d__Bacteria	p__Firmicutes	c__Bacilli	o__Bacillales	f__Paenibacillaceae	g__Paenibacillus	s__Paenibacillus sp. FSL R5-0345
OTU2377	2	2	0	5	3	0	0	1	3	0	14	0	5	0	6	6	8	d__Bacteria	p__Firmicutes	c__Bacilli	o__Bacillales	f__Paenibacillaceae	g__Paenibacillus	s__Paenibacillus sp. FSL R5-0912
OTU2378	1	6	8	3	0	0	0	0	1	0	4	0	1	0	0	0	1	d__Bacteria	p__Firmicutes	c__Bacilli	o__Bacillales	f__Paenibacillaceae	g__Paenibacillus	s__Paenibacillus sp. FSL R7-0273
OTU2379	0	0	0	0	0	0	0	1	0	0	0	0	0	0	0	0	0	d__Bacteria	p__Firmicutes	c__Bacilli	o__Bacillales	f__Paenibacillaceae	g__Paenibacillus	s__Paenibacillus sp. FSL R7-0331
OTU238	0	1	0	0	0	0	0	0	0	0	0	0	0	0	0	0	0	d__Archaea	p__Euryarchaeota	c__Methanomicrobia	o__Methanomicrobiales	f__Methanoregulaceae
OTU2380	0	2	1	0	0	0	4	0	0	0	0	0	0	0	0	0	3	d__Bacteria	p__Firmicutes	c__Bacilli	o__Bacillales	f__Paenibacillaceae	g__Paenibacillus	s__Paenibacillus sp. IHBB 10380
OTU2381	0	0	2	0	0	2	0	1	0	0	0	0	0	0	0	0	0	d__Bacteria	p__Firmicutes	c__Bacilli	o__Bacillales	f__Paenibacillaceae	g__Paenibacillus	s__Paenibacillus sp. JDR-2
OTU2382	0	1	5	0	2	0	1	4	2	1	2	1	1	0	3	3	3	d__Bacteria	p__Firmicutes	c__Bacilli	o__Bacillales	f__Paenibacillaceae	g__Paenibacillus	s__Paenibacillus sp. lzh-N1
OTU2383	0	0	3	0	0	1	0	3	0	1	0	2	0	0	3	0	0	d__Bacteria	p__Firmicutes	c__Bacilli	o__Bacillales	f__Paenibacillaceae	g__Paenibacillus	s__Paenibacillus sp. RUD330
OTU2384	0	1	2	0	0	0	0	0	0	0	0	1	1	0	0	1	0	d__Bacteria	p__Firmicutes	c__Bacilli	o__Bacillales	f__Paenibacillaceae	g__Paenibacillus	s__Paenibacillus sp. Y412MC10
OTU2385	1	0	2	3	0	0	0	0	0	0	1	0	1	0	0	0	0	d__Bacteria	p__Firmicutes	c__Bacilli	o__Bacillales	f__Paenibacillaceae	g__Paenibacillus	s__Paenibacillus stellifer
OTU2386	0	0	0	0	0	0	0	1	0	0	0	0	0	0	0	0	0	d__Bacteria	p__Firmicutes	c__Bacilli	o__Bacillales	f__Paenibacillaceae	g__Paenibacillus	s__Paenibacillus swuensis
OTU2387	0	1	0	1	0	0	0	0	0	0	1	0	0	0	0	0	1	d__Bacteria	p__Firmicutes	c__Bacilli	o__Bacillales	f__Paenibacillaceae	g__Paenibacillus	s__Paenibacillus terrae
OTU2388	0	0	0	0	0	0	1	0	0	0	0	0	0	0	0	0	0	d__Bacteria	p__Firmicutes	c__Bacilli	o__Bacillales	f__Paenibacillaceae	g__Paenibacillus	s__Paenibacillus xylanexedens
OTU2389	0	3	0	0	0	0	0	1	3	0	1	0	3	0	0	3	3	d__Bacteria	p__Firmicutes	c__Bacilli	o__Bacillales	f__Paenibacillaceae	g__Paenibacillus	s__Paenibacillus yonginensis
OTU239	0	0	0	0	0	0	0	0	0	0	0	0	0	0	0	0	0	d__Archaea	p__Euryarchaeota	c__Methanomicrobia	o__Methanomicrobiales	f__Methanoregulaceae	g__Methanolinea
OTU2390	0	4	3	1	2	9	0	0	0	3	1	1	2	0	0	0	1	d__Bacteria	p__Firmicutes	c__Bacilli	o__Bacillales	f__Paenibacillaceae	g__Thermobacillus
OTU2391	0	4	3	1	2	9	0	0	0	3	1	1	2	0	0	0	1	d__Bacteria	p__Firmicutes	c__Bacilli	o__Bacillales	f__Paenibacillaceae	g__Thermobacillus	s__Thermobacillus composti
OTU2392	0	0	0	0	1	0	0	0	0	0	0	0	0	1	0	0	0	d__Bacteria	p__Firmicutes	c__Bacilli	o__Bacillales	f__Paenibacillaceae		s__Paenibacillaceae bacterium GAS479
OTU2393	64	103	833	87	42	35	451	602	105	42	219	108	87	359	400	395	164	d__Bacteria	p__Firmicutes	c__Bacilli	o__Bacillales	f__Planococcaceae
OTU2394	0	0	0	1	0	1	0	0	0	0	0	0	0	1	0	0	0	d__Bacteria	p__Firmicutes	c__Bacilli	o__Bacillales	f__Planococcaceae	g__Jeotgalibacillus
OTU2395	0	0	0	1	0	1	0	0	0	0	0	0	0	1	0	0	0	d__Bacteria	p__Firmicutes	c__Bacilli	o__Bacillales	f__Planococcaceae	g__Jeotgalibacillus	s__Jeotgalibacillus malaysiensis
OTU2396	2	0	0	0	0	1	1	3	1	0	0	1	0	0	2	0	0	d__Bacteria	p__Firmicutes	c__Bacilli	o__Bacillales	f__Planococcaceae	g__Kurthia
OTU2397	2	0	0	0	0	1	1	3	1	0	0	1	0	0	2	0	0	d__Bacteria	p__Firmicutes	c__Bacilli	o__Bacillales	f__Planococcaceae	g__Kurthia	s__Kurthia sp. 11kri321
OTU2398	0	0	1	0	0	0	0	1	0	0	0	1	0	1	0	0	1	d__Bacteria	p__Firmicutes	c__Bacilli	o__Bacillales	f__Planococcaceae	g__Paenisporosarcina
OTU2399	0	0	1	0	0	0	0	1	0	0	0	1	0	1	0	0	1	d__Bacteria	p__Firmicutes	c__Bacilli	o__Bacillales	f__Planococcaceae	g__Paenisporosarcina	s__Paenisporosarcina sp. K2R23-3
OTU24	0	0	0	0	0	0	0	0	0	0	0	0	0	0	0	0	0	d__Archaea	p__Crenarchaeota	c__Thermoprotei	o__Desulfurococcales	f__Desulfurococcaceae	g__Ignicoccus	s__Ignicoccus islandicus
OTU240	0	0	0	0	0	0	0	0	0	0	0	0	0	0	0	0	0	d__Archaea	p__Euryarchaeota	c__Methanomicrobia	o__Methanomicrobiales	f__Methanoregulaceae	g__Methanolinea	s__Methanolinea tarda
OTU2400	50	72	771	67	36	25	349	443	72	26	186	85	70	337	314	316	126	d__Bacteria	p__Firmicutes	c__Bacilli	o__Bacillales	f__Planococcaceae	g__Planococcus
OTU2401	1	0	0	1	0	0	0	0	0	0	0	1	0	1	0	0	0	d__Bacteria	p__Firmicutes	c__Bacilli	o__Bacillales	f__Planococcaceae	g__Planococcus	s__Planococcus antarcticus
OTU2402	0	0	0	0	0	1	2	1	0	0	0	0	0	3	0	3	0	d__Bacteria	p__Firmicutes	c__Bacilli	o__Bacillales	f__Planococcaceae	g__Planococcus	s__Planococcus donghaensis
OTU2403	0	0	0	0	0	0	0	0	0	0	0	1	0	0	0	0	1	d__Bacteria	p__Firmicutes	c__Bacilli	o__Bacillales	f__Planococcaceae	g__Planococcus	s__Planococcus faecalis
OTU2404	2	0	0	0	0	0	0	1	0	0	0	1	0	0	0	0	0	d__Bacteria	p__Firmicutes	c__Bacilli	o__Bacillales	f__Planococcaceae	g__Planococcus	s__Planococcus halocryophilus
OTU2405	1	1	0	0	0	0	0	0	0	0	0	1	0	0	1	0	0	d__Bacteria	p__Firmicutes	c__Bacilli	o__Bacillales	f__Planococcaceae	g__Planococcus	s__Planococcus kocurii
OTU2406	0	0	0	1	0	0	3	1	0	0	0	0	0	0	0	0	0	d__Bacteria	p__Firmicutes	c__Bacilli	o__Bacillales	f__Planococcaceae	g__Planococcus	s__Planococcus maritimus
OTU2407	0	0	0	0	0	0	0	0	0	0	0	0	0	0	0	0	0	d__Bacteria	p__Firmicutes	c__Bacilli	o__Bacillales	f__Planococcaceae	g__Planococcus	s__Planococcus plakortidis
OTU2408	0	0	2	0	0	1	7	1	2	0	3	3	0	3	0	4	3	d__Bacteria	p__Firmicutes	c__Bacilli	o__Bacillales	f__Planococcaceae	g__Planococcus	s__Planococcus rifietoensis
OTU2409	45	71	768	65	35	21	337	439	70	26	183	77	70	326	311	306	119	d__Bacteria	p__Firmicutes	c__Bacilli	o__Bacillales	f__Planococcaceae	g__Planococcus	s__Planococcus sp. MB-3u-03
OTU241	0	0	0	0	0	0	0	0	0	0	0	0	0	0	0	0	0	d__Archaea	p__Euryarchaeota	c__Methanomicrobia	o__Methanomicrobiales	f__Methanoregulaceae	g__Methanoregula
OTU2410	0	0	1	0	0	0	0	0	0	0	0	0	0	1	1	1	0	d__Bacteria	p__Firmicutes	c__Bacilli	o__Bacillales	f__Planococcaceae	g__Planococcus	s__Planococcus sp. PAMC 21323
OTU2411	0	0	0	0	0	2	0	0	0	0	0	0	0	0	1	2	3	d__Bacteria	p__Firmicutes	c__Bacilli	o__Bacillales	f__Planococcaceae	g__Planococcus	s__Planococcus versutus
OTU2412	0	0	2	1	2	0	6	2	1	1	0	2	0	1	0	3	1	d__Bacteria	p__Firmicutes	c__Bacilli	o__Bacillales	f__Planococcaceae	g__Rummeliibacillus
OTU2413	0	0	2	1	2	0	6	2	1	1	0	2	0	1	0	3	1	d__Bacteria	p__Firmicutes	c__Bacilli	o__Bacillales	f__Planococcaceae	g__Rummeliibacillus	s__Rummeliibacillus stabekisii
OTU2414	3	5	13	0	2	1	5	18	1	1	8	4	2	2	5	6	1	d__Bacteria	p__Firmicutes	c__Bacilli	o__Bacillales	f__Planococcaceae	g__Solibacillus
OTU2415	0	2	2	0	1	0	5	8	0	0	4	0	1	0	4	2	1	d__Bacteria	p__Firmicutes	c__Bacilli	o__Bacillales	f__Planococcaceae	g__Solibacillus	s__Solibacillus silvestris
OTU2416	3	3	11	0	1	1	0	10	1	1	4	4	1	2	1	4	0	d__Bacteria	p__Firmicutes	c__Bacilli	o__Bacillales	f__Planococcaceae	g__Solibacillus	s__Solibacillus sp. R5-41
OTU2417	9	26	46	18	2	7	90	135	30	14	21	15	15	17	79	70	35	d__Bacteria	p__Firmicutes	c__Bacilli	o__Bacillales	f__Planococcaceae	g__Sporosarcina
OTU2418	4	6	1	4	0	0	2	4	10	2	1	5	0	1	11	0	1	d__Bacteria	p__Firmicutes	c__Bacilli	o__Bacillales	f__Planococcaceae	g__Sporosarcina	s__Sporosarcina psychrophila
OTU2419	0	0	0	0	0	0	0	0	0	0	0	0	0	0	0	0	0	d__Bacteria	p__Firmicutes	c__Bacilli	o__Bacillales	f__Planococcaceae	g__Sporosarcina	s__Sporosarcina sp. P33
OTU242	0	0	0	0	0	0	0	0	0	0	0	0	0	0	0	0	0	d__Archaea	p__Euryarchaeota	c__Methanomicrobia	o__Methanomicrobiales	f__Methanoregulaceae	g__Methanoregula	s__Methanoregula boonei
OTU2420	0	0	0	0	0	0	0	0	0	0	0	0	0	0	0	0	0	d__Bacteria	p__Firmicutes	c__Bacilli	o__Bacillales	f__Planococcaceae	g__Sporosarcina	s__Sporosarcina sp. P37
OTU2421	0	0	4	0	0	1	3	4	2	1	1	0	2	2	7	3	1	d__Bacteria	p__Firmicutes	c__Bacilli	o__Bacillales	f__Planococcaceae	g__Sporosarcina	s__Sporosarcina sp. PTS2304
OTU2422	5	20	41	14	2	6	85	127	18	11	19	10	13	14	61	67	33	d__Bacteria	p__Firmicutes	c__Bacilli	o__Bacillales	f__Planococcaceae	g__Sporosarcina	s__Sporosarcina ureae
OTU2423	0	0	0	0	0	0	0	0	0	0	0	0	0	0	0	0	0	d__Bacteria	p__Firmicutes	c__Bacilli	o__Bacillales	f__Sporolactobacillaceae
OTU2424	0	0	0	0	0	0	0	0	0	0	0	0	0	0	0	0	0	d__Bacteria	p__Firmicutes	c__Bacilli	o__Bacillales	f__Sporolactobacillaceae		s__[Bacillus] selenitireducens
OTU2425	1273	1964	6723	1168	1014	880	3421	5226	3222	699	3095	2139	1418	3093	3789	3800	3749	d__Bacteria	p__Firmicutes	c__Bacilli	o__Bacillales	f__Staphylococcaceae
OTU2426	0	0	0	0	0	0	0	0	1	0	0	0	0	0	0	0	1	d__Bacteria	p__Firmicutes	c__Bacilli	o__Bacillales	f__Staphylococcaceae	g__Auricoccus
OTU2427	0	0	0	0	0	0	0	0	1	0	0	0	0	0	0	0	1	d__Bacteria	p__Firmicutes	c__Bacilli	o__Bacillales	f__Staphylococcaceae	g__Auricoccus	s__Auricoccus indicus
OTU2428	0	0	0	0	0	0	0	0	0	0	0	0	0	0	0	0	0	d__Bacteria	p__Firmicutes	c__Bacilli	o__Bacillales	f__Staphylococcaceae	g__Jeotgalicoccus
OTU2429	0	0	0	0	0	0	0	0	0	0	0	0	0	0	0	0	0	d__Bacteria	p__Firmicutes	c__Bacilli	o__Bacillales	f__Staphylococcaceae	g__Jeotgalicoccus	s__Jeotgalicoccus saudimassiliensis
OTU243	0	0	0	0	0	0	0	0	0	0	0	0	0	0	0	0	0	d__Archaea	p__Euryarchaeota	c__Methanomicrobia	o__Methanomicrobiales	f__Methanoregulaceae	g__Methanoregula	s__Methanoregula formicica
OTU2430	12	42	133	25	20	16	67	106	44	7	33	17	15	53	60	92	41	d__Bacteria	p__Firmicutes	c__Bacilli	o__Bacillales	f__Staphylococcaceae	g__Macrococcus
OTU2431	4	3	23	3	4	2	14	29	8	3	9	2	0	12	20	18	5	d__Bacteria	p__Firmicutes	c__Bacilli	o__Bacillales	f__Staphylococcaceae	g__Macrococcus	s__Macrococcus canis
OTU2432	7	38	109	22	15	14	53	77	36	4	24	15	15	40	40	72	36	d__Bacteria	p__Firmicutes	c__Bacilli	o__Bacillales	f__Staphylococcaceae	g__Macrococcus	s__Macrococcus caseolyticus
OTU2433	1	1	1	0	1	0	0	0	0	0	0	0	0	0	0	2	0	d__Bacteria	p__Firmicutes	c__Bacilli	o__Bacillales	f__Staphylococcaceae	g__Macrococcus	s__Macrococcus sp. IME1552
OTU2434	1	0	0	0	0	0	0	0	0	0	0	0	0	0	6	0	0	d__Bacteria	p__Firmicutes	c__Bacilli	o__Bacillales	f__Staphylococcaceae	g__Salinicoccus
OTU2435	1	0	0	0	0	0	0	0	0	0	0	0	0	0	6	0	0	d__Bacteria	p__Firmicutes	c__Bacilli	o__Bacillales	f__Staphylococcaceae	g__Salinicoccus	s__Salinicoccus halodurans
OTU2436	1255	1920	6586	1138	994	862	3352	5108	3083	691	2999	2113	1401	2990	3662	3708	3691	d__Bacteria	p__Firmicutes	c__Bacilli	o__Bacillales	f__Staphylococcaceae	g__Staphylococcus
OTU2437	1	0	0	0	0	0	0	2	0	0	1	0	0	0	3	0	0	d__Bacteria	p__Firmicutes	c__Bacilli	o__Bacillales	f__Staphylococcaceae	g__Staphylococcus	s__Staphylococcus agnetis
OTU2438	0	0	0	0	1	0	0	2	0	0	1	0	0	0	1	0	0	d__Bacteria	p__Firmicutes	c__Bacilli	o__Bacillales	f__Staphylococcaceae	g__Staphylococcus	s__Staphylococcus argenteus
OTU2439	513	874	1287	421	362	458	743	954	794	249	966	639	477	598	761	735	1122	d__Bacteria	p__Firmicutes	c__Bacilli	o__Bacillales	f__Staphylococcaceae	g__Staphylococcus	s__Staphylococcus aureus
OTU244	0	1	0	0	0	0	0	0	0	0	0	0	0	0	0	0	0	d__Archaea	p__Euryarchaeota	c__Methanomicrobia	o__Methanomicrobiales	f__Methanoregulaceae	g__Methanosphaerula
OTU2440	0	0	0	1	0	0	0	1	0	0	3	0	2	7	0	0	2	d__Bacteria	p__Firmicutes	c__Bacilli	o__Bacillales	f__Staphylococcaceae	g__Staphylococcus	s__Staphylococcus auricularis
OTU2441	1	2	1	1	0	0	0	3	15	0	2	0	0	3	12	2	3	d__Bacteria	p__Firmicutes	c__Bacilli	o__Bacillales	f__Staphylococcaceae	g__Staphylococcus	s__Staphylococcus capitis
OTU2442	0	0	1	0	0	0	0	2	0	0	0	0	0	0	3	0	2	d__Bacteria	p__Firmicutes	c__Bacilli	o__Bacillales	f__Staphylococcaceae	g__Staphylococcus	s__Staphylococcus carnosus
OTU2443	673	950	5023	591	591	355	2437	3944	1803	399	1709	1393	841	1971	2619	2824	2381	d__Bacteria	p__Firmicutes	c__Bacilli	o__Bacillales	f__Staphylococcaceae	g__Staphylococcus	s__Staphylococcus cohnii
OTU2444	0	2	0	0	0	1	0	1	0	0	1	0	0	3	0	0	1	d__Bacteria	p__Firmicutes	c__Bacilli	o__Bacillales	f__Staphylococcaceae	g__Staphylococcus	s__Staphylococcus condimenti
OTU2445	0	0	8	12	0	0	1	3	56	0	25	1	1	22	8	2	10	d__Bacteria	p__Firmicutes	c__Bacilli	o__Bacillales	f__Staphylococcaceae	g__Staphylococcus	s__Staphylococcus epidermidis
OTU2446	0	0	0	1	0	1	2	0	2	0	0	1	0	0	0	1	1	d__Bacteria	p__Firmicutes	c__Bacilli	o__Bacillales	f__Staphylococcaceae	g__Staphylococcus	s__Staphylococcus equorum
OTU2447	0	0	1	0	0	0	0	1	0	0	0	0	0	1	0	1	0	d__Bacteria	p__Firmicutes	c__Bacilli	o__Bacillales	f__Staphylococcaceae	g__Staphylococcus	s__Staphylococcus felis
OTU2448	0	0	0	0	0	0	2	0	0	0	0	0	0	1	0	2	0	d__Bacteria	p__Firmicutes	c__Bacilli	o__Bacillales	f__Staphylococcaceae	g__Staphylococcus	s__Staphylococcus haemolyticus
OTU2449	3	2	6	7	1	8	8	23	4	1	15	7	7	6	5	3	7	d__Bacteria	p__Firmicutes	c__Bacilli	o__Bacillales	f__Staphylococcaceae	g__Staphylococcus	s__Staphylococcus hominis
OTU245	0	1	0	0	0	0	0	0	0	0	0	0	0	0	0	0	0	d__Archaea	p__Euryarchaeota	c__Methanomicrobia	o__Methanomicrobiales	f__Methanoregulaceae	g__Methanosphaerula	s__Methanosphaerula palustris
OTU2450	0	0	0	0	0	0	0	0	2	0	1	0	0	2	0	0	0	d__Bacteria	p__Firmicutes	c__Bacilli	o__Bacillales	f__Staphylococcaceae	g__Staphylococcus	s__Staphylococcus hyicus
OTU2451	0	0	0	0	0	0	1	0	1	0	1	0	0	1	0	1	0	d__Bacteria	p__Firmicutes	c__Bacilli	o__Bacillales	f__Staphylococcaceae	g__Staphylococcus	s__Staphylococcus kloosii
OTU2452	1	0	4	0	0	0	0	0	1	0	1	0	0	0	0	0	1	d__Bacteria	p__Firmicutes	c__Bacilli	o__Bacillales	f__Staphylococcaceae	g__Staphylococcus	s__Staphylococcus lugdunensis
OTU2453	0	0	1	0	0	0	1	2	0	0	0	0	0	0	1	1	1	d__Bacteria	p__Firmicutes	c__Bacilli	o__Bacillales	f__Staphylococcaceae	g__Staphylococcus	s__Staphylococcus lutrae
OTU2454	0	1	2	0	0	0	3	2	1	0	0	1	0	0	1	2	6	d__Bacteria	p__Firmicutes	c__Bacilli	o__Bacillales	f__Staphylococcaceae	g__Staphylococcus	s__Staphylococcus muscae
OTU2455	0	1	1	0	0	0	1	1	1	1	0	0	0	0	0	0	0	d__Bacteria	p__Firmicutes	c__Bacilli	o__Bacillales	f__Staphylococcaceae	g__Staphylococcus	s__Staphylococcus nepalensis
OTU2456	0	0	0	0	0	0	0	1	0	0	0	0	2	2	0	0	0	d__Bacteria	p__Firmicutes	c__Bacilli	o__Bacillales	f__Staphylococcaceae	g__Staphylococcus	s__Staphylococcus pasteuri
OTU2457	0	0	1	0	1	0	0	0	0	0	0	0	1	0	0	0	0	d__Bacteria	p__Firmicutes	c__Bacilli	o__Bacillales	f__Staphylococcaceae	g__Staphylococcus	s__Staphylococcus pettenkoferi
OTU2458	0	0	1	0	0	0	1	1	0	0	0	1	0	0	1	0	0	d__Bacteria	p__Firmicutes	c__Bacilli	o__Bacillales	f__Staphylococcaceae	g__Staphylococcus	s__Staphylococcus piscifermentans
OTU2459	1	0	1	1	0	0	0	0	3	0	0	0	0	0	0	2	0	d__Bacteria	p__Firmicutes	c__Bacilli	o__Bacillales	f__Staphylococcaceae	g__Staphylococcus	s__Staphylococcus pseudintermedius
OTU246	0	0	1	0	0	0	0	1	0	0	0	0	0	1	0	0	0	d__Archaea	p__Euryarchaeota	c__Methanomicrobia	o__Methanomicrobiales	f__Methanospirillaceae
OTU2460	0	0	0	0	0	0	0	2	0	0	0	0	1	0	2	0	0	d__Bacteria	p__Firmicutes	c__Bacilli	o__Bacillales	f__Staphylococcaceae	g__Staphylococcus	s__Staphylococcus saprophyticus
OTU2461	4	8	45	7	6	2	13	19	10	3	18	15	10	25	12	9	9	d__Bacteria	p__Firmicutes	c__Bacilli	o__Bacillales	f__Staphylococcaceae	g__Staphylococcus	s__Staphylococcus schleiferi
OTU2462	10	20	7	6	6	11	17	26	11	4	7	4	8	1	0	11	6	d__Bacteria	p__Firmicutes	c__Bacilli	o__Bacillales	f__Staphylococcaceae	g__Staphylococcus	s__Staphylococcus sciuri
OTU2463	0	0	0	1	0	0	1	3	1	0	0	0	0	0	0	0	0	d__Bacteria	p__Firmicutes	c__Bacilli	o__Bacillales	f__Staphylococcaceae	g__Staphylococcus	s__Staphylococcus simiae
OTU2464	38	46	158	42	22	20	107	84	45	28	72	25	28	65	71	90	71	d__Bacteria	p__Firmicutes	c__Bacilli	o__Bacillales	f__Staphylococcaceae	g__Staphylococcus	s__Staphylococcus simulans
OTU2465	0	0	0	0	0	0	0	0	0	0	0	0	0	0	0	0	1	d__Bacteria	p__Firmicutes	c__Bacilli	o__Bacillales	f__Staphylococcaceae	g__Staphylococcus	s__Staphylococcus sp. AntiMn-1
OTU2466	0	1	0	0	0	0	0	0	0	0	0	0	0	0	0	0	0	d__Bacteria	p__Firmicutes	c__Bacilli	o__Bacillales	f__Staphylococcaceae	g__Staphylococcus	s__Staphylococcus sp. M0911
OTU2467	0	0	1	0	0	0	0	1	0	0	0	0	0	0	0	2	1	d__Bacteria	p__Firmicutes	c__Bacilli	o__Bacillales	f__Staphylococcaceae	g__Staphylococcus	s__Staphylococcus stepanovicii
OTU2468	0	0	0	2	0	0	1	1	0	0	0	0	0	0	0	0	0	d__Bacteria	p__Firmicutes	c__Bacilli	o__Bacillales	f__Staphylococcaceae	g__Staphylococcus	s__Staphylococcus succinus
OTU2469	0	0	1	0	0	0	0	1	1	0	0	3	0	14	0	0	0	d__Bacteria	p__Firmicutes	c__Bacilli	o__Bacillales	f__Staphylococcaceae	g__Staphylococcus	s__Staphylococcus warneri
OTU247	0	0	1	0	0	0	0	1	0	0	0	0	0	1	0	0	0	d__Archaea	p__Euryarchaeota	c__Methanomicrobia	o__Methanomicrobiales	f__Methanospirillaceae	g__Methanospirillum
OTU2470	0	4	12	3	0	1	3	3	2	1	5	7	7	5	8	10	4	d__Bacteria	p__Firmicutes	c__Bacilli	o__Bacillales	f__Staphylococcaceae	g__Staphylococcus	s__Staphylococcus xylosus
OTU2471	0	0	0	0	0	0	0	0	1	0	2	0	1	0	0	0	0	d__Bacteria	p__Firmicutes	c__Bacilli	o__Bacillales	f__Thermoactinomycetaceae
OTU2472	0	0	0	0	0	0	0	0	0	0	0	0	0	0	0	0	0	d__Bacteria	p__Firmicutes	c__Bacilli	o__Bacillales	f__Thermoactinomycetaceae	g__Laceyella
OTU2473	0	0	0	0	0	0	0	0	0	0	0	0	0	0	0	0	0	d__Bacteria	p__Firmicutes	c__Bacilli	o__Bacillales	f__Thermoactinomycetaceae	g__Laceyella	s__Laceyella sp. FBKL4.010
OTU2474	0	0	0	0	0	0	0	0	1	0	2	0	1	0	0	0	0	d__Bacteria	p__Firmicutes	c__Bacilli	o__Bacillales	f__Thermoactinomycetaceae	g__Novibacillus
OTU2475	0	0	0	0	0	0	0	0	1	0	2	0	1	0	0	0	0	d__Bacteria	p__Firmicutes	c__Bacilli	o__Bacillales	f__Thermoactinomycetaceae	g__Novibacillus	s__Novibacillus thermophilus
OTU2476	0	1	1	4	1	0	1	4	1	0	4	0	0	0	2	6	1	d__Bacteria	p__Firmicutes	c__Bacilli	o__Bacillales		g__Exiguobacterium
OTU2477	0	0	0	0	0	0	0	0	0	0	0	0	0	0	0	0	0	d__Bacteria	p__Firmicutes	c__Bacilli	o__Bacillales	g__Exiguobacterium		s__Exiguobacterium antarcticum
OTU2478	0	0	0	0	0	0	0	4	0	0	1	0	0	0	0	0	0	d__Bacteria	p__Firmicutes	c__Bacilli	o__Bacillales	g__Exiguobacterium		s__Exiguobacterium oxidotolerans
OTU2479	0	0	0	0	0	0	0	0	0	0	0	0	0	0	0	0	0	d__Bacteria	p__Firmicutes	c__Bacilli	o__Bacillales	g__Exiguobacterium		s__Exiguobacterium sibiricum
OTU248	0	0	1	0	0	0	0	1	0	0	0	0	0	1	0	0	0	d__Archaea	p__Euryarchaeota	c__Methanomicrobia	o__Methanomicrobiales	f__Methanospirillaceae	g__Methanospirillum	s__Methanospirillum hungatei
OTU2480	0	0	0	0	1	0	0	0	0	0	2	0	0	0	0	0	0	d__Bacteria	p__Firmicutes	c__Bacilli	o__Bacillales	g__Exiguobacterium		s__Exiguobacterium sp. AT1b
OTU2481	0	0	1	0	0	0	0	0	0	0	0	0	0	0	2	5	0	d__Bacteria	p__Firmicutes	c__Bacilli	o__Bacillales	g__Exiguobacterium		s__Exiguobacterium sp. MH3
OTU2482	0	1	0	0	0	0	1	0	0	0	0	0	0	0	0	1	1	d__Bacteria	p__Firmicutes	c__Bacilli	o__Bacillales	g__Exiguobacterium		s__Exiguobacterium sp. U13-1
OTU2483	0	0	0	0	0	0	0	0	1	0	0	0	0	0	0	0	0	d__Bacteria	p__Firmicutes	c__Bacilli	o__Bacillales	g__Exiguobacterium		s__Exiguobacterium sp. ZWU0009
OTU2484	5	7	18	1	0	3	4	11	20	4	27	4	3	15	7	4	35	d__Bacteria	p__Firmicutes	c__Bacilli	o__Bacillales		g__Gemella
OTU2485	2	5	16	1	0	3	3	10	16	4	19	4	3	13	7	1	28	d__Bacteria	p__Firmicutes	c__Bacilli	o__Bacillales	g__Gemella		s__Gemella morbillorum
OTU2486	0	0	0	0	0	0	0	0	0	0	1	0	0	0	0	0	0	d__Bacteria	p__Firmicutes	c__Bacilli	o__Bacillales	g__Gemella		s__Gemella sp. ND 6198
OTU2487	0	0	0	0	0	0	0	0	0	0	0	0	0	0	0	0	0	d__Bacteria	p__Firmicutes	c__Bacilli	o__Bacillales	g__Gemella		s__Gemella sp. oral taxon 928
OTU2488	347	725	2570	555	305	293	1930	2473	795	213	1294	633	543	1260	1712	1780	1138	d__Bacteria	p__Firmicutes	c__Bacilli	o__Lactobacillales
OTU2489	0	1	2	0	1	0	0	3	0	0	14	3	1	3	1	0	0	d__Bacteria	p__Firmicutes	c__Bacilli	o__Lactobacillales	f__Aerococcaceae
OTU249	147	691	943	273	124	174	1383	2287	301	79	576	187	481	328	1236	1492	693	d__Archaea	p__Euryarchaeota	c__Methanomicrobia	o__Methanosarcinales
OTU2490	0	1	1	0	1	0	0	3	0	0	5	3	1	3	1	0	0	d__Bacteria	p__Firmicutes	c__Bacilli	o__Lactobacillales	f__Aerococcaceae	g__Aerococcus
OTU2491	0	0	0	0	0	0	0	0	0	0	0	0	0	0	1	0	0	d__Bacteria	p__Firmicutes	c__Bacilli	o__Lactobacillales	f__Aerococcaceae	g__Aerococcus	s__Aerococcus christensenii
OTU2492	0	0	0	0	0	0	0	1	0	0	0	0	0	0	0	0	0	d__Bacteria	p__Firmicutes	c__Bacilli	o__Lactobacillales	f__Aerococcaceae	g__Aerococcus	s__Aerococcus sanguinicola
OTU2493	0	0	0	0	1	0	0	1	0	0	1	0	0	1	0	0	0	d__Bacteria	p__Firmicutes	c__Bacilli	o__Lactobacillales	f__Aerococcaceae	g__Aerococcus	s__Aerococcus urinae
OTU2494	0	1	0	0	0	0	0	0	0	0	1	0	0	1	0	0	0	d__Bacteria	p__Firmicutes	c__Bacilli	o__Lactobacillales	f__Aerococcaceae	g__Aerococcus	s__Aerococcus urinaeequi
OTU2495	0	0	0	0	0	0	0	0	0	0	0	0	0	0	0	0	0	d__Bacteria	p__Firmicutes	c__Bacilli	o__Lactobacillales	f__Aerococcaceae	g__Aerococcus	s__Aerococcus urinaehominis
OTU2496	0	0	0	0	0	0	0	1	0	0	1	0	0	0	0	0	0	d__Bacteria	p__Firmicutes	c__Bacilli	o__Lactobacillales	f__Aerococcaceae	g__Aerococcus	s__Aerococcus viridans
OTU2497	0	0	1	0	0	0	0	0	0	0	9	0	0	0	0	0	0	d__Bacteria	p__Firmicutes	c__Bacilli	o__Lactobacillales	f__Aerococcaceae		s__Aerococcaceae bacterium ZY16052
OTU2498	30	67	115	31	22	25	78	150	60	16	90	36	34	44	43	76	90	d__Bacteria	p__Firmicutes	c__Bacilli	o__Lactobacillales	f__Carnobacteriaceae
OTU2499	28	61	106	26	21	21	75	142	57	16	78	36	32	35	40	74	81	d__Bacteria	p__Firmicutes	c__Bacilli	o__Lactobacillales	f__Carnobacteriaceae	g__Carnobacterium
OTU25	0	1	0	0	0	0	1	0	0	0	0	0	0	0	0	1	1	d__Archaea	p__Crenarchaeota	c__Thermoprotei	o__Desulfurococcales	f__Desulfurococcaceae	g__Staphylothermus
OTU250	0	0	0	0	0	1	3	0	0	0	0	1	0	1	2	0	0	d__Archaea	p__Euryarchaeota	c__Methanomicrobia	o__Methanosarcinales	f__Methanosaetaceae
OTU2500	14	41	36	5	9	7	43	53	28	13	49	23	14	17	29	31	31	d__Bacteria	p__Firmicutes	c__Bacilli	o__Lactobacillales	f__Carnobacteriaceae	g__Carnobacterium	s__Carnobacterium divergens
OTU2501	0	0	1	0	0	0	0	1	0	0	0	0	1	1	0	1	0	d__Bacteria	p__Firmicutes	c__Bacilli	o__Lactobacillales	f__Carnobacteriaceae	g__Carnobacterium	s__Carnobacterium inhibens
OTU2502	12	13	39	13	10	11	7	40	26	1	21	7	12	10	3	26	35	d__Bacteria	p__Firmicutes	c__Bacilli	o__Lactobacillales	f__Carnobacteriaceae	g__Carnobacterium	s__Carnobacterium maltaromaticum
OTU2503	1	7	30	7	2	3	25	41	2	0	5	6	4	7	6	16	13	d__Bacteria	p__Firmicutes	c__Bacilli	o__Lactobacillales	f__Carnobacteriaceae	g__Carnobacterium	s__Carnobacterium sp. 17-4
OTU2504	1	0	0	0	0	0	0	7	1	2	3	0	1	0	2	0	2	d__Bacteria	p__Firmicutes	c__Bacilli	o__Lactobacillales	f__Carnobacteriaceae	g__Carnobacterium	s__Carnobacterium sp. CP1
OTU2505	2	6	9	4	1	4	3	7	2	0	8	0	2	7	1	1	9	d__Bacteria	p__Firmicutes	c__Bacilli	o__Lactobacillales	f__Carnobacteriaceae	g__Jeotgalibaca
OTU2506	0	1	0	0	0	0	0	0	0	0	2	0	0	0	0	1	0	d__Bacteria	p__Firmicutes	c__Bacilli	o__Lactobacillales	f__Carnobacteriaceae	g__Jeotgalibaca	s__Jeotgalibaca dankookensis
OTU2507	2	5	9	4	1	4	3	7	2	0	6	0	2	7	1	0	9	d__Bacteria	p__Firmicutes	c__Bacilli	o__Lactobacillales	f__Carnobacteriaceae	g__Jeotgalibaca	s__Jeotgalibaca sp. PTS2502
OTU2508	0	0	0	1	0	0	0	1	1	0	4	0	0	2	2	1	0	d__Bacteria	p__Firmicutes	c__Bacilli	o__Lactobacillales	f__Carnobacteriaceae	g__Marinilactibacillus
OTU2509	0	0	0	1	0	0	0	1	1	0	4	0	0	2	2	1	0	d__Bacteria	p__Firmicutes	c__Bacilli	o__Lactobacillales	f__Carnobacteriaceae	g__Marinilactibacillus	s__Marinilactibacillus sp. 15R
OTU251	0	0	0	0	0	1	3	0	0	0	0	1	0	1	2	0	0	d__Archaea	p__Euryarchaeota	c__Methanomicrobia	o__Methanosarcinales	f__Methanosaetaceae	g__Methanothrix
OTU2510	156	363	1544	261	130	129	1310	1567	351	81	551	240	290	621	1010	1120	465	d__Bacteria	p__Firmicutes	c__Bacilli	o__Lactobacillales	f__Enterococcaceae
OTU2511	141	346	1480	251	124	122	1267	1499	317	79	530	216	283	598	961	1076	438	d__Bacteria	p__Firmicutes	c__Bacilli	o__Lactobacillales	f__Enterococcaceae	g__Enterococcus
OTU2512	0	0	0	0	0	0	1	0	0	0	0	0	1	0	0	0	4	d__Bacteria	p__Firmicutes	c__Bacilli	o__Lactobacillales	f__Enterococcaceae	g__Enterococcus	s__Enterococcus casseliflavus
OTU2513	1	0	2	3	0	0	5	7	2	0	3	1	1	2	7	1	0	d__Bacteria	p__Firmicutes	c__Bacilli	o__Lactobacillales	f__Enterococcaceae	g__Enterococcus	s__Enterococcus cecorum
OTU2514	1	0	2	1	2	0	0	10	1	0	1	0	0	0	0	0	0	d__Bacteria	p__Firmicutes	c__Bacilli	o__Lactobacillales	f__Enterococcaceae	g__Enterococcus	s__Enterococcus durans
OTU2515	137	337	1438	240	117	122	1242	1433	309	77	507	209	277	584	929	1054	414	d__Bacteria	p__Firmicutes	c__Bacilli	o__Lactobacillales	f__Enterococcaceae	g__Enterococcus	s__Enterococcus faecalis
OTU2516	0	2	7	2	2	0	7	15	1	0	7	2	0	5	1	7	3	d__Bacteria	p__Firmicutes	c__Bacilli	o__Lactobacillales	f__Enterococcaceae	g__Enterococcus	s__Enterococcus faecium
OTU2517	0	0	9	3	1	0	1	4	0	0	2	0	0	0	3	2	1	d__Bacteria	p__Firmicutes	c__Bacilli	o__Lactobacillales	f__Enterococcaceae	g__Enterococcus	s__Enterococcus gilvus
OTU2518	1	0	4	1	0	0	4	1	0	1	2	1	1	1	2	1	1	d__Bacteria	p__Firmicutes	c__Bacilli	o__Lactobacillales	f__Enterococcaceae	g__Enterococcus	s__Enterococcus hirae
OTU2519	0	2	8	1	2	0	5	9	3	1	3	2	1	4	5	3	4	d__Bacteria	p__Firmicutes	c__Bacilli	o__Lactobacillales	f__Enterococcaceae	g__Enterococcus	s__Enterococcus mundtii
OTU252	0	0	0	0	0	1	1	0	0	0	0	0	0	0	2	0	0	d__Archaea	p__Euryarchaeota	c__Methanomicrobia	o__Methanosarcinales	f__Methanosaetaceae	g__Methanothrix	s__Methanosaeta harundinacea
OTU2520	0	0	0	0	0	0	0	0	0	0	0	0	0	0	0	0	0	d__Bacteria	p__Firmicutes	c__Bacilli	o__Lactobacillales	f__Enterococcaceae	g__Enterococcus	s__Enterococcus sp. CR-Ec1
OTU2521	0	0	0	0	0	0	0	1	0	0	0	0	0	0	0	0	0	d__Bacteria	p__Firmicutes	c__Bacilli	o__Lactobacillales	f__Enterococcaceae	g__Enterococcus	s__Enterococcus sp. FDAARGOS_163
OTU2522	0	1	2	0	0	0	0	2	0	0	1	1	0	1	0	0	0	d__Bacteria	p__Firmicutes	c__Bacilli	o__Lactobacillales	f__Enterococcaceae	g__Enterococcus	s__Enterococcus sp. FDAARGOS_375
OTU2523	0	0	0	0	0	0	0	0	0	0	0	0	0	0	0	0	0	d__Bacteria	p__Firmicutes	c__Bacilli	o__Lactobacillales	f__Enterococcaceae	g__Enterococcus	s__Enterococcus thailandicus
OTU2524	1	3	1	0	0	0	0	2	1	0	2	0	2	1	6	1	1	d__Bacteria	p__Firmicutes	c__Bacilli	o__Lactobacillales	f__Enterococcaceae	g__Enterococcus	s__Enterococcus wangshanyuanii
OTU2525	0	0	5	0	0	0	0	2	1	0	0	0	1	2	1	1	1	d__Bacteria	p__Firmicutes	c__Bacilli	o__Lactobacillales	f__Enterococcaceae	g__Melissococcus
OTU2526	0	0	5	0	0	0	0	2	1	0	0	0	1	2	1	1	1	d__Bacteria	p__Firmicutes	c__Bacilli	o__Lactobacillales	f__Enterococcaceae	g__Melissococcus	s__Melissococcus plutonius
OTU2527	1	0	2	0	0	0	0	1	0	0	1	0	0	1	0	0	0	d__Bacteria	p__Firmicutes	c__Bacilli	o__Lactobacillales	f__Enterococcaceae	g__Tetragenococcus
OTU2528	1	0	2	0	0	0	0	1	0	0	1	0	0	1	0	0	0	d__Bacteria	p__Firmicutes	c__Bacilli	o__Lactobacillales	f__Enterococcaceae	g__Tetragenococcus	s__Tetragenococcus halophilus
OTU2529	14	17	57	10	6	7	43	64	33	2	20	24	6	20	47	43	26	d__Bacteria	p__Firmicutes	c__Bacilli	o__Lactobacillales	f__Enterococcaceae	g__Vagococcus
OTU253	0	0	0	0	0	0	2	0	0	0	0	1	0	1	0	0	0	d__Archaea	p__Euryarchaeota	c__Methanomicrobia	o__Methanosarcinales	f__Methanosaetaceae	g__Methanothrix	s__Methanothrix soehngenii
OTU2530	0	1	4	1	0	0	3	3	3	0	0	0	0	1	1	1	0	d__Bacteria	p__Firmicutes	c__Bacilli	o__Lactobacillales	f__Enterococcaceae	g__Vagococcus	s__Vagococcus penaei
OTU2531	14	16	53	9	6	7	40	61	30	2	20	24	6	19	46	42	26	d__Bacteria	p__Firmicutes	c__Bacilli	o__Lactobacillales	f__Enterococcaceae	g__Vagococcus	s__Vagococcus teuberi
OTU2532	96	152	557	144	91	72	334	427	169	74	292	85	125	247	346	335	208	d__Bacteria	p__Firmicutes	c__Bacilli	o__Lactobacillales	f__Lactobacillaceae
OTU2533	58	115	510	134	57	57	302	406	143	44	243	66	116	231	334	316	177	d__Bacteria	p__Firmicutes	c__Bacilli	o__Lactobacillales	f__Lactobacillaceae	g__Lactobacillus
OTU2534	0	0	0	0	0	0	0	0	0	0	0	0	0	0	0	0	0	d__Bacteria	p__Firmicutes	c__Bacilli	o__Lactobacillales	f__Lactobacillaceae	g__Lactobacillus	s__Lactobacillus acetotolerans
OTU2535	0	0	1	1	0	0	0	1	0	0	0	0	0	0	0	0	0	d__Bacteria	p__Firmicutes	c__Bacilli	o__Lactobacillales	f__Lactobacillaceae	g__Lactobacillus	s__Lactobacillus acidipiscis
OTU2536	0	0	0	0	1	0	0	0	0	0	1	0	0	0	1	0	0	d__Bacteria	p__Firmicutes	c__Bacilli	o__Lactobacillales	f__Lactobacillaceae	g__Lactobacillus	s__Lactobacillus acidophilus
OTU2537	0	0	0	0	0	0	0	0	0	0	1	0	0	1	0	0	1	d__Bacteria	p__Firmicutes	c__Bacilli	o__Lactobacillales	f__Lactobacillaceae	g__Lactobacillus	s__Lactobacillus agilis
OTU2538	0	0	1	0	0	0	0	0	0	0	1	0	0	1	0	0	0	d__Bacteria	p__Firmicutes	c__Bacilli	o__Lactobacillales	f__Lactobacillaceae	g__Lactobacillus	s__Lactobacillus alimentarius
OTU2539	0	0	0	0	0	0	1	2	0	0	0	0	0	0	0	0	0	d__Bacteria	p__Firmicutes	c__Bacilli	o__Lactobacillales	f__Lactobacillaceae	g__Lactobacillus	s__Lactobacillus allii
OTU254	147	691	943	273	124	173	1380	2287	301	79	576	186	481	327	1234	1492	693	d__Archaea	p__Euryarchaeota	c__Methanomicrobia	o__Methanosarcinales	f__Methanosarcinaceae
OTU2540	0	0	2	0	0	0	1	1	1	0	0	0	0	1	1	0	0	d__Bacteria	p__Firmicutes	c__Bacilli	o__Lactobacillales	f__Lactobacillaceae	g__Lactobacillus	s__Lactobacillus amylolyticus
OTU2541	0	0	1	0	0	0	0	0	0	0	0	0	0	0	0	0	0	d__Bacteria	p__Firmicutes	c__Bacilli	o__Lactobacillales	f__Lactobacillaceae	g__Lactobacillus	s__Lactobacillus amylophilus
OTU2542	0	0	0	0	0	0	1	0	0	0	0	0	0	0	0	0	0	d__Bacteria	p__Firmicutes	c__Bacilli	o__Lactobacillales	f__Lactobacillaceae	g__Lactobacillus	s__Lactobacillus amylovorus
OTU2543	0	0	0	0	0	0	0	0	0	0	0	0	0	0	0	0	0	d__Bacteria	p__Firmicutes	c__Bacilli	o__Lactobacillales	f__Lactobacillaceae	g__Lactobacillus	s__Lactobacillus apis
OTU2544	0	0	0	0	0	0	0	0	0	0	0	0	0	0	0	0	0	d__Bacteria	p__Firmicutes	c__Bacilli	o__Lactobacillales	f__Lactobacillaceae	g__Lactobacillus	s__Lactobacillus backii
OTU2545	0	0	0	0	0	0	0	0	0	0	1	0	0	0	0	0	0	d__Bacteria	p__Firmicutes	c__Bacilli	o__Lactobacillales	f__Lactobacillaceae	g__Lactobacillus	s__Lactobacillus bombi
OTU2546	0	0	0	0	0	0	0	2	0	0	0	0	0	0	0	0	0	d__Bacteria	p__Firmicutes	c__Bacilli	o__Lactobacillales	f__Lactobacillaceae	g__Lactobacillus	s__Lactobacillus brevis
OTU2547	0	0	0	0	0	0	0	0	0	0	0	0	0	0	0	0	0	d__Bacteria	p__Firmicutes	c__Bacilli	o__Lactobacillales	f__Lactobacillaceae	g__Lactobacillus	s__Lactobacillus buchneri
OTU2548	0	0	1	0	0	0	0	0	0	0	0	0	0	0	0	0	0	d__Bacteria	p__Firmicutes	c__Bacilli	o__Lactobacillales	f__Lactobacillaceae	g__Lactobacillus	s__Lactobacillus casei
OTU2549	0	0	1	0	0	0	0	0	0	0	0	0	0	0	0	0	0	d__Bacteria	p__Firmicutes	c__Bacilli	o__Lactobacillales	f__Lactobacillaceae	g__Lactobacillus	s__Lactobacillus coryniformis
OTU255	7	35	19	4	1	8	17	76	6	5	19	1	28	8	33	35	42	d__Archaea	p__Euryarchaeota	c__Methanomicrobia	o__Methanosarcinales	f__Methanosarcinaceae	g__Methanococcoides
OTU2550	0	0	1	0	0	0	0	0	4	0	1	0	1	7	0	0	0	d__Bacteria	p__Firmicutes	c__Bacilli	o__Lactobacillales	f__Lactobacillaceae	g__Lactobacillus	s__Lactobacillus crispatus
OTU2551	0	0	0	0	2	0	0	0	0	0	0	0	1	0	0	0	0	d__Bacteria	p__Firmicutes	c__Bacilli	o__Lactobacillales	f__Lactobacillaceae	g__Lactobacillus	s__Lactobacillus crustorum
OTU2552	0	0	1	0	0	0	0	1	0	0	0	0	0	0	0	0	0	d__Bacteria	p__Firmicutes	c__Bacilli	o__Lactobacillales	f__Lactobacillaceae	g__Lactobacillus	s__Lactobacillus curieae
OTU2553	0	0	0	0	0	0	0	0	0	0	0	0	0	0	0	0	0	d__Bacteria	p__Firmicutes	c__Bacilli	o__Lactobacillales	f__Lactobacillaceae	g__Lactobacillus	s__Lactobacillus curvatus
OTU2554	2	9	12	10	9	11	8	10	4	10	24	8	4	8	2	7	9	d__Bacteria	p__Firmicutes	c__Bacilli	o__Lactobacillales	f__Lactobacillaceae	g__Lactobacillus	s__Lactobacillus delbrueckii
OTU2555	0	1	0	0	1	0	0	0	0	0	0	0	0	0	0	0	0	d__Bacteria	p__Firmicutes	c__Bacilli	o__Lactobacillales	f__Lactobacillaceae	g__Lactobacillus	s__Lactobacillus farciminis
OTU2556	0	0	0	0	0	0	3	1	1	0	0	0	0	1	0	0	0	d__Bacteria	p__Firmicutes	c__Bacilli	o__Lactobacillales	f__Lactobacillaceae	g__Lactobacillus	s__Lactobacillus fermentum
OTU2557	0	0	1	0	1	0	0	0	0	0	0	0	0	0	0	0	0	d__Bacteria	p__Firmicutes	c__Bacilli	o__Lactobacillales	f__Lactobacillaceae	g__Lactobacillus	s__Lactobacillus fuchuensis
OTU2558	0	0	2	2	1	0	1	1	0	1	0	0	0	0	1	1	0	d__Bacteria	p__Firmicutes	c__Bacilli	o__Lactobacillales	f__Lactobacillaceae	g__Lactobacillus	s__Lactobacillus gallinarum
OTU2559	0	0	0	0	0	0	0	0	0	0	10	0	0	2	0	0	0	d__Bacteria	p__Firmicutes	c__Bacilli	o__Lactobacillales	f__Lactobacillaceae	g__Lactobacillus	s__Lactobacillus gasseri
OTU256	5	33	16	4	1	8	15	55	5	5	17	1	24	8	31	33	36	d__Archaea	p__Euryarchaeota	c__Methanomicrobia	o__Methanosarcinales	f__Methanosarcinaceae	g__Methanococcoides	s__Methanococcoides burtonii
OTU2560	0	0	0	0	0	0	0	0	0	1	0	0	0	0	0	0	0	d__Bacteria	p__Firmicutes	c__Bacilli	o__Lactobacillales	f__Lactobacillaceae	g__Lactobacillus	s__Lactobacillus ginsenosidimutans
OTU2561	0	0	0	0	0	1	1	0	0	0	1	1	1	0	0	2	0	d__Bacteria	p__Firmicutes	c__Bacilli	o__Lactobacillales	f__Lactobacillaceae	g__Lactobacillus	s__Lactobacillus heilongjiangensis
OTU2562	0	0	0	0	0	0	0	0	0	0	0	0	0	0	0	0	0	d__Bacteria	p__Firmicutes	c__Bacilli	o__Lactobacillales	f__Lactobacillaceae	g__Lactobacillus	s__Lactobacillus helsingborgensis
OTU2563	1	0	8	0	0	1	0	2	0	0	2	1	0	1	1	3	2	d__Bacteria	p__Firmicutes	c__Bacilli	o__Lactobacillales	f__Lactobacillaceae	g__Lactobacillus	s__Lactobacillus helveticus
OTU2564	0	2	2	2	0	0	1	6	0	1	2	0	1	0	3	2	5	d__Bacteria	p__Firmicutes	c__Bacilli	o__Lactobacillales	f__Lactobacillaceae	g__Lactobacillus	s__Lactobacillus hokkaidonensis
OTU2565	1	6	35	9	0	3	15	25	6	4	12	3	6	12	16	31	15	d__Bacteria	p__Firmicutes	c__Bacilli	o__Lactobacillales	f__Lactobacillaceae	g__Lactobacillus	s__Lactobacillus jensenii
OTU2566	0	0	3	0	0	0	4	0	0	1	0	0	0	0	0	1	1	d__Bacteria	p__Firmicutes	c__Bacilli	o__Lactobacillales	f__Lactobacillaceae	g__Lactobacillus	s__Lactobacillus johnsonii
OTU2567	0	0	0	0	0	0	0	0	1	0	0	0	0	0	0	1	0	d__Bacteria	p__Firmicutes	c__Bacilli	o__Lactobacillales	f__Lactobacillaceae	g__Lactobacillus	s__Lactobacillus kefiranofaciens
OTU2568	0	0	3	0	0	0	2	11	4	0	0	0	0	0	1	0	0	d__Bacteria	p__Firmicutes	c__Bacilli	o__Lactobacillales	f__Lactobacillaceae	g__Lactobacillus	s__Lactobacillus koreensis
OTU2569	2	0	2	0	0	0	0	0	2	0	0	0	0	2	1	1	1	d__Bacteria	p__Firmicutes	c__Bacilli	o__Lactobacillales	f__Lactobacillaceae	g__Lactobacillus	s__Lactobacillus kullabergensis
OTU257	2	2	3	0	0	0	2	21	1	0	2	0	4	0	2	2	6	d__Archaea	p__Euryarchaeota	c__Methanomicrobia	o__Methanosarcinales	f__Methanosarcinaceae	g__Methanococcoides	s__Methanococcoides methylutens
OTU2570	0	0	0	0	0	0	1	0	1	0	1	1	0	2	0	0	0	d__Bacteria	p__Firmicutes	c__Bacilli	o__Lactobacillales	f__Lactobacillaceae	g__Lactobacillus	s__Lactobacillus kunkeei
OTU2571	0	1	1	0	0	0	0	3	0	0	2	0	0	0	2	1	0	d__Bacteria	p__Firmicutes	c__Bacilli	o__Lactobacillales	f__Lactobacillaceae	g__Lactobacillus	s__Lactobacillus lindneri
OTU2572	3	0	0	9	0	0	0	0	1	0	1	0	0	0	0	0	0	d__Bacteria	p__Firmicutes	c__Bacilli	o__Lactobacillales	f__Lactobacillaceae	g__Lactobacillus	s__Lactobacillus mucosae
OTU2573	0	0	0	0	0	0	1	0	1	0	0	0	0	3	0	0	0	d__Bacteria	p__Firmicutes	c__Bacilli	o__Lactobacillales	f__Lactobacillaceae	g__Lactobacillus	s__Lactobacillus murinus
OTU2574	0	0	0	1	0	0	0	0	0	0	0	0	0	0	0	0	0	d__Bacteria	p__Firmicutes	c__Bacilli	o__Lactobacillales	f__Lactobacillaceae	g__Lactobacillus	s__Lactobacillus oligofermentans
OTU2575	0	0	0	0	0	1	0	0	0	0	0	0	0	0	0	0	0	d__Bacteria	p__Firmicutes	c__Bacilli	o__Lactobacillales	f__Lactobacillaceae	g__Lactobacillus	s__Lactobacillus parabuchneri
OTU2576	1	1	5	2	1	0	1	3	1	0	4	3	1	1	1	3	4	d__Bacteria	p__Firmicutes	c__Bacilli	o__Lactobacillales	f__Lactobacillaceae	g__Lactobacillus	s__Lactobacillus paracasei
OTU2577	44	84	391	92	37	35	241	311	97	24	152	42	93	162	266	250	121	d__Bacteria	p__Firmicutes	c__Bacilli	o__Lactobacillales	f__Lactobacillaceae	g__Lactobacillus	s__Lactobacillus paracollinoides
OTU2578	0	0	0	0	0	0	0	0	0	0	0	0	0	0	0	0	0	d__Bacteria	p__Firmicutes	c__Bacilli	o__Lactobacillales	f__Lactobacillaceae	g__Lactobacillus	s__Lactobacillus paraplantarum
OTU2579	1	0	9	0	0	1	2	2	2	2	1	0	0	5	12	3	4	d__Bacteria	p__Firmicutes	c__Bacilli	o__Lactobacillales	f__Lactobacillaceae	g__Lactobacillus	s__Lactobacillus pentosus
OTU258	0	2	2	0	0	1	0	1	1	0	0	0	0	1	0	0	0	d__Archaea	p__Euryarchaeota	c__Methanomicrobia	o__Methanosarcinales	f__Methanosarcinaceae	g__Methanohalobium
OTU2580	0	2	0	0	0	1	0	3	0	0	0	0	0	0	1	1	1	d__Bacteria	p__Firmicutes	c__Bacilli	o__Lactobacillales	f__Lactobacillaceae	g__Lactobacillus	s__Lactobacillus plantarum
OTU2581	0	4	1	0	0	0	2	3	1	0	0	1	1	0	19	0	2	d__Bacteria	p__Firmicutes	c__Bacilli	o__Lactobacillales	f__Lactobacillaceae	g__Lactobacillus	s__Lactobacillus reuteri
OTU2582	3	0	0	1	0	0	0	1	0	0	0	1	0	0	0	0	0	d__Bacteria	p__Firmicutes	c__Bacilli	o__Lactobacillales	f__Lactobacillaceae	g__Lactobacillus	s__Lactobacillus rhamnosus
OTU2583	0	0	0	0	0	0	0	0	0	0	0	0	0	0	0	0	2	d__Bacteria	p__Firmicutes	c__Bacilli	o__Lactobacillales	f__Lactobacillaceae	g__Lactobacillus	s__Lactobacillus ruminis
OTU2584	0	2	9	1	1	1	6	6	5	0	3	2	1	6	1	1	3	d__Bacteria	p__Firmicutes	c__Bacilli	o__Lactobacillales	f__Lactobacillaceae	g__Lactobacillus	s__Lactobacillus sakei
OTU2585	0	1	5	0	0	0	4	3	3	0	3	1	3	5	0	0	0	d__Bacteria	p__Firmicutes	c__Bacilli	o__Lactobacillales	f__Lactobacillaceae	g__Lactobacillus	s__Lactobacillus salivarius
OTU2586	0	1	10	1	3	1	1	7	4	0	4	0	3	0	2	4	4	d__Bacteria	p__Firmicutes	c__Bacilli	o__Lactobacillales	f__Lactobacillaceae	g__Lactobacillus	s__Lactobacillus sanfranciscensis
OTU2587	0	0	0	0	0	0	0	0	0	0	0	0	0	1	0	1	0	d__Bacteria	p__Firmicutes	c__Bacilli	o__Lactobacillales	f__Lactobacillaceae	g__Lactobacillus	s__Lactobacillus sp. CBA3605
OTU2588	0	1	0	0	0	0	0	0	0	0	0	0	0	1	0	0	0	d__Bacteria	p__Firmicutes	c__Bacilli	o__Lactobacillales	f__Lactobacillaceae	g__Lactobacillus	s__Lactobacillus sp. CBA3606
OTU2589	0	0	0	0	0	0	0	0	0	0	0	0	0	0	0	0	0	d__Bacteria	p__Firmicutes	c__Bacilli	o__Lactobacillales	f__Lactobacillaceae	g__Lactobacillus	s__Lactobacillus sp. D1501
OTU259	0	2	2	0	0	1	0	1	1	0	0	0	0	1	0	0	0	d__Archaea	p__Euryarchaeota	c__Methanomicrobia	o__Methanosarcinales	f__Methanosarcinaceae	g__Methanohalobium	s__Methanohalobium evestigatum
OTU2590	0	0	1	0	0	0	0	0	0	0	0	1	0	0	0	0	0	d__Bacteria	p__Firmicutes	c__Bacilli	o__Lactobacillales	f__Lactobacillaceae	g__Lactobacillus	s__Lactobacillus sp. HBUAS52074
OTU2591	0	0	0	1	0	0	0	0	0	0	0	0	0	0	0	0	1	d__Bacteria	p__Firmicutes	c__Bacilli	o__Lactobacillales	f__Lactobacillaceae	g__Lactobacillus	s__Lactobacillus sp. wkB8
OTU2592	0	0	0	0	0	0	0	0	0	0	0	0	0	0	0	0	0	d__Bacteria	p__Firmicutes	c__Bacilli	o__Lactobacillales	f__Lactobacillaceae	g__Lactobacillus	s__Lactobacillus zymae
OTU2593	38	37	46	10	34	15	29	21	25	30	49	19	9	16	12	19	31	d__Bacteria	p__Firmicutes	c__Bacilli	o__Lactobacillales	f__Lactobacillaceae	g__Pediococcus
OTU2594	0	0	0	0	0	0	0	0	0	0	0	0	0	0	0	0	0	d__Bacteria	p__Firmicutes	c__Bacilli	o__Lactobacillales	f__Lactobacillaceae	g__Pediococcus	s__Pediococcus acidilactici
OTU2595	34	24	23	8	29	10	11	5	23	27	25	9	6	7	4	12	17	d__Bacteria	p__Firmicutes	c__Bacilli	o__Lactobacillales	f__Lactobacillaceae	g__Pediococcus	s__Pediococcus claussenii
OTU2596	4	7	3	1	5	4	12	11	0	3	20	6	0	5	1	4	6	d__Bacteria	p__Firmicutes	c__Bacilli	o__Lactobacillales	f__Lactobacillaceae	g__Pediococcus	s__Pediococcus damnosus
OTU2597	0	6	15	1	0	1	6	5	2	0	4	4	3	3	7	3	8	d__Bacteria	p__Firmicutes	c__Bacilli	o__Lactobacillales	f__Lactobacillaceae	g__Pediococcus	s__Pediococcus inopinatus
OTU2598	0	0	5	0	0	0	0	0	0	0	0	0	0	0	0	0	0	d__Bacteria	p__Firmicutes	c__Bacilli	o__Lactobacillales	f__Lactobacillaceae	g__Pediococcus	s__Pediococcus pentosaceus
OTU2599	7	4	28	5	0	2	18	13	1	0	8	3	6	11	6	12	6	d__Bacteria	p__Firmicutes	c__Bacilli	o__Lactobacillales	f__Leuconostocaceae
OTU26	0	0	0	0	0	0	0	0	0	0	0	0	0	0	0	0	0	d__Archaea	p__Crenarchaeota	c__Thermoprotei	o__Desulfurococcales	f__Desulfurococcaceae	g__Staphylothermus	s__Staphylothermus hellenicus
OTU260	0	0	2	0	0	0	1	1	0	0	0	0	0	0	1	0	0	d__Archaea	p__Euryarchaeota	c__Methanomicrobia	o__Methanosarcinales	f__Methanosarcinaceae	g__Methanohalophilus
OTU2600	5	2	22	2	0	2	7	11	1	0	7	3	6	11	6	10	6	d__Bacteria	p__Firmicutes	c__Bacilli	o__Lactobacillales	f__Leuconostocaceae	g__Leuconostoc
OTU2601	1	0	0	0	0	0	0	0	0	0	0	0	1	0	0	0	0	d__Bacteria	p__Firmicutes	c__Bacilli	o__Lactobacillales	f__Leuconostocaceae	g__Leuconostoc	s__Leuconostoc carnosum
OTU2602	1	0	5	0	0	1	2	4	0	0	0	0	0	1	2	5	1	d__Bacteria	p__Firmicutes	c__Bacilli	o__Lactobacillales	f__Leuconostocaceae	g__Leuconostoc	s__Leuconostoc citreum
OTU2603	0	1	0	0	0	1	0	0	0	0	0	0	0	0	0	0	0	d__Bacteria	p__Firmicutes	c__Bacilli	o__Lactobacillales	f__Leuconostocaceae	g__Leuconostoc	s__Leuconostoc garlicum
OTU2604	0	0	2	1	0	0	0	3	0	0	3	0	1	3	1	1	0	d__Bacteria	p__Firmicutes	c__Bacilli	o__Lactobacillales	f__Leuconostocaceae	g__Leuconostoc	s__Leuconostoc gelidum
OTU2605	0	1	0	0	0	0	0	0	0	0	0	0	0	0	0	0	0	d__Bacteria	p__Firmicutes	c__Bacilli	o__Lactobacillales	f__Leuconostocaceae	g__Leuconostoc	s__Leuconostoc kimchii
OTU2606	0	0	1	0	0	0	0	0	0	0	0	0	2	0	0	0	0	d__Bacteria	p__Firmicutes	c__Bacilli	o__Lactobacillales	f__Leuconostocaceae	g__Leuconostoc	s__Leuconostoc lactis
OTU2607	3	0	14	1	0	0	5	4	1	0	0	3	1	7	1	4	5	d__Bacteria	p__Firmicutes	c__Bacilli	o__Lactobacillales	f__Leuconostocaceae	g__Leuconostoc	s__Leuconostoc mesenteroides
OTU2608	0	0	0	0	0	0	0	0	0	0	0	0	0	0	0	0	0	d__Bacteria	p__Firmicutes	c__Bacilli	o__Lactobacillales	f__Leuconostocaceae	g__Leuconostoc	s__Leuconostoc sp. C2
OTU2609	0	0	0	0	0	0	0	0	0	0	0	0	0	0	0	0	0	d__Bacteria	p__Firmicutes	c__Bacilli	o__Lactobacillales	f__Leuconostocaceae	g__Leuconostoc	s__Leuconostoc suionicum
OTU261	0	0	2	0	0	0	0	0	0	0	0	0	0	0	1	0	0	d__Archaea	p__Euryarchaeota	c__Methanomicrobia	o__Methanosarcinales	f__Methanosarcinaceae	g__Methanohalophilus	s__Methanohalophilus halophilus
OTU2610	0	1	3	0	0	0	3	2	0	0	1	0	0	0	0	2	0	d__Bacteria	p__Firmicutes	c__Bacilli	o__Lactobacillales	f__Leuconostocaceae	g__Oenococcus
OTU2611	0	0	0	0	0	0	0	0	0	0	1	0	0	0	0	0	0	d__Bacteria	p__Firmicutes	c__Bacilli	o__Lactobacillales	f__Leuconostocaceae	g__Oenococcus	s__Oenococcus kitaharae
OTU2612	0	1	3	0	0	0	3	2	0	0	0	0	0	0	0	2	0	d__Bacteria	p__Firmicutes	c__Bacilli	o__Lactobacillales	f__Leuconostocaceae	g__Oenococcus	s__Oenococcus oeni
OTU2613	2	1	2	3	0	0	8	0	0	0	0	0	0	0	0	0	0	d__Bacteria	p__Firmicutes	c__Bacilli	o__Lactobacillales	f__Leuconostocaceae	g__Weissella
OTU2614	0	0	0	0	0	0	0	0	0	0	0	0	0	0	0	0	0	d__Bacteria	p__Firmicutes	c__Bacilli	o__Lactobacillales	f__Leuconostocaceae	g__Weissella	s__Weissella ceti
OTU2615	2	1	0	3	0	0	0	0	0	0	0	0	0	0	0	0	0	d__Bacteria	p__Firmicutes	c__Bacilli	o__Lactobacillales	f__Leuconostocaceae	g__Weissella	s__Weissella cibaria
OTU2616	0	0	0	0	0	0	2	0	0	0	0	0	0	0	0	0	0	d__Bacteria	p__Firmicutes	c__Bacilli	o__Lactobacillales	f__Leuconostocaceae	g__Weissella	s__Weissella jogaejeotgali
OTU2617	0	0	0	0	0	0	0	0	0	0	0	0	0	0	0	0	0	d__Bacteria	p__Firmicutes	c__Bacilli	o__Lactobacillales	f__Leuconostocaceae	g__Weissella	s__Weissella koreensis
OTU2618	0	0	0	0	0	0	0	0	0	0	0	0	0	0	0	0	0	d__Bacteria	p__Firmicutes	c__Bacilli	o__Lactobacillales	f__Leuconostocaceae	g__Weissella	s__Weissella paramesenteroides
OTU2619	0	0	0	0	0	0	0	0	0	0	0	0	0	0	0	0	0	d__Bacteria	p__Firmicutes	c__Bacilli	o__Lactobacillales	f__Leuconostocaceae	g__Weissella	s__Weissella soli
OTU262	0	0	0	0	0	0	1	0	0	0	0	0	0	0	0	0	0	d__Archaea	p__Euryarchaeota	c__Methanomicrobia	o__Methanosarcinales	f__Methanosarcinaceae	g__Methanohalophilus	s__Methanohalophilus mahii
OTU2620	0	0	0	0	0	0	0	0	0	0	0	0	0	0	0	0	0	d__Bacteria	p__Firmicutes	c__Bacilli	o__Lactobacillales	f__Leuconostocaceae	g__Weissella	s__Weissella viridescens
OTU2621	56	134	320	112	61	62	189	312	197	41	298	266	81	319	296	236	336	d__Bacteria	p__Firmicutes	c__Bacilli	o__Lactobacillales	f__Streptococcaceae
OTU2622	3	8	14	8	5	21	10	30	14	2	8	12	8	13	16	10	14	d__Bacteria	p__Firmicutes	c__Bacilli	o__Lactobacillales	f__Streptococcaceae	g__Lactococcus
OTU2623	0	0	0	2	0	0	3	1	0	0	1	0	0	1	0	0	2	d__Bacteria	p__Firmicutes	c__Bacilli	o__Lactobacillales	f__Streptococcaceae	g__Lactococcus	s__Lactococcus garvieae
OTU2624	3	7	12	5	5	13	6	28	14	2	5	10	8	10	16	9	12	d__Bacteria	p__Firmicutes	c__Bacilli	o__Lactobacillales	f__Streptococcaceae	g__Lactococcus	s__Lactococcus lactis
OTU2625	0	0	1	1	0	0	1	0	0	0	1	0	0	0	0	1	0	d__Bacteria	p__Firmicutes	c__Bacilli	o__Lactobacillales	f__Streptococcaceae	g__Lactococcus	s__Lactococcus piscium
OTU2626	0	0	1	0	0	0	0	1	0	0	0	2	0	1	0	0	0	d__Bacteria	p__Firmicutes	c__Bacilli	o__Lactobacillales	f__Streptococcaceae	g__Lactococcus	s__Lactococcus raffinolactis
OTU2627	53	124	306	101	55	41	179	279	182	39	286	253	73	305	280	226	320	d__Bacteria	p__Firmicutes	c__Bacilli	o__Lactobacillales	f__Streptococcaceae	g__Streptococcus
OTU2628	0	0	0	0	5	0	1	0	0	0	0	0	0	0	0	1	0	d__Bacteria	p__Firmicutes	c__Bacilli	o__Lactobacillales	f__Streptococcaceae	g__Streptococcus	s__Streptococcus acidominimus
OTU2629	1	1	3	0	0	0	1	1	1	0	2	1	0	0	1	2	0	d__Bacteria	p__Firmicutes	c__Bacilli	o__Lactobacillales	f__Streptococcaceae	g__Streptococcus	s__Streptococcus agalactiae
OTU263	0	0	0	0	0	0	0	1	0	0	0	0	0	0	0	0	0	d__Archaea	p__Euryarchaeota	c__Methanomicrobia	o__Methanosarcinales	f__Methanosarcinaceae	g__Methanohalophilus	s__Methanohalophilus portucalensis
OTU2630	10	26	41	13	8	8	26	10	15	3	14	7	13	14	14	32	27	d__Bacteria	p__Firmicutes	c__Bacilli	o__Lactobacillales	f__Streptococcaceae	g__Streptococcus	s__Streptococcus anginosus
OTU2631	1	0	0	0	0	0	0	0	0	0	2	0	0	1	0	0	1	d__Bacteria	p__Firmicutes	c__Bacilli	o__Lactobacillales	f__Streptococcaceae	g__Streptococcus	s__Streptococcus australis
OTU2632	0	0	0	0	0	0	0	0	0	0	0	0	0	0	0	0	0	d__Bacteria	p__Firmicutes	c__Bacilli	o__Lactobacillales	f__Streptococcaceae	g__Streptococcus	s__Streptococcus constellatus
OTU2633	0	0	0	0	0	0	1	0	0	0	2	0	0	2	0	1	0	d__Bacteria	p__Firmicutes	c__Bacilli	o__Lactobacillales	f__Streptococcaceae	g__Streptococcus	s__Streptococcus cristatus
OTU2634	3	0	5	0	1	0	0	1	0	0	0	0	0	0	1	0	0	d__Bacteria	p__Firmicutes	c__Bacilli	o__Lactobacillales	f__Streptococcaceae	g__Streptococcus	s__Streptococcus dysgalactiae
OTU2635	6	3	138	4	22	3	17	28	9	5	9	156	8	170	30	19	11	d__Bacteria	p__Firmicutes	c__Bacilli	o__Lactobacillales	f__Streptococcaceae	g__Streptococcus	s__Streptococcus equi
OTU2636	0	0	0	0	0	0	0	0	0	0	0	0	0	0	0	0	0	d__Bacteria	p__Firmicutes	c__Bacilli	o__Lactobacillales	f__Streptococcaceae	g__Streptococcus	s__Streptococcus equinus
OTU2637	0	0	0	0	0	0	1	0	0	0	0	0	0	0	0	0	1	d__Bacteria	p__Firmicutes	c__Bacilli	o__Lactobacillales	f__Streptococcaceae	g__Streptococcus	s__Streptococcus ferus
OTU2638	0	0	1	0	0	0	2	1	0	0	0	0	1	1	1	6	0	d__Bacteria	p__Firmicutes	c__Bacilli	o__Lactobacillales	f__Streptococcaceae	g__Streptococcus	s__Streptococcus gallolyticus
OTU2639	1	2	4	0	1	2	0	3	4	0	0	0	0	0	1	0	2	d__Bacteria	p__Firmicutes	c__Bacilli	o__Lactobacillales	f__Streptococcaceae	g__Streptococcus	s__Streptococcus gordonii
OTU264	0	0	0	0	0	0	0	0	0	0	0	0	0	0	0	0	0	d__Archaea	p__Euryarchaeota	c__Methanomicrobia	o__Methanosarcinales	f__Methanosarcinaceae	g__Methanolobus
OTU2640	0	0	1	0	0	0	2	0	0	0	0	4	0	1	0	2	1	d__Bacteria	p__Firmicutes	c__Bacilli	o__Lactobacillales	f__Streptococcaceae	g__Streptococcus	s__Streptococcus halotolerans
OTU2641	0	0	1	0	0	0	1	0	0	0	1	0	0	1	0	0	1	d__Bacteria	p__Firmicutes	c__Bacilli	o__Lactobacillales	f__Streptococcaceae	g__Streptococcus	s__Streptococcus himalayensis
OTU2642	0	0	0	0	0	0	0	0	0	0	1	0	1	0	0	0	0	d__Bacteria	p__Firmicutes	c__Bacilli	o__Lactobacillales	f__Streptococcaceae	g__Streptococcus	s__Streptococcus infantarius
OTU2643	3	0	0	0	0	0	2	0	1	1	0	0	1	0	0	3	1	d__Bacteria	p__Firmicutes	c__Bacilli	o__Lactobacillales	f__Streptococcaceae	g__Streptococcus	s__Streptococcus iniae
OTU2644	0	0	0	4	0	0	0	0	0	1	0	0	0	0	0	2	0	d__Bacteria	p__Firmicutes	c__Bacilli	o__Lactobacillales	f__Streptococcaceae	g__Streptococcus	s__Streptococcus intermedius
OTU2645	0	4	1	0	0	0	0	0	0	0	0	0	0	0	0	2	0	d__Bacteria	p__Firmicutes	c__Bacilli	o__Lactobacillales	f__Streptococcaceae	g__Streptococcus	s__Streptococcus lutetiensis
OTU2646	0	0	0	0	0	0	0	0	0	0	0	0	0	0	0	0	0	d__Bacteria	p__Firmicutes	c__Bacilli	o__Lactobacillales	f__Streptococcaceae	g__Streptococcus	s__Streptococcus macedonicus
OTU2647	0	0	0	0	0	0	1	0	0	0	0	0	0	0	0	0	0	d__Bacteria	p__Firmicutes	c__Bacilli	o__Lactobacillales	f__Streptococcaceae	g__Streptococcus	s__Streptococcus marmotae
OTU2648	0	0	2	0	1	0	0	0	0	0	0	0	0	0	1	1	2	d__Bacteria	p__Firmicutes	c__Bacilli	o__Lactobacillales	f__Streptococcaceae	g__Streptococcus	s__Streptococcus merionis
OTU2649	0	0	1	2	0	0	2	0	9	1	3	1	5	5	0	0	5	d__Bacteria	p__Firmicutes	c__Bacilli	o__Lactobacillales	f__Streptococcaceae	g__Streptococcus	s__Streptococcus mitis
OTU265	0	0	0	0	0	0	0	0	0	0	0	0	0	0	0	0	0	d__Archaea	p__Euryarchaeota	c__Methanomicrobia	o__Methanosarcinales	f__Methanosarcinaceae	g__Methanolobus	s__Methanolobus psychrophilus
OTU2650	0	0	1	0	1	1	0	0	0	1	2	0	0	1	0	1	0	d__Bacteria	p__Firmicutes	c__Bacilli	o__Lactobacillales	f__Streptococcaceae	g__Streptococcus	s__Streptococcus mutans
OTU2651	1	0	0	1	0	0	0	0	1	0	2	0	0	0	4	1	0	d__Bacteria	p__Firmicutes	c__Bacilli	o__Lactobacillales	f__Streptococcaceae	g__Streptococcus	s__Streptococcus oralis
OTU2652	0	0	2	2	0	0	0	2	0	1	0	0	0	0	0	0	0	d__Bacteria	p__Firmicutes	c__Bacilli	o__Lactobacillales	f__Streptococcaceae	g__Streptococcus	s__Streptococcus pantholopis
OTU2653	0	1	2	0	2	1	0	1	0	0	4	0	0	1	2	1	1	d__Bacteria	p__Firmicutes	c__Bacilli	o__Lactobacillales	f__Streptococcaceae	g__Streptococcus	s__Streptococcus parasanguinis
OTU2654	0	0	0	0	0	0	0	2	0	0	0	0	0	2	0	0	1	d__Bacteria	p__Firmicutes	c__Bacilli	o__Lactobacillales	f__Streptococcaceae	g__Streptococcus	s__Streptococcus parauberis
OTU2655	0	0	0	0	0	0	0	0	0	0	0	0	0	0	0	0	0	d__Bacteria	p__Firmicutes	c__Bacilli	o__Lactobacillales	f__Streptococcaceae	g__Streptococcus	s__Streptococcus pasteurianus
OTU2656	0	0	0	0	2	0	0	0	0	0	0	0	0	1	0	0	0	d__Bacteria	p__Firmicutes	c__Bacilli	o__Lactobacillales	f__Streptococcaceae	g__Streptococcus	s__Streptococcus pluranimalium
OTU2657	0	0	7	2	2	1	0	1	0	1	3	3	1	1	2	4	4	d__Bacteria	p__Firmicutes	c__Bacilli	o__Lactobacillales	f__Streptococcaceae	g__Streptococcus	s__Streptococcus pneumoniae
OTU2658	0	0	0	0	0	0	0	0	0	0	0	0	0	0	0	0	0	d__Bacteria	p__Firmicutes	c__Bacilli	o__Lactobacillales	f__Streptococcaceae	g__Streptococcus	s__Streptococcus porcinus
OTU2659	0	0	1	0	0	0	0	1	0	0	0	0	0	0	0	1	0	d__Bacteria	p__Firmicutes	c__Bacilli	o__Lactobacillales	f__Streptococcaceae	g__Streptococcus	s__Streptococcus pseudopneumoniae
OTU266	4	30	51	7	12	10	15	2	4	3	21	12	14	14	12	45	11	d__Archaea	p__Euryarchaeota	c__Methanomicrobia	o__Methanosarcinales	f__Methanosarcinaceae	g__Methanomethylovorans
OTU2660	1	1	4	1	0	0	1	3	2	1	0	2	0	4	4	4	2	d__Bacteria	p__Firmicutes	c__Bacilli	o__Lactobacillales	f__Streptococcaceae	g__Streptococcus	s__Streptococcus pyogenes
OTU2661	0	0	0	0	0	0	0	0	1	0	0	0	0	0	0	0	0	d__Bacteria	p__Firmicutes	c__Bacilli	o__Lactobacillales	f__Streptococcaceae	g__Streptococcus	s__Streptococcus respiraculi
OTU2662	0	0	0	0	0	0	0	0	0	0	0	0	0	1	0	0	0	d__Bacteria	p__Firmicutes	c__Bacilli	o__Lactobacillales	f__Streptococcaceae	g__Streptococcus	s__Streptococcus ruminantium
OTU2663	4	42	28	20	5	4	98	186	31	1	42	9	15	13	151	120	49	d__Bacteria	p__Firmicutes	c__Bacilli	o__Lactobacillales	f__Streptococcaceae	g__Streptococcus	s__Streptococcus salivarius
OTU2664	0	0	5	0	1	0	3	5	0	4	1	1	1	1	0	1	1	d__Bacteria	p__Firmicutes	c__Bacilli	o__Lactobacillales	f__Streptococcaceae	g__Streptococcus	s__Streptococcus sanguinis
OTU2665	0	0	0	0	0	0	0	0	0	0	3	0	0	0	0	0	0	d__Bacteria	p__Firmicutes	c__Bacilli	o__Lactobacillales	f__Streptococcaceae	g__Streptococcus	s__Streptococcus sobrinus
OTU2666	0	0	0	0	0	0	0	0	1	0	2	2	0	0	0	0	1	d__Bacteria	p__Firmicutes	c__Bacilli	o__Lactobacillales	f__Streptococcaceae	g__Streptococcus	s__Streptococcus sp. A12
OTU2667	0	0	0	0	0	0	1	0	4	0	3	0	0	1	1	0	0	d__Bacteria	p__Firmicutes	c__Bacilli	o__Lactobacillales	f__Streptococcaceae	g__Streptococcus	s__Streptococcus sp. FDAARGOS_192
OTU2668	0	0	0	0	0	0	0	0	0	0	0	0	0	0	0	0	0	d__Bacteria	p__Firmicutes	c__Bacilli	o__Lactobacillales	f__Streptococcaceae	g__Streptococcus	s__Streptococcus sp. 'group B'
OTU2669	0	1	0	0	0	0	1	0	0	0	0	0	0	0	0	0	1	d__Bacteria	p__Firmicutes	c__Bacilli	o__Lactobacillales	f__Streptococcaceae	g__Streptococcus	s__Streptococcus sp. I-G2
OTU267	4	30	51	7	12	10	15	2	4	3	21	12	14	14	12	45	11	d__Archaea	p__Euryarchaeota	c__Methanomicrobia	o__Methanosarcinales	f__Methanosarcinaceae	g__Methanomethylovorans	s__Methanomethylovorans hollandica
OTU2670	0	0	0	0	0	0	0	0	0	0	0	0	0	0	0	0	0	d__Bacteria	p__Firmicutes	c__Bacilli	o__Lactobacillales	f__Streptococcaceae	g__Streptococcus	s__Streptococcus sp. I-P16
OTU2671	0	0	0	0	0	0	0	0	0	0	0	0	0	0	0	0	0	d__Bacteria	p__Firmicutes	c__Bacilli	o__Lactobacillales	f__Streptococcaceae	g__Streptococcus	s__Streptococcus sp. NPS 308
OTU2672	0	1	0	0	0	0	0	0	0	0	0	0	0	0	0	0	0	d__Bacteria	p__Firmicutes	c__Bacilli	o__Lactobacillales	f__Streptococcaceae	g__Streptococcus	s__Streptococcus sp. oral taxon 064
OTU2673	0	0	0	0	0	0	0	0	0	0	0	0	0	2	0	1	0	d__Bacteria	p__Firmicutes	c__Bacilli	o__Lactobacillales	f__Streptococcaceae	g__Streptococcus	s__Streptococcus sp. oral taxon 431
OTU2674	0	0	1	0	0	0	2	3	0	0	0	2	0	0	2	0	1	d__Bacteria	p__Firmicutes	c__Bacilli	o__Lactobacillales	f__Streptococcaceae	g__Streptococcus	s__Streptococcus sp. Z15
OTU2675	11	8	17	2	0	0	8	10	4	4	7	1	1	1	5	4	1	d__Bacteria	p__Firmicutes	c__Bacilli	o__Lactobacillales	f__Streptococcaceae	g__Streptococcus	s__Streptococcus suis
OTU2676	5	9	16	4	2	1	7	6	12	2	6	5	3	9	12	5	10	d__Bacteria	p__Firmicutes	c__Bacilli	o__Lactobacillales	f__Streptococcaceae	g__Streptococcus	s__Streptococcus thermophilus
OTU2677	0	0	4	0	1	0	0	2	0	0	1	0	0	1	0	0	0	d__Bacteria	p__Firmicutes	c__Bacilli	o__Lactobacillales	f__Streptococcaceae	g__Streptococcus	s__Streptococcus uberis
OTU2678	0	3	2	0	0	0	0	1	0	0	1	0	0	0	0	0	5	d__Bacteria	p__Firmicutes	c__Bacilli	o__Lactobacillales			s__Lactobacillales bacterium
OTU2679	148386	44300	11401	23687	21843	26486	4955	16682	144449	83399	68279	12292	25118	3837	5406	5312	98056	d__Bacteria	p__Firmicutes	c__Clostridia
OTU268	0	2	1	0	0	2	3	2	0	1	0	0	1	1	0	0	3	d__Archaea	p__Euryarchaeota	c__Methanomicrobia	o__Methanosarcinales	f__Methanosarcinaceae	g__Methanosalsum
OTU2680	148174	43834	8379	23257	21609	26296	3217	13587	143927	83232	67327	11765	24716	2511	3400	3624	97374	d__Bacteria	p__Firmicutes	c__Clostridia	o__Clostridiales
OTU2681	0	0	1	0	0	0	1	1	0	0	0	0	0	1	0	0	0	d__Bacteria	p__Firmicutes	c__Clostridia	o__Clostridiales	f__Christensenellaceae
OTU2682	0	0	1	0	0	0	1	1	0	0	0	0	0	1	0	0	0	d__Bacteria	p__Firmicutes	c__Clostridia	o__Clostridiales	f__Christensenellaceae	g__Christensenella
OTU2683	0	0	1	0	0	0	1	1	0	0	0	0	0	1	0	0	0	d__Bacteria	p__Firmicutes	c__Clostridia	o__Clostridiales	f__Christensenellaceae	g__Christensenella	s__Christensenella massiliensis
OTU2684	147925	43257	6650	22981	21418	26138	2114	11923	143605	83050	66787	11588	24409	2045	2233	2450	96885	d__Bacteria	p__Firmicutes	c__Clostridia	o__Clostridiales	f__Clostridiaceae
OTU2685	0	7	17	2	1	1	7	17	3	5	10	0	4	9	11	8	6	d__Bacteria	p__Firmicutes	c__Clostridia	o__Clostridiales	f__Clostridiaceae	g__Alkaliphilus
OTU2686	0	7	17	2	0	1	7	14	3	4	8	0	3	8	11	8	4	d__Bacteria	p__Firmicutes	c__Clostridia	o__Clostridiales	f__Clostridiaceae	g__Alkaliphilus	s__Alkaliphilus metalliredigens
OTU2687	0	0	0	0	1	0	0	3	0	1	2	0	1	1	0	0	2	d__Bacteria	p__Firmicutes	c__Clostridia	o__Clostridiales	f__Clostridiaceae	g__Alkaliphilus	s__Alkaliphilus oremlandii
OTU2688	3	3	23	0	0	1	0	3	3	1	7	1	1	4	3	2	3	d__Bacteria	p__Firmicutes	c__Clostridia	o__Clostridiales	f__Clostridiaceae	g__Candidatus Arthromitus
OTU2689	0	0	0	0	0	0	0	0	0	0	0	0	0	0	0	0	0	d__Bacteria	p__Firmicutes	c__Clostridia	o__Clostridiales	f__Clostridiaceae	g__Candidatus Arthromitus	s__Candidatus Arthromitus sp. SFB-mouse
OTU269	0	2	1	0	0	2	3	2	0	1	0	0	1	1	0	0	3	d__Archaea	p__Euryarchaeota	c__Methanomicrobia	o__Methanosarcinales	f__Methanosarcinaceae	g__Methanosalsum	s__Methanosalsum zhilinae
OTU2690	0	0	0	0	0	0	0	0	0	0	0	0	0	0	0	0	0	d__Bacteria	p__Firmicutes	c__Clostridia	o__Clostridiales	f__Clostridiaceae	g__Candidatus Arthromitus	s__Candidatus Arthromitus sp. SFB-mouse-NL
OTU2691	3	2	20	0	0	1	0	3	3	1	3	1	1	1	2	2	1	d__Bacteria	p__Firmicutes	c__Clostridia	o__Clostridiales	f__Clostridiaceae	g__Candidatus Arthromitus	s__Candidatus Arthromitus sp. SFB-rat-Yit
OTU2692	147921	43244	6599	22972	21413	26135	2106	11892	143597	83044	66761	11584	24401	2023	2215	2434	96874	d__Bacteria	p__Firmicutes	c__Clostridia	o__Clostridiales	f__Clostridiaceae	g__Clostridium
OTU2693	1	3	2	0	0	0	0	5	0	0	1	0	1	2	0	3	2	d__Bacteria	p__Firmicutes	c__Clostridia	o__Clostridiales	f__Clostridiaceae	g__Clostridium	s__Clostridium aceticum
OTU2694	1	6	3	0	0	0	0	3	1	0	2	1	0	0	1	8	2	d__Bacteria	p__Firmicutes	c__Clostridia	o__Clostridiales	f__Clostridiaceae	g__Clostridium	s__Clostridium acetobutylicum
OTU2695	0	0	3	2	0	0	3	2	2	2	3	0	1	0	1	3	0	d__Bacteria	p__Firmicutes	c__Clostridia	o__Clostridiales	f__Clostridiaceae	g__Clostridium	s__Clostridium argentinense
OTU2696	2	0	2	0	0	0	2	1	3	0	4	0	0	2	3	3	1	d__Bacteria	p__Firmicutes	c__Clostridia	o__Clostridiales	f__Clostridiaceae	g__Clostridium	s__Clostridium autoethanogenum
OTU2697	0	5	16	1	2	1	11	7	3	0	4	4	5	3	6	10	9	d__Bacteria	p__Firmicutes	c__Clostridia	o__Clostridiales	f__Clostridiaceae	g__Clostridium	s__Clostridium baratii
OTU2698	15	48	166	22	13	18	51	92	22	9	36	32	34	65	69	73	41	d__Bacteria	p__Firmicutes	c__Clostridia	o__Clostridiales	f__Clostridiaceae	g__Clostridium	s__Clostridium beijerinckii
OTU2699	1	0	10	1	0	3	0	3	2	0	3	0	1	0	1	0	0	d__Bacteria	p__Firmicutes	c__Clostridia	o__Clostridiales	f__Clostridiaceae	g__Clostridium	s__Clostridium bornimense
OTU27	0	1	0	0	0	0	1	0	0	0	0	0	0	0	0	1	1	d__Archaea	p__Crenarchaeota	c__Thermoprotei	o__Desulfurococcales	f__Desulfurococcaceae	g__Staphylothermus	s__Staphylothermus marinus
OTU270	136	621	868	262	111	152	1344	2205	290	70	536	173	438	303	1188	1412	637	d__Archaea	p__Euryarchaeota	c__Methanomicrobia	o__Methanosarcinales	f__Methanosarcinaceae	g__Methanosarcina
OTU2700	147820	43079	5911	22879	21341	26078	1777	11436	143342	82987	66505	11441	24255	1735	1873	2062	96517	d__Bacteria	p__Firmicutes	c__Clostridia	o__Clostridiales	f__Clostridiaceae	g__Clostridium	s__Clostridium botulinum
OTU2701	0	2	3	2	3	3	4	5	2	1	3	2	3	4	8	5	3	d__Bacteria	p__Firmicutes	c__Clostridia	o__Clostridiales	f__Clostridiaceae	g__Clostridium	s__Clostridium butyricum
OTU2702	0	5	2	1	0	0	0	0	0	1	0	0	2	1	1	0	2	d__Bacteria	p__Firmicutes	c__Clostridia	o__Clostridiales	f__Clostridiaceae	g__Clostridium	s__Clostridium carboxidivorans
OTU2703	0	1	3	1	0	0	1	3	1	0	0	0	0	0	1	0	1	d__Bacteria	p__Firmicutes	c__Clostridia	o__Clostridiales	f__Clostridiaceae	g__Clostridium	s__Clostridium cellulovorans
OTU2704	0	0	2	1	0	0	2	3	0	0	1	0	2	0	2	1	0	d__Bacteria	p__Firmicutes	c__Clostridia	o__Clostridiales	f__Clostridiaceae	g__Clostridium	s__Clostridium chauvoei
OTU2705	0	1	2	1	1	1	2	1	0	0	3	0	4	1	3	1	0	d__Bacteria	p__Firmicutes	c__Clostridia	o__Clostridiales	f__Clostridiaceae	g__Clostridium	s__Clostridium cochlearium
OTU2706	1	0	6	1	0	2	15	17	2	0	5	5	4	0	12	5	6	d__Bacteria	p__Firmicutes	c__Clostridia	o__Clostridiales	f__Clostridiaceae	g__Clostridium	s__Clostridium drakei
OTU2707	2	0	1	1	0	1	2	3	0	0	5	2	1	1	2	3	5	d__Bacteria	p__Firmicutes	c__Clostridia	o__Clostridiales	f__Clostridiaceae	g__Clostridium	s__Clostridium estertheticum
OTU2708	0	1	3	2	0	0	1	2	1	1	3	1	0	2	2	1	1	d__Bacteria	p__Firmicutes	c__Clostridia	o__Clostridiales	f__Clostridiaceae	g__Clostridium	s__Clostridium formicaceticum
OTU2709	0	0	7	2	0	0	1	4	3	0	4	2	2	4	2	4	3	d__Bacteria	p__Firmicutes	c__Clostridia	o__Clostridiales	f__Clostridiaceae	g__Clostridium	s__Clostridium isatidis
OTU271	2	18	51	15	4	7	53	54	7	4	27	10	19	13	33	39	25	d__Archaea	p__Euryarchaeota	c__Methanomicrobia	o__Methanosarcinales	f__Methanosarcinaceae	g__Methanosarcina	s__Methanosarcina acetivorans
OTU2710	1	2	1	1	3	1	3	9	1	0	2	1	3	1	0	4	2	d__Bacteria	p__Firmicutes	c__Clostridia	o__Clostridiales	f__Clostridiaceae	g__Clostridium	s__Clostridium kluyveri
OTU2711	0	0	1	0	0	0	0	1	1	0	0	0	0	0	3	0	0	d__Bacteria	p__Firmicutes	c__Clostridia	o__Clostridiales	f__Clostridiaceae	g__Clostridium	s__Clostridium ljungdahlii
OTU2712	1	0	6	1	0	0	1	27	6	2	1	0	2	1	2	2	0	d__Bacteria	p__Firmicutes	c__Clostridia	o__Clostridiales	f__Clostridiaceae	g__Clostridium	s__Clostridium novyi
OTU2713	0	2	4	1	0	1	0	6	7	0	0	0	1	0	3	4	4	d__Bacteria	p__Firmicutes	c__Clostridia	o__Clostridiales	f__Clostridiaceae	g__Clostridium	s__Clostridium pasteurianum
OTU2714	52	60	341	35	33	18	156	163	162	29	117	70	54	153	153	179	217	d__Bacteria	p__Firmicutes	c__Clostridia	o__Clostridiales	f__Clostridiaceae	g__Clostridium	s__Clostridium perfringens
OTU2715	2	1	4	2	2	0	2	0	2	0	1	1	2	4	6	3	6	d__Bacteria	p__Firmicutes	c__Clostridia	o__Clostridiales	f__Clostridiaceae	g__Clostridium	s__Clostridium saccharobutylicum
OTU2716	4	0	30	2	0	1	7	20	3	0	7	5	1	18	15	6	8	d__Bacteria	p__Firmicutes	c__Clostridia	o__Clostridiales	f__Clostridiaceae	g__Clostridium	s__Clostridium saccharoperbutylacetonicum
OTU2717	1	0	2	1	1	0	0	0	1	0	0	0	1	0	0	0	1	d__Bacteria	p__Firmicutes	c__Clostridia	o__Clostridiales	f__Clostridiaceae	g__Clostridium	s__Clostridium scatologenes
OTU2718	1	3	3	2	0	1	6	4	3	0	7	5	1	2	0	6	3	d__Bacteria	p__Firmicutes	c__Clostridia	o__Clostridiales	f__Clostridiaceae	g__Clostridium	s__Clostridium septicum
OTU2719	1	0	1	0	0	0	0	2	1	0	1	0	1	0	1	3	1	d__Bacteria	p__Firmicutes	c__Clostridia	o__Clostridiales	f__Clostridiaceae	g__Clostridium	s__Clostridium sp. BNL1100
OTU272	15	34	99	21	7	13	73	106	17	6	36	13	36	19	49	61	47	d__Archaea	p__Euryarchaeota	c__Methanomicrobia	o__Methanosarcinales	f__Methanosarcinaceae	g__Methanosarcina	s__Methanosarcina barkeri
OTU2720	0	3	28	4	3	3	29	13	11	4	7	0	10	6	9	17	11	d__Bacteria	p__Firmicutes	c__Clostridia	o__Clostridiales	f__Clostridiaceae	g__Clostridium	s__Clostridium sp. DL-VIII
OTU2721	0	0	3	0	1	1	1	3	1	0	0	0	0	0	4	0	0	d__Bacteria	p__Firmicutes	c__Clostridia	o__Clostridiales	f__Clostridiaceae	g__Clostridium	s__Clostridium sp. JN500901
OTU2722	0	0	0	0	0	0	4	0	0	0	0	0	0	0	0	0	0	d__Bacteria	p__Firmicutes	c__Clostridia	o__Clostridiales	f__Clostridiaceae	g__Clostridium	s__Clostridium sp. MF28
OTU2723	8	13	6	2	3	0	5	8	7	2	12	5	2	0	10	10	13	d__Bacteria	p__Firmicutes	c__Clostridia	o__Clostridiales	f__Clostridiaceae	g__Clostridium	s__Clostridium sp. SY8519
OTU2724	0	0	1	0	0	0	1	12	1	0	1	1	0	0	4	1	0	d__Bacteria	p__Firmicutes	c__Clostridia	o__Clostridiales	f__Clostridiaceae	g__Clostridium	s__Clostridium sporogenes
OTU2725	1	2	4	0	3	0	3	13	1	1	2	2	1	1	5	0	4	d__Bacteria	p__Firmicutes	c__Clostridia	o__Clostridiales	f__Clostridiaceae	g__Clostridium	s__Clostridium taeniosporum
OTU2726	0	0	3	2	1	0	4	7	1	0	1	2	2	3	3	6	3	d__Bacteria	p__Firmicutes	c__Clostridia	o__Clostridiales	f__Clostridiaceae	g__Clostridium	s__Clostridium tetani
OTU2727	0	1	4	0	1	1	1	2	0	0	0	0	1	3	2	3	0	d__Bacteria	p__Firmicutes	c__Clostridia	o__Clostridiales	f__Clostridiaceae	g__Clostridium	s__Clostridium tyrobutyricum
OTU2728	1	0	2	1	0	1	1	2	0	0	3	0	0	5	2	0	1	d__Bacteria	p__Firmicutes	c__Clostridia	o__Clostridiales	f__Clostridiaceae	g__Geosporobacter
OTU2729	1	0	2	1	0	1	1	2	0	0	3	0	0	5	2	0	1	d__Bacteria	p__Firmicutes	c__Clostridia	o__Clostridiales	f__Clostridiaceae	g__Geosporobacter	s__Geosporobacter ferrireducens
OTU273	1	0	3	0	0	0	2	1	0	1	1	1	0	3	1	1	2	d__Archaea	p__Euryarchaeota	c__Methanomicrobia	o__Methanosarcinales	f__Methanosarcinaceae	g__Methanosarcina	s__Methanosarcina horonobensis
OTU2730	0	0	0	0	0	0	0	0	0	0	1	0	1	0	0	0	0	d__Bacteria	p__Firmicutes	c__Clostridia	o__Clostridiales	f__Clostridiaceae	g__Mordavella
OTU2731	0	0	0	0	0	0	0	0	0	0	1	0	1	0	0	0	0	d__Bacteria	p__Firmicutes	c__Clostridia	o__Clostridiales	f__Clostridiaceae	g__Mordavella	s__Mordavella sp. Marseille-P3756
OTU2732	0	3	9	6	4	0	0	9	2	0	3	3	2	3	2	6	1	d__Bacteria	p__Firmicutes	c__Clostridia	o__Clostridiales	f__Clostridiaceae		s__Clostridiaceae bacterium 14S0207
OTU2733	1	1	0	2	0	0	0	6	1	0	2	0	1	0	2	3	2	d__Bacteria	p__Firmicutes	c__Clostridia	o__Clostridiales	f__Clostridiales Family XIII. Incertae Sedis
OTU2734	1	1	0	2	0	0	0	6	0	0	0	0	1	0	2	2	2	d__Bacteria	p__Firmicutes	c__Clostridia	o__Clostridiales	f__Clostridiales Family XIII. Incertae Sedis	g__Mogibacterium
OTU2735	0	0	0	0	0	0	0	0	0	0	0	0	0	0	0	0	0	d__Bacteria	p__Firmicutes	c__Clostridia	o__Clostridiales	f__Clostridiales Family XIII. Incertae Sedis	g__Mogibacterium	s__Mogibacterium diversum
OTU2736	1	1	0	2	0	0	0	6	0	0	0	0	1	0	2	2	2	d__Bacteria	p__Firmicutes	c__Clostridia	o__Clostridiales	f__Clostridiales Family XIII. Incertae Sedis	g__Mogibacterium	s__Mogibacterium pumilum
OTU2737	0	0	0	0	0	0	0	0	1	0	2	0	0	0	0	1	0	d__Bacteria	p__Firmicutes	c__Clostridia	o__Clostridiales	f__Clostridiales Family XIII. Incertae Sedis		s__[Eubacterium] minutum
OTU2738	0	0	0	0	0	0	0	0	0	0	0	0	0	0	0	0	0	d__Bacteria	p__Firmicutes	c__Clostridia	o__Clostridiales	f__Clostridiales Family XIII. Incertae Sedis		s__[Eubacterium] sulci
OTU2739	0	0	0	1	0	0	0	1	0	0	0	0	0	1	0	0	0	d__Bacteria	p__Firmicutes	c__Clostridia	o__Clostridiales	f__Clostridiales Family XVI. Incertae Sedis
OTU274	4	11	45	4	7	5	31	64	8	1	23	4	14	22	16	32	20	d__Archaea	p__Euryarchaeota	c__Methanomicrobia	o__Methanosarcinales	f__Methanosarcinaceae	g__Methanosarcina	s__Methanosarcina lacustris
OTU2740	0	0	0	1	0	0	0	1	0	0	0	0	0	1	0	0	0	d__Bacteria	p__Firmicutes	c__Clostridia	o__Clostridiales	f__Clostridiales Family XVI. Incertae Sedis	g__Carboxydocella
OTU2741	0	0	0	1	0	0	0	1	0	0	0	0	0	1	0	0	0	d__Bacteria	p__Firmicutes	c__Clostridia	o__Clostridiales	f__Clostridiales Family XVI. Incertae Sedis	g__Carboxydocella	s__Carboxydocella thermautotrophica
OTU2742	0	0	0	0	1	1	0	0	0	0	0	0	0	0	0	0	0	d__Bacteria	p__Firmicutes	c__Clostridia	o__Clostridiales	f__Clostridiales Family XVII. Incertae Sedis
OTU2743	0	0	0	0	1	1	0	0	0	0	0	0	0	0	0	0	0	d__Bacteria	p__Firmicutes	c__Clostridia	o__Clostridiales	f__Clostridiales Family XVII. Incertae Sedis	g__Thermaerobacter
OTU2744	0	0	0	0	1	1	0	0	0	0	0	0	0	0	0	0	0	d__Bacteria	p__Firmicutes	c__Clostridia	o__Clostridiales	f__Clostridiales Family XVII. Incertae Sedis	g__Thermaerobacter	s__Thermaerobacter marianensis
OTU2745	0	5	19	1	0	2	4	7	4	0	1	6	3	5	6	9	4	d__Bacteria	p__Firmicutes	c__Clostridia	o__Clostridiales	f__Eubacteriaceae
OTU2746	0	1	3	0	0	0	0	1	0	0	0	0	1	0	0	1	2	d__Bacteria	p__Firmicutes	c__Clostridia	o__Clostridiales	f__Eubacteriaceae	g__Acetobacterium
OTU2747	0	0	2	0	0	0	0	0	0	0	0	0	0	0	0	0	0	d__Bacteria	p__Firmicutes	c__Clostridia	o__Clostridiales	f__Eubacteriaceae	g__Acetobacterium	s__Acetobacterium sp. KB-1
OTU2748	0	1	1	0	0	0	0	1	0	0	0	0	1	0	0	1	2	d__Bacteria	p__Firmicutes	c__Clostridia	o__Clostridiales	f__Eubacteriaceae	g__Acetobacterium	s__Acetobacterium woodii
OTU2749	0	4	16	1	0	2	4	6	4	0	1	6	2	4	6	8	2	d__Bacteria	p__Firmicutes	c__Clostridia	o__Clostridiales	f__Eubacteriaceae	g__Eubacterium
OTU275	5	8	37	5	6	1	25	30	12	0	15	6	5	11	48	22	29	d__Archaea	p__Euryarchaeota	c__Methanomicrobia	o__Methanosarcinales	f__Methanosarcinaceae	g__Methanosarcina	s__Methanosarcina mazei
OTU2750	0	0	0	1	0	0	0	0	2	0	1	0	0	0	2	0	0	d__Bacteria	p__Firmicutes	c__Clostridia	o__Clostridiales	f__Eubacteriaceae	g__Eubacterium	s__[Eubacterium] cellulosolvens
OTU2751	0	0	0	0	0	0	0	0	0	0	0	0	0	0	0	0	0	d__Bacteria	p__Firmicutes	c__Clostridia	o__Clostridiales	f__Eubacteriaceae	g__Eubacterium	s__[Eubacterium] eligens
OTU2752	0	1	14	0	0	2	4	5	1	0	0	1	1	2	3	7	1	d__Bacteria	p__Firmicutes	c__Clostridia	o__Clostridiales	f__Eubacteriaceae	g__Eubacterium	s__[Eubacterium] hallii
OTU2753	0	3	2	0	0	0	0	1	1	0	0	5	1	2	1	1	1	d__Bacteria	p__Firmicutes	c__Clostridia	o__Clostridiales	f__Eubacteriaceae	g__Eubacterium	s__Eubacterium limosum
OTU2754	0	0	0	0	0	0	0	0	0	0	0	0	0	0	0	0	1	d__Bacteria	p__Firmicutes	c__Clostridia	o__Clostridiales	f__Heliobacteriaceae
OTU2755	0	0	0	0	0	0	0	0	0	0	0	0	0	0	0	0	1	d__Bacteria	p__Firmicutes	c__Clostridia	o__Clostridiales	f__Heliobacteriaceae	g__Heliobacterium
OTU2756	0	0	0	0	0	0	0	0	0	0	0	0	0	0	0	0	1	d__Bacteria	p__Firmicutes	c__Clostridia	o__Clostridiales	f__Heliobacteriaceae	g__Heliobacterium	s__Heliobacterium modesticaldum
OTU2757	60	116	463	91	84	39	239	339	73	30	138	52	111	214	264	280	126	d__Bacteria	p__Firmicutes	c__Clostridia	o__Clostridiales	f__Hungateiclostridiaceae
OTU2758	0	6	4	0	5	2	3	5	4	0	3	1	3	2	3	13	2	d__Bacteria	p__Firmicutes	c__Clostridia	o__Clostridiales	f__Hungateiclostridiaceae	g__Fastidiosipila
OTU2759	0	6	4	0	5	2	3	5	4	0	3	1	3	2	3	13	2	d__Bacteria	p__Firmicutes	c__Clostridia	o__Clostridiales	f__Hungateiclostridiaceae	g__Fastidiosipila	s__Fastidiosipila sanguinis
OTU276	4	6	58	9	3	8	33	59	13	4	19	10	14	25	27	28	21	d__Archaea	p__Euryarchaeota	c__Methanomicrobia	o__Methanosarcinales	f__Methanosarcinaceae	g__Methanosarcina	s__Methanosarcina siciliae
OTU2760	9	4	12	3	4	2	7	8	6	0	6	6	1	8	6	4	5	d__Bacteria	p__Firmicutes	c__Clostridia	o__Clostridiales	f__Hungateiclostridiaceae	g__Hungateiclostridium
OTU2761	2	2	5	0	2	0	1	2	3	0	2	2	0	1	1	1	1	d__Bacteria	p__Firmicutes	c__Clostridia	o__Clostridiales	f__Hungateiclostridiaceae	g__Hungateiclostridium	s__Hungateiclostridium clariflavum
OTU2762	3	0	4	3	1	2	5	3	2	0	3	4	1	7	3	1	3	d__Bacteria	p__Firmicutes	c__Clostridia	o__Clostridiales	f__Hungateiclostridiaceae	g__Hungateiclostridium	s__Hungateiclostridium saccincola
OTU2763	4	2	3	0	1	0	1	3	1	0	1	0	0	0	2	2	1	d__Bacteria	p__Firmicutes	c__Clostridia	o__Clostridiales	f__Hungateiclostridiaceae	g__Hungateiclostridium	s__Hungateiclostridium thermocellum
OTU2764	51	106	446	82	72	35	223	323	61	29	127	45	104	204	254	257	117	d__Bacteria	p__Firmicutes	c__Clostridia	o__Clostridiales	f__Hungateiclostridiaceae	g__Mageeibacillus
OTU2765	51	106	446	82	72	35	223	323	61	29	127	45	104	204	254	257	117	d__Bacteria	p__Firmicutes	c__Clostridia	o__Clostridiales	f__Hungateiclostridiaceae	g__Mageeibacillus	s__Mageeibacillus indolicus
OTU2766	0	0	1	5	3	0	2	3	2	0	0	0	3	0	1	5	2	d__Bacteria	p__Firmicutes	c__Clostridia	o__Clostridiales	f__Hungateiclostridiaceae	g__Pseudoclostridium
OTU2767	0	0	1	5	3	0	2	3	2	0	0	0	3	0	1	5	2	d__Bacteria	p__Firmicutes	c__Clostridia	o__Clostridiales	f__Hungateiclostridiaceae	g__Pseudoclostridium	s__Pseudoclostridium thermosuccinogenes
OTU2768	0	0	0	0	0	0	3	0	0	0	0	0	0	0	0	1	0	d__Bacteria	p__Firmicutes	c__Clostridia	o__Clostridiales	f__Hungateiclostridiaceae	g__Ruminiclostridium
OTU2769	0	0	0	0	0	0	3	0	0	0	0	0	0	0	0	1	0	d__Bacteria	p__Firmicutes	c__Clostridia	o__Clostridiales	f__Hungateiclostridiaceae	g__Ruminiclostridium	s__Ruminiclostridium cellulolyticum
OTU277	0	3	3	1	0	0	7	5	1	1	0	1	2	3	2	16	4	d__Archaea	p__Euryarchaeota	c__Methanomicrobia	o__Methanosarcinales	f__Methanosarcinaceae	g__Methanosarcina	s__Methanosarcina sp. Kolksee
OTU2770	0	0	0	1	0	0	1	0	0	1	0	0	0	0	0	0	0	d__Bacteria	p__Firmicutes	c__Clostridia	o__Clostridiales	f__Hungateiclostridiaceae	g__Thermoclostridium
OTU2771	0	0	0	1	0	0	1	0	0	1	0	0	0	0	0	0	0	d__Bacteria	p__Firmicutes	c__Clostridia	o__Clostridiales	f__Hungateiclostridiaceae	g__Thermoclostridium	s__Thermoclostridium stercorarium
OTU2772	0	0	0	0	0	0	0	0	0	0	0	0	0	0	0	0	0	d__Bacteria	p__Firmicutes	c__Clostridia	o__Clostridiales	f__Hungateiclostridiaceae		s__Hungateiclostridiaceae bacterium KB18
OTU2773	76	64	271	39	31	32	82	135	24	36	73	19	27	36	66	49	58	d__Bacteria	p__Firmicutes	c__Clostridia	o__Clostridiales	f__Lachnospiraceae
OTU2774	43	19	202	8	14	13	41	57	5	20	13	3	5	9	14	3	7	d__Bacteria	p__Firmicutes	c__Clostridia	o__Clostridiales	f__Lachnospiraceae	g__Anaerostipes
OTU2775	43	19	202	8	14	13	41	57	5	20	13	3	5	9	14	3	7	d__Bacteria	p__Firmicutes	c__Clostridia	o__Clostridiales	f__Lachnospiraceae	g__Anaerostipes	s__Anaerostipes hadrus
OTU2776	1	11	21	3	3	2	7	13	2	0	25	0	12	11	3	34	8	d__Bacteria	p__Firmicutes	c__Clostridia	o__Clostridiales	f__Lachnospiraceae	g__Anaerotignum
OTU2777	1	11	21	3	3	2	7	13	2	0	25	0	12	11	3	34	8	d__Bacteria	p__Firmicutes	c__Clostridia	o__Clostridiales	f__Lachnospiraceae	g__Anaerotignum	s__Anaerotignum propionicum
OTU2778	4	5	5	4	2	2	3	7	1	2	8	2	2	1	0	2	8	d__Bacteria	p__Firmicutes	c__Clostridia	o__Clostridiales	f__Lachnospiraceae	g__Blautia
OTU2779	0	0	0	0	0	0	0	0	0	0	0	0	0	0	0	0	0	d__Bacteria	p__Firmicutes	c__Clostridia	o__Clostridiales	f__Lachnospiraceae	g__Blautia	s__Blautia coccoides
OTU278	60	83	189	58	23	38	280	477	92	25	127	36	79	57	268	190	204	d__Archaea	p__Euryarchaeota	c__Methanomicrobia	o__Methanosarcinales	f__Methanosarcinaceae	g__Methanosarcina	s__Methanosarcina sp. MTP4
OTU2780	0	3	1	1	0	1	1	5	1	0	4	0	1	1	0	2	7	d__Bacteria	p__Firmicutes	c__Clostridia	o__Clostridiales	f__Lachnospiraceae	g__Blautia	s__Blautia hansenii
OTU2781	0	2	3	1	2	1	1	1	0	2	0	2	1	0	0	0	0	d__Bacteria	p__Firmicutes	c__Clostridia	o__Clostridiales	f__Lachnospiraceae	g__Blautia	s__Blautia sp. N6H1-15
OTU2782	0	0	0	0	0	0	0	0	0	0	0	0	0	0	0	0	0	d__Bacteria	p__Firmicutes	c__Clostridia	o__Clostridiales	f__Lachnospiraceae	g__Blautia	s__Blautia sp. YL58
OTU2783	0	0	6	1	1	3	2	4	1	1	1	0	2	0	1	0	6	d__Bacteria	p__Firmicutes	c__Clostridia	o__Clostridiales	f__Lachnospiraceae	g__Butyrivibrio
OTU2784	0	0	3	0	0	2	2	0	0	1	0	0	0	0	0	0	4	d__Bacteria	p__Firmicutes	c__Clostridia	o__Clostridiales	f__Lachnospiraceae	g__Butyrivibrio	s__Butyrivibrio fibrisolvens
OTU2785	0	0	1	0	1	0	0	0	0	0	1	0	2	0	1	0	1	d__Bacteria	p__Firmicutes	c__Clostridia	o__Clostridiales	f__Lachnospiraceae	g__Butyrivibrio	s__Butyrivibrio hungatei
OTU2786	0	0	2	1	0	1	0	4	1	0	0	0	0	0	0	0	1	d__Bacteria	p__Firmicutes	c__Clostridia	o__Clostridiales	f__Lachnospiraceae	g__Butyrivibrio	s__Butyrivibrio proteoclasticus
OTU2787	5	2	2	3	0	3	4	2	0	2	1	3	0	0	1	3	3	d__Bacteria	p__Firmicutes	c__Clostridia	o__Clostridiales	f__Lachnospiraceae	g__Cellulosilyticum
OTU2788	5	2	2	3	0	3	4	2	0	2	1	3	0	0	1	3	3	d__Bacteria	p__Firmicutes	c__Clostridia	o__Clostridiales	f__Lachnospiraceae	g__Cellulosilyticum	s__Cellulosilyticum lentocellum
OTU2789	0	0	1	0	1	0	0	0	0	0	4	0	0	5	6	1	1	d__Bacteria	p__Firmicutes	c__Clostridia	o__Clostridiales	f__Lachnospiraceae	g__Herbinix
OTU279	0	7	4	1	0	0	4	2	5	0	0	1	4	1	14	9	6	d__Archaea	p__Euryarchaeota	c__Methanomicrobia	o__Methanosarcinales	f__Methanosarcinaceae	g__Methanosarcina	s__Methanosarcina sp. WH1
OTU2790	0	0	1	0	1	0	0	0	0	0	4	0	0	5	6	1	1	d__Bacteria	p__Firmicutes	c__Clostridia	o__Clostridiales	f__Lachnospiraceae	g__Herbinix	s__Herbinix luporum
OTU2791	1	0	1	0	3	0	0	9	2	0	2	1	0	1	9	1	1	d__Bacteria	p__Firmicutes	c__Clostridia	o__Clostridiales	f__Lachnospiraceae	g__Lachnoanaerobaculum
OTU2792	1	0	1	0	3	0	0	9	2	0	2	1	0	1	9	1	1	d__Bacteria	p__Firmicutes	c__Clostridia	o__Clostridiales	f__Lachnospiraceae	g__Lachnoanaerobaculum	s__Lachnoanaerobaculum umeaense
OTU2793	16	20	22	19	4	9	18	34	6	7	8	8	4	6	17	2	11	d__Bacteria	p__Firmicutes	c__Clostridia	o__Clostridiales	f__Lachnospiraceae	g__Lachnoclostridium
OTU2794	0	0	0	0	0	0	1	0	1	0	0	0	0	0	0	0	0	d__Bacteria	p__Firmicutes	c__Clostridia	o__Clostridiales	f__Lachnospiraceae	g__Lachnoclostridium	s__[Clostridium] bolteae
OTU2795	0	0	4	0	0	0	0	2	0	0	1	0	0	0	0	0	3	d__Bacteria	p__Firmicutes	c__Clostridia	o__Clostridiales	f__Lachnospiraceae	g__Lachnoclostridium	s__[Clostridium] saccharolyticum
OTU2796	0	0	4	1	0	0	0	1	0	0	0	0	0	2	0	0	2	d__Bacteria	p__Firmicutes	c__Clostridia	o__Clostridiales	f__Lachnospiraceae	g__Lachnoclostridium	s__[Clostridium] sphenoides
OTU2797	0	0	4	0	0	0	1	3	2	0	4	1	0	3	2	1	3	d__Bacteria	p__Firmicutes	c__Clostridia	o__Clostridiales	f__Lachnospiraceae	g__Lachnoclostridium	s__Lachnoclostridium phocaeense
OTU2798	10	16	9	16	4	9	16	26	3	7	3	7	4	1	15	0	3	d__Bacteria	p__Firmicutes	c__Clostridia	o__Clostridiales	f__Lachnospiraceae	g__Lachnoclostridium	s__Lachnoclostridium phytofermentans
[truncated: 3,958 more rows]
