# Supplementary material for: Interaction Between Functionally Activate Endometrial Microbiota and Host Gene Regulation in Endometrial Cancer
Source: Front Cell Dev Biol. 2021 Sep 23;9:727286. doi: 10.3389/fcell.2021.727286 (PMC8495019; doi:10.3389/fcell.2021.727286)
Supplement: Supplementary Table 4 — KEGG orthology (KO) enrichment analysis. [file Table_4.XLSX]

## Sheet: humann_orthology
ID	S856N	S861N	S862N	S863N	S866N	S868N	S870N	S871N	S874T	S879T	S880T	S881T	S884T	S887T	S888T	S889T	S890T
K00905: [3-methyl-2-oxobutanoate dehydrogenase (acetyl-transferring)] kinase	0	0	0	0	0	0	0	137.18	0	0	0	0	0	0	0	0	0
K01103: [EC:2.7.1.105 3.1.3.46]	32.1027	0	0	0	0	0	0	0	117.44	0	0	52.8096	0	302.645	30.5018	67.8947	65.7134
K01024: [heparan sulfate]-glucosamine 3-sulfotransferase 1 [EC:2.8.2.23]	0	0	0	0	0	0	0	0	0	0	0	0	0	0	141.898	0	0
K00597: [methionine synthase] reductase	268.577	312.551	0	0	0	359.576	172.191	178.319	327.162	0	0	245.043	0	0	125.653	201.962	0
K00700: 1,4-alpha-glucan branching enzyme [EC:2.4.1.18]	130.635	0	0	0	0	140.975	124.324	135.132	0	174.255	305.038	135.365	0	171.02	123.276	0	142.194
K12852: 116 kDa U5 small nuclear ribonucleoprotein component	27.835	0	0	0	57.2334	74.614	31.1385	43.0111	127.218	0	0	0	70.0687	0	38.7486	0	81.0776
K16197: 14-3-3 protein beta/theta/zeta	583.387	538.694	1259.15	0	778.538	977.922	570.585	1023.09	1201.57	830.08	351.825	969.13	1413.51	953.831	802.136	739.508	943.264
K06630: 14-3-3 protein epsilon	140.758	182.16	192.43	200.992	214.118	210.901	186.137	173.001	204.65	229.972	267.236	333.756	167.222	243.176	208.867	161.588	379.109
K16198: 14-3-3 protein gamma/eta	240.652	0	0	488.259	66.0615	125.157	73.5483	113.975	881.016	146.409	385.606	129.205	0	233.315	110.094	114.268	411.154
K13368: 17beta-estradiol 17-dehydrogenase / 3alpha(17beta)-hydroxysteroid dehydrogenase (NAD+) [EC:1.1.1.62 1.1.1.239]	0	0	0	0	0	0	0	0	0	0	0	178.9	0	0	0	0	0
K13373: 17beta-estradiol 17-dehydrogenase / 3beta-hydroxysteroid 3-dehydrogenase [EC:1.1.1.62 1.1.1.270]	0	0	0	0	0	0	0	0	0	0	0	61.5509	98.1404	0	0	0	0
K10251: 17beta-estradiol 17-dehydrogenase / very-long-chain 3-oxoacyl-CoA reductase [EC:1.1.1.62 1.1.1.330]	130.908	205.812	0	0	114.181	260.249	190.301	282.837	160.042	251.265	119.957	185.138	105.512	0	195.778	372.197	126.818
K00911: 1D-myo-inositol-triphosphate 3-kinase [EC:2.7.1.127]	113.564	0	0	0	0	202.393	169.083	154.14	0	0	0	0	0	0	0	0	99.4546
K00921: 1-phosphatidylinositol-3-phosphate 5-kinase [EC:2.7.1.150]	212.726	238.518	0	0	91.1078	150.114	104.32	262.957	171.868	149.629	0	105.047	133.815	115.699	140.451	130.914	146.906
K00889: 1-phosphatidylinositol-4-phosphate 5-kinase [EC:2.7.1.68]	90.0512	53.4779	104.077	182.557	60.2881	69.2734	92.5811	86.6193	163.083	60.5736	39.5421	85.8351	60.4699	42.4087	87.0076	56.1291	114.988
K00920: 1-phosphatidylinositol-5-phosphate 4-kinase [EC:2.7.1.149]	149.023	232.704	96.1913	77.873	211.439	229.421	216.072	259.699	348.441	81.0926	355.084	52.9197	319.182	65.7515	266.949	490.439	261.5
K01834: 2,3-bisphosphoglycerate-dependent phosphoglycerate mutase [EC:5.4.2.11]	76.5264	40.687	74.7944	65.5996	60.2816	0	85.2156	67.0344	95.0729	58.8048	79.1963	81.2296	350.529	85.4587	37.6496	64.5456	148.872
K00212: 20alpha/3alpha-hydroxysteroid dehydrogenase / dihydrodiol dehydrogenase [EC:1.1.1.149 1.1.1.357 1.3.1.20]	170.721	0	0	0	106.128	277.689	102.637	52.4828	0	0	193.938	195.129	0	0	71.6694	2079.03	0
K02730: 20S proteasome subunit alpha 1 [EC:3.4.25.1]	365.64	354.558	381.081	304.769	264.081	500.424	208.746	252.415	1221.34	356.227	314.53	401.256	407.998	617.159	421.899	540.529	333.096
K02726: 20S proteasome subunit alpha 2 [EC:3.4.25.1]	97.2582	163.077	388.523	0	134.452	169.3	140.012	116.932	171.097	221.124	183.462	170.709	282.021	140.719	150.044	147.687	153.065
K02728: 20S proteasome subunit alpha 3 [EC:3.4.25.1]	92.4082	134.51	0	483.377	0	161.78	103.835	171.903	168.069	153.028	182.036	181.343	134.835	109.64	156.416	0	109.568
K02731: 20S proteasome subunit alpha 4 [EC:3.4.25.1]	335.158	736.99	0	0	0	463.143	529.677	276.459	569.829	0	1308.94	909.237	322.262	0	252.917	0	512.381
K02729: 20S proteasome subunit alpha 5 [EC:3.4.25.1]	50.8264	0	95.1973	0	0	127.336	82.4628	21.7396	139.74	0	134.467	18.3778	77.3409	56.9324	27.398	0	67.8179
K02725: 20S proteasome subunit alpha 6 [EC:3.4.25.1]	32.8858	0	150.954	65.8336	53.0873	56.0335	48.6148	48.7773	119.577	51.0656	59.33	29.0098	82.6862	102.063	101.069	46.5631	59.1049
K02727: 20S proteasome subunit alpha 7 [EC:3.4.25.1]	142.979	253.384	132.964	0	0	247.567	56.4341	143.004	0	144.957	761.34	174.017	203.771	199.157	241.388	525.881	158.523
K02738: 20S proteasome subunit beta 1 [EC:3.4.25.1]	36.8738	0	0	0	0	0	0	0	0	0	0	0	0	0	0	0	0
K02739: 20S proteasome subunit beta 2 [EC:3.4.25.1]	103.173	0	0	0	0	0	101.375	275.101	640.945	0	0	0	324.97	298.495	265.143	699.982	205.616
K02735: 20S proteasome subunit beta 3 [EC:3.4.25.1]	176.178	111.416	380.901	215.296	64.0635	153.841	103.005	117.579	518.207	313.129	334.239	130.522	281.717	557.187	111.436	256.835	148.778
K02734: 20S proteasome subunit beta 4 [EC:3.4.25.1]	107.194	269.261	300.231	0	363.408	230.775	167.009	181.909	473.999	387.3	376.904	127.534	316.346	256.657	305.478	396.813	309.99
K02732: 20S proteasome subunit beta 6 [EC:3.4.25.1]	639.242	703.429	864.219	1792.73	386.696	370.484	420.12	550.684	736.749	452.425	651.347	207.762	648.361	973.884	606.339	598.295	445.216
K02736: 20S proteasome subunit beta 7 [EC:3.4.25.1]	1045.38	534.072	1026.94	0	277.658	811.615	669.438	907.54	807.285	0	724.789	947	634.755	448.631	330.371	676.296	507.024
K02740: 20S proteasome subunit beta 8 [EC:3.4.25.1]	68.6173	114.167	0	0	161.986	0	0	0	252.984	0	0	131.63	167.524	0	0	0	237.089
K07439: 24-hydroxycholesterol 7alpha-hydroxylase [EC:1.14.14.26]	0	0	0	0	113.635	0	0	0	0	81.6846	0	0	0	0	34.9072	0	0
K07430: 25/26-hydroxycholesterol 7alpha-hydroxylase [EC:1.14.14.29]	88.755	0	389.268	0	0	0	101.038	46.9416	0	60.3937	190.443	70.5821	0	0	52.4483	0	65.5836
K14216: 2'-5'-oligoadenylate synthetase [EC:2.7.7.84]	0	0	0	0	0	0	0	0	0	0	0	0	274.566	0	0	0	112.393
K10881: 26 proteasome complex subunit DSS1	47.9106	247.908	319.735	190.974	54.0597	128.767	68.6113	80.1664	123.528	148.114	124.37	96.7233	211.85	84.2166	126.714	87.7307	187.472
K06692: 26S proteasome non-ATPase regulatory subunit 5	36.1305	0	0	0	0	0	0	79.4513	0	145.513	0	0	0	0	0	0	61.8824
K06693: 26S proteasome non-ATPase regulatory subunit 9	66.1856	0	0	0	0	0	0	0	0	0	0	0	0	0	0	0	0
K03029: 26S proteasome regulatory subunit N10	100.538	93.4581	113.323	0	58.1208	67.8647	57.2032	60.8252	96.1299	180.811	55.6415	48.7746	60.9684	180.589	74.6094	91.1987	53.8162
K03030: 26S proteasome regulatory subunit N11	81.4447	77.7343	0	0	0	0	65.7794	81.1059	230.051	86.3309	94.5663	139.745	123.166	98.9131	74.9643	84.4066	104.496
K03031: 26S proteasome regulatory subunit N12	0	0	0	0	0	0	47.3359	0	0	60.2391	0	62.8062	131.125	159.452	69.2647	0	47.5603
K03033: 26S proteasome regulatory subunit N3	89.8669	0	56.9018	0	0	0	125.978	0	0	0	0	0	120.5	0	0	0	129.585
K03035: 26S proteasome regulatory subunit N5	72.7761	70.7118	0	0	129.67	82.6954	58.4768	39.0789	97.6315	57.1371	88.4112	39.0946	48.3193	111.599	43.4278	177.719	84.3384
K03036: 26S proteasome regulatory subunit N6	0	0	0	0	0	0	0	0	107.387	0	0	0	0	0	0	0	0
K03037: 26S proteasome regulatory subunit N7	49.0849	63.5136	0	82.5768	61.1282	0	151.658	69.3243	0	95.5064	93.361	113.843	128.905	210.277	44.4009	122.698	53.7405
K03038: 26S proteasome regulatory subunit N8	70.0011	132.953	272.179	143.105	59.3127	81.8412	86.9628	108.165	98.1089	168.556	132.96	151.103	168.296	136.874	64.375	148.387	95.8903
K03039: 26S proteasome regulatory subunit N9	64.0038	55.9075	94.2617	0	115.692	68.062	35.5537	63.5293	63.1823	73.3691	110.389	32.4568	85.1857	163.533	66.2583	59.8338	81.3014
K03061: 26S proteasome regulatory subunit T1	96.7153	247.416	514.962	0	201.663	237.123	154.273	171.106	258.14	281.581	322.774	179.294	346.742	250.692	179.179	274.186	206.617
K03062: 26S proteasome regulatory subunit T2	39.6532	56.7764	34.0513	24.3089	41.0887	53.7248	32.2669	54.192	57.6317	40.6623	0	34.9146	47.8117	29.933	49.2308	76.4553	21.6322
K03063: 26S proteasome regulatory subunit T3	29.5324	0	0	0	0	0	52.9084	59.3105	97.2621	0	0	35.8003	79.9779	254.094	51.1391	127.447	36.3418
K03064: 26S proteasome regulatory subunit T4	122.043	186.224	194.88	197.101	121.487	106.549	92.6924	136.238	158.994	195.618	128.049	106.249	196.555	166.065	87.7328	89.4783	207.005
K03065: 26S proteasome regulatory subunit T5	106.347	90.6889	0	0	0	0	84.8199	130.245	179.553	38.3866	0	95.152	104.562	144.317	100.347	127.156	129.368
K03066: 26S proteasome regulatory subunit T6	32.5096	56.9536	107.581	0	41.3118	26.6519	37.5129	59.6127	103.267	324.741	65.1506	63.6604	25.4633	57.2517	41.3659	47.6113	55.1009
K12261: 2-hydroxyacyl-CoA lyase 1 [EC:4.1.-.-]	0	0	0	0	0	0	0	0	0	0	0	0	0	0	139.153	0	0
K04628: 2-hydroxyacylsphingosine 1-beta-galactosyltransferase [EC:2.4.1.45]	0	0	0	0	0	0	0	0	0	0	0	0	183.821	0	85.8947	0	0
K06127: 2-methoxy-6-polyprenyl-1,4-benzoquinol methylase [EC:2.1.1.201]	150.148	177.19	0	0	0	0	147.428	53.2208	100.195	0	0	95.3773	186.122	217.746	120.155	0	251.299
K00164: 2-oxoglutarate dehydrogenase E1 component [EC:1.2.4.2]	38.5605	69.7108	0	0	71.9106	149.639	47.0374	46.4901	68.2117	0	0	49.0633	72.6727	88.041	36.5229	62.5555	68.4459
K00658: 2-oxoglutarate dehydrogenase E2 component (dihydrolipoamide succinyltransferase) [EC:2.3.1.61]	100.125	0	0	0	0	0	121.162	0	0	0	0	0	0	0	0	0	0
K00166: 2-oxoisovalerate dehydrogenase E1 component alpha subunit [EC:1.2.4.4]	0	0	0	0	0	0	0	112.921	0	0	0	0	66.772	0	183.322	93.7436	79.9396
K00167: 2-oxoisovalerate dehydrogenase E1 component beta subunit [EC:1.2.4.4]	124.085	124.297	0	0	73.5797	253.556	62.3384	64.6569	203.314	104.872	89.4064	60.044	116.672	81.5116	81.6263	99.9858	53.0392
K09699: 2-oxoisovalerate dehydrogenase E2 component (dihydrolipoyl transacylase) [EC:2.3.1.168]	124.956	188.981	230.53	0	147.456	179.125	155.187	108.417	0	219.911	195.445	108.903	203.77	150.027	202.47	171.642	165.239
K01082: 3'(2'), 5'-bisphosphate nucleotidase [EC:3.1.3.7]	0	0	0	0	0	0	0	98.0932	528.178	0	0	0	0	0	0	132.383	59.7826
K00089: 3alpha-hydroxysteroid 3-dehydrogenase [EC:1.1.1.213 1.1.1.357]	0	0	0	0	80.3264	242.849	27.9341	52.2818	0	0	50.2716	92.343	0	0	0	1915.29	0
K04708: 3-dehydrosphinganine reductase [EC:1.1.1.102]	60.8652	0	0	0	0	0	0	0	0	0	0	0	0	0	52.8164	0	0
K12405: 3-hydroxyacyl-CoA dehydrogenase / 3a,7a,12a-trihydroxy-5b-cholest-24-enoyl-CoA hydratase / enoyl-CoA hydratase 2 [EC:1.1.1.35 4.2.1.107 4.2.1.119]	150.873	120.608	327.29	337.514	148.401	164.733	105.03	208.716	264.956	128.265	290.762	115.35	200.103	225.573	136.638	167.947	247.82
K08683: 3-hydroxyacyl-CoA dehydrogenase / 3-hydroxy-2-methylbutyryl-CoA dehydrogenase [EC:1.1.1.35 1.1.1.178]	0	0	0	0	0	0	0	106.564	0	0	0	0	0	0	0	0	129
K00022: 3-hydroxyacyl-CoA dehydrogenase [EC:1.1.1.35]	123.496	0	0	0	0	0	0	90.7035	0	0	0	68.5846	0	0	0	0	0
K00452: 3-hydroxyanthranilate 3,4-dioxygenase [EC:1.13.11.6]	40.9958	0	0	0	0	0	76.9375	0	0	0	0	0	0	0	0	0	0
K00019: 3-hydroxybutyrate dehydrogenase [EC:1.1.1.30]	136.835	280.144	0	0	251.561	274.314	109.614	59.2862	0	0	376.57	309.782	0	505.471	0	0	138.869
K00020: 3-hydroxyisobutyrate dehydrogenase [EC:1.1.1.31]	0	0	0	0	0	0	0	208.546	0	0	0	0	0	0	0	0	0
K05605: 3-hydroxyisobutyryl-CoA hydrolase [EC:3.1.2.4]	278.797	171.652	0	0	0	237.076	253.405	233.41	200.768	360.646	317.854	381.625	166.276	210.762	245.144	273.716	252.116
K01968: 3-methylcrotonyl-CoA carboxylase alpha subunit [EC:6.4.1.4]	119.525	0	0	0	244.391	101.06	124.976	162.029	137.749	0	0	96.9551	211.975	141.377	168.743	136.164	97.185
K01969: 3-methylcrotonyl-CoA carboxylase beta subunit [EC:6.4.1.4]	220.704	0	0	0	0	0	0	0	0	0	0	224.978	0	394.2	0	210.84	0
K12345: 3-oxo-5-alpha-steroid 4-dehydrogenase 3 [EC:1.3.1.22 1.3.1.94]	0	0	0	0	0	0	0	0	0	0	0	111.26	0	276.284	0	889.162	598.382
K01027: 3-oxoacid CoA-transferase [EC:2.8.3.5]	135.391	110.941	0	0	126.555	190.799	95.4022	210.478	0	0	0	56.6633	342.246	0	0	0	0
K13811: 3'-phosphoadenosine 5'-phosphosulfate synthase [EC:2.7.7.4 2.7.1.25]	0	0	0	0	0	0	35.6558	62.4127	0	60.2544	0	103.158	0	66.1519	44.6697	183.374	65.2416
K06276: 3-phosphoinositide dependent protein kinase-1 [EC:2.7.11.1]	47.5475	29.8865	36.633	111.963	33.1713	65.561	29.2962	39.6132	74.3113	57.9747	0	26.1934	46.1631	0	31.0759	0	29.366
K01724: 4a-hydroxytetrahydrobiopterin dehydratase	179.675	0	0	0	0	0	0	0	0	0	0	0	33.9886	185.145	0	0	0
K13524: 4-aminobutyrate aminotransferase / (S)-3-amino-2-methylpropionate transaminase [EC:2.6.1.19 2.6.1.22]	0	0	0	0	0	0	102.913	0	0	0	0	0	0	0	0	0	0
K06133: 4'-phosphopantetheinyl transferase [EC:2.7.8.-]	0	0	0	0	0	64.9409	65.4064	0	0	163.553	0	0	138.262	0	0	0	0
K12618: 5'-3' exoribonuclease 1 [EC:3.1.13.-]	111.657	160.148	143.439	130.412	102.582	169.219	104.806	109.115	125.12	128.657	118.617	106.97	97.5306	96.0172	90.527	133.141	98.1365
K12619: 5'-3' exoribonuclease 2 [EC:3.1.13.-]	149.277	119.029	154.542	709.134	87.4239	114.786	143.251	126.595	127.809	140.097	169.332	96.1941	145.042	121.509	112.477	91.0858	121.784
K07198: 5'-AMP-activated protein kinase, catalytic alpha subunit [EC:2.7.11.11]	148.462	168.726	184.452	0	136.471	163.872	121.315	201.877	152.204	130.486	0	71.4577	99.8084	219.818	132.348	190.184	134.592
K07199: 5'-AMP-activated protein kinase, regulatory beta subunit	112.756	66.4714	0	0	0	94.2064	48.6522	80.9542	155.456	0	0	39.9468	0	0	235.279	135.584	62.9516
K07200: 5'-AMP-activated protein kinase, regulatory gamma subunit	51.1191	39.6202	0	0	101.771	83.5983	35.5558	36.0773	0	89.8085	0	51.6171	0	0	32.4167	0	25.5703
K12651: 5-azacytidine-induced protein 2	98.9485	94.1792	0	135.773	347.727	249.428	226.288	108.634	0	217.476	255.938	102.166	0	143.297	183.75	197.111	112.113
K01934: 5-formyltetrahydrofolate cyclo-ligase [EC:6.3.3.2]	0	0	0	0	0	0	0	0	0	0	0	0	0	0	0	0	72.5407
K04157: 5-hydroxytryptamine receptor 2	119.318	0	76.9545	0	0	336.158	224.614	0	0	0	0	0	0	0	133.91	184.142	0
K00548: 5-methyltetrahydrofolate--homocysteine methyltransferase [EC:2.1.1.13]	133.927	124.95	142.327	145.04	160.72	146.397	107.714	137.326	120.466	259.88	0	283.42	63.7762	111.708	89.7515	131.549	97.0556
K01081: 5'-nucleotidase [EC:3.1.3.5]	322.097	139.623	190.885	124.675	445.386	156.312	237.349	109.9	461.628	164.672	96.4277	174.172	199.626	276.282	130.667	222.769	314.147
K19970: 5'-nucleotidase [EC:3.1.3.5]	219.392	401.548	611.101	364.552	334.295	395.693	393.15	315.812	222.322	498.302	0	0	467.318	428.084	653.819	451.994	657.013
K07565: 60S ribosome subunit biogenesis protein NIP7	0	0	0	0	0	0	116.854	0	236.627	224.721	0	129.001	64.9356	0	50.2233	279.209	97.4359
K19029: 6-phosphofructo-2-kinase / fructose-2,6-biphosphatase 2 [EC:2.7.1.105 3.1.3.46]	0	0	0	0	0	0	0	0	290.858	0	0	345.793	0	0	127.732	240.146	0
K00850: 6-phosphofructokinase 1 [EC:2.7.1.11]	265.127	93.0102	0	0	114.573	121.894	164.782	360.674	174.558	0	0	77.3517	199.007	0	79.3333	70.2847	418.237
K00033: 6-phosphogluconate dehydrogenase [EC:1.1.1.44 1.1.1.343]	0	0	0	0	0	0	0	0	0	116.98	229.318	0	0	103.846	98.7964	147.037	167.783
K01737: 6-pyruvoyltetrahydropterin/6-carboxytetrahydropterin synthase [EC:4.2.3.12 4.1.2.50]	123.629	452.873	0	0	0	147.202	80.9892	0	0	0	150.255	213.178	306.872	0	0	0	277.431
K03574: 7,8-dihydro-8-oxoguanine triphosphatase	160.206	0	0	0	309.833	0	0	0	0	0	409.635	352.522	345.09	433.142	255.512	0	178.707
K06837: a disintegrin and metalloprotease domain 23	0	0	0	133.043	0	0	0	0	0	0	0	108.81	0	0	0	0	0
K06834: a disintegrin and metalloprotease domain 9	362.03	503.879	687.241	737.691	346.106	537.404	415.078	372.902	650.605	394.169	348.981	790.933	660.278	516.361	291.159	478.319	525.261
K08608: a disintegrin and metalloproteinase domain 19	52.0588	0	0	0	0	0	0	0	0	0	0	0	0	0	0	0	32.15
K08609: a disintegrin and metalloproteinase domain 20	83.0576	0	0	0	0	0	0	0	0	0	0	0	0	0	0	0	0
K08610: a disintegrin and metalloproteinase domain 21	95.6938	0	0	0	103.834	0	0	0	0	0	0	0	0	0	0	0	0
K08614: a disintegrin and metalloproteinase domain 28	0	0	0	0	0	0	0	0	85.6467	260.923	355.111	196.841	0	212.759	186.237	182.576	150.667
K14575: AAA family ATPase	122.539	0	0	0	0	0	0	0	0	0	0	0	0	0	0	0	0
K08869: aarF domain-containing kinase	0	0	0	0	0	0	0	0	0	0	0	0	0	0	330.524	0	0
K06619: abelson tyrosine-protein kinase 1 [EC:2.7.10.2]	104.579	0	0	0	0	0	54.1831	73.9827	0	0	0	0	0	0	0	0	41.4273
K08887: abelson tyrosine-protein kinase 2 [EC:2.7.10.2]	41.6845	0	0	0	0	0	0	0	0	0	0	0	0	0	0	67.3987	0
K13699: abhydrolase domain-containing protein 5 [EC:2.3.1.51]	0	0	0	0	0	0	0	0	0	0	0	55.0096	0	0	68.2367	0	58.3456
K07509: acetyl-CoA acyltransferase [EC:2.3.1.16]	696.913	897.655	858.166	0	621.374	700.871	567.512	842.442	420.021	614.657	1470.01	734.415	655.616	690.042	620.084	624.504	593.461
K00626: acetyl-CoA C-acetyltransferase [EC:2.3.1.9]	0	0	0	0	174.557	0	185.44	0	0	0	0	0	0	0	0	0	0
K01946: acetyl-CoA carboxylase / biotin carboxylase 2 [EC:6.4.1.2 6.3.4.14]	23.1737	0	0	0	0	0	35.1481	31.3106	0	0	0	0	0	0	0	0	0
K12348: acid ceramidase [EC:3.5.1.23]	213.999	273.186	174.343	315.796	315.469	296.973	246.98	275.22	581.381	314.596	282.439	440.41	201.094	589.337	378.146	341.587	190.94
K01681: aconitate hydratase [EC:4.2.1.3]	220.172	167.046	0	0	147.246	260.046	312.882	292.464	168.785	0	0	55.1876	289.546	148.739	69.4724	236.434	150.704
K05692: actin beta/gamma 1	7081.61	6101.68	7260	5776.88	8685.34	8242.36	10520.4	9331.1	7561.7	3200.21	4017.74	2781.54	7187.52	7662.6	6551.32	8758.2	7316.02
K05757: actin related protein 2/3 complex, subunit 1A/1B	85.8785	164.278	111.889	48.1769	125.227	177.747	184.954	120.761	147.14	170.498	47.0201	236.479	117.455	208.271	210.609	215.868	366.561
K05758: actin related protein 2/3 complex, subunit 2	158.863	381.772	160.072	158.089	170.064	375.941	206.846	136.391	267.292	200.67	258.478	165.407	211.609	337.048	215.465	215.877	265.643
K05756: actin related protein 2/3 complex, subunit 3	1148.81	761.098	920.122	2143.21	743.256	402.663	571.22	643.35	1690.24	1244.24	1541.76	1344.61	2157.81	2016.68	1255.83	1522.21	2071.01
K05755: actin related protein 2/3 complex, subunit 4	64.1142	15.6092	0	28.696	24.5337	49.4335	57.3336	21.7096	32.5446	10.0898	98.1231	28.9521	78.8578	73.1067	68.0102	125.54	79.6328
K05754: actin related protein 2/3 complex, subunit 5	188.105	0	163.686	91.0789	101.521	0	244.202	124.775	194.125	99.3491	92.1684	134.382	211.127	221.843	71.012	276.187	105.939
K12314: actin, alpha cardiac muscle	574.669	664.06	513.387	473.575	405.626	759.976	891.211	1036.26	225.06	115.508	168.873	98.9663	248.927	255.223	326.492	354.086	388.707
K10354: actin, alpha skeletal muscle	424.294	525.591	370.734	328.246	285.854	535.71	697.548	800.724	113.96	74.9795	82.3243	58.1085	164.729	162.316	213.678	233.025	283.28
K12313: actin, aortic smooth muscle	308.522	408.802	344.844	240.377	202.873	410.022	520.443	589.065	75.812	47.2053	66.9707	34.7541	116.434	111.814	169.646	185.647	190.639
K12315: actin, gamma-enteric smooth muscle	314.021	422.527	383.908	252.136	199.924	408.294	527.633	595.375	77.7196	50.1697	69.6074	35.8265	117.331	115.659	169.086	188.905	189.525
K10355: actin, other eukaryote	184.582	257.929	318.765	366.228	461.971	396.789	481.15	289.504	185.819	0	135.896	69.7005	219.617	300.085	337.216	392.638	280.213
K07520: actin-binding LIM protein	100.76	0	0	0	0	211.322	0	0	0	0	0	0	0	0	0	0	0
K05699: actinin alpha	398.036	312.199	309.871	268.77	263.71	500.68	432.623	476.769	345.242	218.64	181.787	173.768	348.923	377.56	265.053	422.899	398.747
K11340: actin-like protein 6A	66.7827	0	0	0	0	0	49.1304	65.6056	0	0	0	41.7353	69.4636	0	0	0	100.989
K11672: actin-related protein 5	114.552	0	0	0	0	0	0	0	0	0	0	0	0	0	0	0	0
K11662: actin-related protein 6	62.5071	87.521	0	0	70.5882	74.7668	33.821	78.6973	78.9713	68.7594	89.5554	68.2155	86.627	28.5711	68.8484	21.8071	85.1928
K11673: actin-related protein 8	0	0	0	0	0	0	0	0	0	0	0	0	0	0	34.2904	0	111.654
K06547: activated leukocyte cell adhesion molecule	112.928	0	304.359	520.17	180.878	155.277	168.492	127.521	0	500.802	425.365	1129.02	182.886	352.656	333.099	197.8	640.181
K09053: activating transcription factor 1	332.44	607.854	0	0	0	762.512	225.488	230.462	198.141	0	0	0	0	301.62	161.699	0	332.892
K09032: activating transcription factor 3	0	0	0	205.052	135.222	0	69.2916	0	0	0	258.781	0	0	0	0	0	0
K09045: activating transcription factor 7	33.9362	0	0	0	67.9688	0	34.1831	22.7854	0	0	0	0	71.1512	0	29.7658	0	0
K06629: activator of S phase kinase	47.6341	0	0	0	0	0	0	88.0252	0	216.518	0	111.589	158.178	238.195	65.5683	0	61.6604
K04675: activin receptor type-1 [EC:2.7.11.30]	50.8009	122.38	102.154	178.866	48.1161	116.401	51.6776	45.1307	70.2939	78.7078	183.074	0	116.949	78.6334	118.933	73.0369	69.7506
K13567: activin receptor type-1B [EC:2.7.11.30]	0	0	0	0	0	0	0	0	0	0	0	0	0	0	35.5528	0	0
K04670: activin receptor type-2A [EC:2.7.11.30]	448.185	1025.92	0	0	426.512	294.933	243.214	0	128.281	0	0	103.429	139.196	145.907	167.815	0	0
K13596: activin receptor type-2B [EC:2.7.11.30]	23.6246	0	0	0	0	0	0	0	0	0	0	0	37.4724	0	0	0	0
K01303: acylaminoacyl-peptidase	25.3295	0	0	0	68.7675	0	79.2647	0	0	0	0	0	0	122.844	49.192	43.335	84.1086
K10226: acyl-CoA 6-desaturase (Delta-6 desaturase) [EC:1.14.19.3]	88.5498	0	0	527.666	109.984	312.96	300.975	309.865	0	168.885	396.715	0	393.815	262.978	129.771	287.714	343.812
K11729: acyl-CoA dehydrogenase family member 10	0	0	0	0	0	0	40.7902	0	0	0	0	0	0	0	0	0	0
K11730: acyl-CoA dehydrogenase family member 11	111.253	182.295	124.928	154.929	117.559	214.848	138.267	88.2483	0	118.841	0	95.0042	0	0	94.3987	148.114	91.0836
K01068: acyl-coenzyme A thioesterase 1/2/4 [EC:3.1.2.2]	207.172	0	0	0	0	0	0	278.528	0	0	0	0	0	0	0	0	0
K09881: acylglycerol kinase [EC:2.7.1.94]	177.749	251.689	0	323.036	0	141.694	125.934	220.084	183.463	133.197	0	61.0089	101.274	0	59.1929	150.776	71.8358
K01054: acylglycerol lipase [EC:3.1.1.23]	83.5028	0	0	0	128.168	0	21.1859	0	167.313	0	0	0	0	0	0	0	84.0953
K01065: acyloxyacyl hydrolase	0	0	0	0	0	0	20.8596	0	63.0417	0	0	0	0	0	0	42.5085	23.1469
K01512: acylphosphatase [EC:3.6.1.7]	116.593	67.8546	0	0	192.008	0	29.3405	104.697	38.5274	54.1456	0	26.9861	45.8129	0	209.179	0	94.3131
K08617: ADAM metallopeptidase with thrombospondin type 1 motif, 1	197.841	137.029	327.347	486.122	1730.38	330.295	303.209	179.83	211.767	0	0	147.099	116.843	0	0	0	189.912
K08630: ADAM metallopeptidase with thrombospondin type 1 motif, 16	0	0	0	0	324.049	0	0	0	0	0	0	0	0	0	0	0	0
K08633: ADAM metallopeptidase with thrombospondin type 1 motif, 19	0	0	0	0	0	185.362	193.065	248.069	0	0	0	0	0	0	149.772	0	0
K08618: ADAM metallopeptidase with thrombospondin type 1 motif, 2	73.1795	0	0	0	0	0	0	0	0	0	0	0	0	0	0	0	0
K08619: ADAM metallopeptidase with thrombospondin type 1 motif, 3	94.7848	0	0	0	0	0	0	0	0	0	0	0	0	0	0	0	0
K08620: ADAM metallopeptidase with thrombospondin type 1 motif, 5	62.9216	0	0	0	0	0	0	59.9082	0	0	0	0	0	0	0	0	0
K08621: ADAM metallopeptidase with thrombospondin type 1 motif, 6	0	0	0	0	0	0	0	0	0	73.1693	0	0	0	0	36.2481	0	72.4899
K08623: ADAM metallopeptidase with thrombospondin type 1 motif, 8	0	0	0	0	0	0	0	0	0	0	0	206.252	0	0	0	0	0
K08624: ADAM metallopeptidase with thrombospondin type 1 motif, 9	25.6139	0	71.9436	0	53.6705	0	31.741	45.6603	0	0	0	24.3517	40.5884	0	24.2618	0	34.7738
K08634: ADAM-like, decysin 1	0	0	0	0	0	0	0	0	0	0	0	0	0	0	0	301.569	0
K11471: additional sex combs-like protein	91.5531	0	0	0	0	239.211	125.814	111.985	0	0	0	0	0	0	138.885	381.131	0
K00759: adenine phosphoribosyltransferase [EC:2.4.2.7]	0	0	0	0	0	0	0	0	222.532	0	0	0	133.171	0	89.7926	0	129.926
K02085: adenomatosis polyposis coli protein	102.359	160.409	0	0	0	157.188	127.852	141.324	0	0	0	104.073	0	0	265.712	0	104.777
K01488: adenosine deaminase [EC:3.5.4.4]	0	0	0	0	0	0	0	0	225.168	0	0	0	0	0	0	0	0
K19572: adenosine deaminase CECR1 [EC:3.5.4.4]	0	0	400.744	0	0	0	0	0	0	0	0	0	0	0	0	0	0
K00856: adenosine kinase [EC:2.7.1.20]	159.756	54.6569	0	0	0	0	33.2086	62.0131	0	202.098	0	45.6952	102.824	0	0	146.953	139.185
K01251: adenosylhomocysteinase [EC:3.3.1.1]	136.173	147.555	297.647	0	148.748	223.275	373.144	220.501	796.484	118.071	168.09	243.419	452.741	790.48	471.211	295.397	482.743
K08042: adenylate cyclase 2 [EC:4.6.1.1]	35.4641	0	0	0	0	0	0	0	0	0	0	0	0	0	0	0	0
K08043: adenylate cyclase 3 [EC:4.6.1.1]	28.4138	0	0	0	0	0	0	56.3395	0	0	0	0	0	0	53.2656	0	0
K08044: adenylate cyclase 4 [EC:4.6.1.1]	0	0	0	0	0	0	61.0794	0	0	0	0	0	0	0	0	0	0
K00939: adenylate kinase [EC:2.7.4.3]	233.423	0	129.204	330.361	221.57	0	65.6044	208.682	217.388	0	84.5305	591.405	196.626	692.506	103.633	404.86	384.573
K18532: adenylate kinase [EC:2.7.4.3]	191.926	458.636	431.213	0	188.269	177.864	184.791	246.505	274.227	330.274	406.03	118.804	109.361	168.225	310.383	216.614	200.537
K01756: adenylosuccinate lyase [EC:4.3.2.2]	136.713	299.989	211.398	0	77.8476	166.145	171.284	172.47	175.599	0	318.778	209.29	132.102	156.868	96.7147	88.505	138.516
K01939: adenylosuccinate synthase [EC:6.3.4.4]	89.54	137.837	136.032	836	208.441	195.025	194.074	95.0678	91.0633	139.846	583.314	222.034	188.511	169.524	101.604	235.851	112.926
K09604: adipocyte-derived leucine aminopeptidase	240.206	217.575	324.862	241.105	252.097	307.821	306.257	297.365	306.904	324.96	294.21	316.652	113.796	339.817	339.587	410.79	317.533
K06789: adipocyte-specific adhesion molecule	586.266	460.578	448.005	0	0	739.156	483.742	737.907	0	0	92.9924	0	0	0	0	0	183.075
K07297: adiponectin receptor	23.0064	236.32	67.5398	0	0	41.307	150.444	22.8414	52.8129	80.2083	0	141.616	67.1212	138.273	81.9171	0	0
K08074: ADP-dependent glucokinase [EC:2.7.1.147]	0	0	0	0	0	0	0	0	0	0	0	0	0	0	113.044	0	0
K13988: ADP-ribose pyrophosphatase [EC:3.6.1.13]	494.43	440.267	224.49	0	259.826	582.681	265.822	331.889	0	317.164	0	0	374.494	232.208	217.176	0	0
K01242: ADP-ribosyl cyclase 1 [EC:3.2.2.6 2.4.99.20]	0	0	0	0	0	0	0	0	0	0	0	0	0	0	0	0	64.2826
K18152: ADP-ribosyl cyclase 2 [EC:3.2.2.6 2.4.99.20]	0	0	0	177.576	0	0	0	0	0	0	0	54.2831	0	0	0	0	0
K07937: ADP-ribosylation factor 1	125.249	80.4725	72.3992	229.388	142.679	115.094	114.529	94.9974	166.509	90.9941	98.9911	151.17	155.221	167.204	138.178	208.534	171.757
K07938: ADP-ribosylation factor 3	25.3938	15.1944	0	63.3244	36.1483	74.7893	40.4685	19.9079	35.8285	23.3237	20.3138	42.4989	35.7505	30.6166	43.4117	46.6501	43.6034
K07939: ADP-ribosylation factor 4	539.537	962.904	578.437	1757.7	650.066	1072.4	832.508	406.4	456.606	495.339	1243.01	673.68	416.9	1359.81	1023.77	456.257	516.144
K07940: ADP-ribosylation factor 5	14.3004	43.9883	0	0	40.3371	68.3556	29.0244	36.8057	37.6032	22.0207	31.7565	27.6877	47.9036	38.6376	24.1193	31.3385	27.3676
K07941: ADP-ribosylation factor 6	26.8502	0	223.836	0	71.2061	0	84.2858	189.6	104.926	142.588	0	0	76.0057	0	107.308	0	158.428
K12493: ADP-ribosylation factor GTPase-activating protein 2/3	186.243	88.618	0	0	120.979	0	83.4097	88.0158	79.8393	197.198	185.376	83.5732	0	241.852	170.474	0	122.648
K07952: ADP-ribosylation factor related protein 1	78.5191	296.354	266.097	320.214	188.564	54.5409	152.964	80.2988	325.324	51.1199	0	113.682	117.828	238.546	81.8651	96.8487	79.9592
K12404: ADP-ribosylation factor-binding protein GGA	256.637	0	0	0	297.161	0	121.402	0	442.636	0	0	295.586	0	0	238.779	172.791	130.66
K07942: ADP-ribosylation factor-like 1	245.179	427.168	141.101	474.22	304.326	317.985	260.009	399.087	457.444	252.726	162.156	223.27	203.144	385.64	283.573	280.119	259.944
K07943: ADP-ribosylation factor-like 2	36.0669	0	0	0	74.373	0	14.8509	48.1565	0	0	0	0	104.897	0	0	0	63.3597
K07962: ADP-ribosylation factor-like 2-like 1	210.709	177.043	0	0	0	0	72.9518	195.481	0	0	0	0	0	0	0	0	0
K07944: ADP-ribosylation factor-like 3	149.723	0	0	0	0	0	0	0	0	0	0	0	0	0	0	0	0
K07945: ADP-ribosylation factor-like 4A	87.9059	81	563.269	0	53.7822	0	0	130.366	469.112	0	178.254	253.442	42.4506	324.448	76.8756	94.9138	174.949
K07949: ADP-ribosylation factor-like 5A	130.9	79.7102	170.586	244.749	134.799	90.7388	163.018	72.2316	176.459	136.566	157.992	55.2974	98.2271	76.0165	100.237	0	76.6923
K07950: ADP-ribosylation factor-like 5B	64.4461	95.9792	0	102.772	0	0	0	72.4601	129.435	134.181	387.028	68.565	250.719	0	103.18	0	131.987
K07951: ADP-ribosylation factor-like 6	0	0	0	0	0	0	0	53.0094	0	0	0	0	75.4609	0	0	0	56.797
K07955: ADP-ribosylation factor-like 8A	189.584	137.422	237.147	177.029	201.773	209.613	154.63	138.978	130.578	201.99	283.19	98.8849	283.278	234.281	202.576	105.257	168.83
K13987: ADP-sugar pyrophosphatase / 8-oxo-dGDP phosphatase [EC:3.6.1.13 3.6.1.58 3.6.1.-]	185.282	399.325	363.34	516.793	189.892	137.604	93.91	182.918	677.86	412.372	1258.22	503.527	467.667	432.74	222.388	1503.58	977.294
K08956: AFG3 family protein	92.5244	151.38	65.694	0	241.904	83.4771	151.727	96.893	127.866	336.007	187.696	295.654	214.074	181.209	139.356	148.429	43.8904
K15303: aflatoxin B1 aldehyde reductase	107.607	0	0	0	0	0	149.154	0	0	0	0	0	0	0	93.6594	0	218.719
K15978: A-kinase anchor protein 8-like protein	87.1369	0	0	0	0	0	0	0	227.408	0	0	0	0	0	93.9629	0	89.9257
K14320: aladin	0	0	0	0	329.622	0	0	0	0	0	0	0	0	0	0	0	0
K01872: alanyl-tRNA synthetase [EC:6.1.1.7]	124.415	145.387	0	711.648	235.997	201.557	156.281	170.765	0	106.226	543.655	181.525	268.838	221.178	114.914	193.757	135.365
K00002: alcohol dehydrogenase (NADP+) [EC:1.1.1.2]	0	0	0	0	0	0	0	268.386	547.025	0	0	0	0	583.764	0	870.49	331.976
K13951: alcohol dehydrogenase 1/7 [EC:1.1.1.1]	1078.84	1045.79	0	533.354	1098.03	1349.71	674.674	1155.24	0	467.466	0	0	0	355.701	226.588	851.131	586.865
K13356: alcohol-forming fatty acyl-CoA reductase [EC:1.2.1.84]	240.675	287.05	0	0	175.019	251.866	55.9016	201.916	227.784	272.862	320.287	81.6588	224.257	325.149	175.065	105.732	195.484
K00128: aldehyde dehydrogenase (NAD+) [EC:1.2.1.3]	59.5835	0	0	0	0	0	128.825	0	0	0	0	0	0	0	0	0	0
K14085: aldehyde dehydrogenase family 7 member A1 [EC:1.2.1.31 1.2.1.8 1.2.1.3]	93.1827	61.3541	107.693	182.063	217.36	127.574	122.289	118.12	299.47	135.166	169.692	206.899	132.814	104.988	155.174	158.956	148.356
K00149: aldehyde dehydrogenase family 9 member A1 [EC:1.2.1.47 1.2.1.3]	261.988	0	0	0	0	0	213.87	119.596	197.92	0	0	367.893	0	0	344.32	171.955	148.053
K00157: aldehyde oxidase [EC:1.2.3.1]	45.0515	0	0	0	150.599	0	125.999	76.8726	0	0	0	0	0	0	0	0	0
K00011: aldehyde reductase [EC:1.1.1.21]	472.858	431.912	1121.5	0	1054.63	451.855	654.525	329.234	611.506	723.562	556.843	437.143	1532.88	469.675	564.24	604.36	689.878
K01785: aldose 1-epimerase [EC:5.1.3.3]	81.1367	0	0	0	0	0	0	0	0	0	0	0	0	0	0	0	0
K00803: alkyldihydroxyacetonephosphate synthase [EC:2.5.1.26]	100.033	164.274	54.5495	164.22	89.4384	94.172	103.561	154.37	96.6278	102.942	101.738	105.184	103.605	289.899	112.118	105.463	145.564
K09516: all-trans-retinol 13,14-reductase [EC:1.3.99.23]	0	0	0	0	0	0	0	0	84.9799	0	0	0	0	0	0	0	0
K05546: alpha 1,3-glucosidase [EC:3.2.1.84]	155.883	91.7351	170.238	172.741	231.893	172.854	165.288	162.488	279.411	159.338	181.729	110.777	361.104	262.361	280.525	274.802	281.697
K03850: alpha-1,2-glucosyltransferase [EC:2.4.1.256]	165.693	471.23	0	763.947	417.354	326.741	184.236	299.696	0	595.509	0	471.974	574.632	395.504	367.753	441.516	115.432
K03844: alpha-1,2-mannosyltransferase [EC:2.4.1.131]	177.295	192.194	0	0	0	133.048	191.657	282.518	0	218.418	0	108.859	131.794	305.904	250.926	0	173.089
K03846: alpha-1,2-mannosyltransferase [EC:2.4.1.259 2.4.1.261]	44.7891	0	0	0	0	183.166	47.2467	56.724	0	0	0	0	0	0	72.2821	0	0
K00744: alpha-1,3(6)-mannosylglycoprotein beta-1,6-N-acetyl-glucosaminyltransferase [EC:2.4.1.155]	27.0046	80.7161	0	0	55.758	0	47.054	59.4965	85.3579	112.403	83.2935	34.2388	66.5506	68.5633	66.181	101.937	60.6385
K03843: alpha-1,3/alpha-1,6-mannosyltransferase [EC:2.4.1.132 2.4.1.257]	61.3453	0	0	0	0	0	0	0	0	0	0	221.148	0	0	0	0	0
K03849: alpha-1,3-glucosyltransferase [EC:2.4.1.265]	120.05	279.704	169.931	328.34	160.8	121.122	122.526	83.5656	81.7975	268.439	287.447	187.011	144.145	143.229	103.403	140.611	73.0505
K03848: alpha-1,3-glucosyltransferase [EC:2.4.1.267]	128.335	251.552	0	0	0	0	75.2046	0	354.12	307.342	0	256.057	204.889	315.874	140.984	0	0
K00738: alpha-1,3-mannosylglycoprotein beta-1,4-N-acetylglucosaminyltransferase A/B [EC:2.4.1.145]	43.3178	52.6261	0	0	0	59.1259	20.4006	0	89.1639	45.7994	0	57.2839	34.6052	132.537	54.8145	56.5776	0
K03845: alpha-1,3-mannosyltransferase [EC:2.4.1.258]	0	0	0	0	0	0	0	0	104.042	0	0	0	96.5093	0	0	0	0
K02369: alpha-1,4-N-acetylglucosaminyltransferase EXTL2 [EC:2.4.1.223]	81.5299	0	0	0	0	0	0	0	0	0	0	0	0	0	0	0	0
K02370: alpha-1,4-N-acetylglucosaminyltransferase EXTL3 [EC:2.4.1.223 2.4.1.224]	0	0	0	0	0	0	125.532	127.823	0	0	0	0	0	0	0	0	0
K00736: alpha-1,6-mannosyl-glycoprotein beta-1,2-N-acetylglucosaminyltransferase [EC:2.4.1.143]	116.309	0	0	0	0	0	0	0	0	0	0	0	0	0	369.767	0	0
K03910: alpha-2-macroglobulin	2981	3175.51	3557.39	2393.67	2105.19	3894.18	4561.44	2705.14	1382.68	1566.28	1833.75	823.82	1113.99	2122.06	2873.42	2547.17	1905.02
K14157: alpha-aminoadipic semialdehyde synthase [EC:1.5.1.8 1.5.1.9]	248.519	110.296	184.86	378.467	302.02	228.792	268.206	171.032	0	157.945	0	109.394	0	0	84.5101	162.137	53.0653
K01176: alpha-amylase [EC:3.2.1.1]	1483.56	2495.25	1373.59	1075.99	1176.48	1874.58	1627.49	1379.2	867.649	1080.59	410.938	580.816	286.271	634.317	933.301	654.021	415.496
K01189: alpha-galactosidase [EC:3.2.1.22]	0	0	0	0	0	0	0	0	0	0	0	184.826	0	0	0	0	0
K10860: alpha-ketoglutarate-dependent dioxygenase alkB homolog 3	98.2018	75.2945	0	0	0	252.523	150.555	98.337	178.843	0	0	115.416	95.309	0	68.4341	0	77.7124
K01206: alpha-L-fucosidase [EC:3.2.1.51]	230.729	356.846	0	0	561.332	561.68	410.087	297.539	407.019	649.567	454.306	373.616	318.114	539.019	407.406	713.774	570.135
K01231: alpha-mannosidase II [EC:3.2.1.114]	236.57	207.212	172.791	151.54	222.236	151.849	155.795	147.815	0	315.553	325.823	114.978	198.512	218.705	260.395	198.606	144.782
K01204: alpha-N-acetylgalactosaminidase [EC:3.2.1.49]	134.997	0	0	0	0	0	0	0	329.936	0	0	0	0	0	122.608	0	140.661
K06616: alpha-N-acetylgalactosaminide alpha-2,6-sialyltransferase	0	0	0	0	0	0	0	0	0	0	0	0	0	466.237	154.381	0	0
K03479: alpha-N-acetylgalactosaminide alpha-2,6-sialyltransferase (sialyltransferase 7A) [EC:2.4.99.3]	0	0	0	0	0	0	0	0	0	0	0	0	0	0	0	398.24	245.988
K06615: alpha-N-acetyl-neuraminate alpha-2,8-sialyltransferase	0	0	0	0	0	0	0	0	0	0	0	0	235.739	0	0	0	0
K03371: alpha-N-acetyl-neuraminate alpha-2,8-sialyltransferase (sialyltransferase 8A) [EC:2.4.99.8]	0	0	0	0	0	0	75.05	0	0	0	0	0	0	0	0	0	0
K12565: alpha-sarcoglycan	51.5412	0	0	0	0	0	0	0	0	0	0	0	0	0	0	0	0
K15296: alpha-soluble NSF attachment protein	0	0	0	0	0	0	77.389	0	0	0	0	0	0	0	0	0	0
K00764: amidophosphoribosyltransferase [EC:2.4.2.14]	93.874	0	0	0	0	0	0	0	0	0	0	106.773	183.761	0	166.314	202.092	0
K04824: amiloride-sensitive sodium channel subunit alpha	0	0	0	0	0	0	0	0	283.05	0	0	166.279	0	297.966	31.8864	170.815	128.505
K04825: amiloride-sensitive sodium channel subunit beta	0	0	0	0	0	0	0	0	0	0	0	0	0	0	0	0	47.0562
K00605: aminomethyltransferase [EC:2.1.2.10]	76.6743	0	0	0	59.6718	57.4555	39.7546	31.6932	0	0	0	0	0	0	0	0	58.1622
K01260: aminopeptidase B	0	0	0	0	0	0	0	0	0	0	0	0	0	0	47.57	0	0
K11140: aminopeptidase N [EC:3.4.11.2]	0	0	0	0	0	0	0	0	0	0	0	0	0	373.914	0	0	0
K09606: aminopeptidase O	97.6558	0	0	0	0	0	0	0	0	0	0	0	0	0	0	0	0
K01490: AMP deaminase [EC:3.5.4.6]	0	0	0	0	0	0	0	0	0	0	0	0	0	0	0	0	74.7245
K12562: amphiphysin	10.3275	0	0	0	9.53099	0	0	0	0	0	0	0	0	0	0	0	0
K04530: amyloid beta (A4) precursor protein-binding, family B, member 2	82.6525	0	0	78.8307	153.363	229.848	46.1979	78.1567	0	0	0	36.2827	0	0	39.955	0	35.1988
K04520: amyloid beta A4 protein	110.94	0	78.4214	0	66.028	96.9777	79.6657	116.348	151.396	69.0709	175.846	29.1073	153.537	60.5421	131.111	106.462	84.5012
K04532: amyloid beta precursor protein binding protein 1	71.463	75.9703	0	0	159.672	95.308	70.3383	73.3628	0	211.46	49.2626	61.7027	138.366	0	52.365	43.8291	59.7862
K04575: amyotrophic lateral sclerosis 2 protein	42.8961	0	0	0	0	142.293	56.8396	67.47	0	0	0	68.6107	41.9252	0	60.8401	0	46.8695
K12163: AN1-type zinc finger and ubiquitin domain-containing protein 1	134.381	0	0	0	152.116	0	0	102.699	0	0	0	0	0	0	0	0	0
K03348: anaphase-promoting complex subunit 1	59.0447	46.8789	386.021	0	92.7311	66.2382	56.732	45.61	106.515	67.6015	125.613	36.7351	105.609	68.9534	71.67	56.1994	67.3102
K03357: anaphase-promoting complex subunit 10	105.163	117.436	224.532	146.773	170.369	129.587	70.8972	88.5747	183.545	150.019	95.9051	190.54	233.118	126.838	106.156	90.0203	111.338
K03358: anaphase-promoting complex subunit 11	48.5408	0	0	0	0	0	85.744	0	0	0	0	0	200.985	0	0	0	0
K03359: anaphase-promoting complex subunit 12	95.3666	0	332.946	0	274.627	170.109	582.063	636.986	1138.93	1046.96	264.067	171.033	163.421	192.365	0	175.159	240.556
K12456: anaphase-promoting complex subunit 13	0	0	146.348	0	160.921	0	115.957	0	0	111.239	0	66.0549	212.709	101.596	0	238.299	248.596
K03351: anaphase-promoting complex subunit 4	43.942	122.915	0	0	112.308	174.153	83.9212	55.7209	0	156.213	125.976	214.819	106.574	147.86	94.7201	128.501	113.582
K03352: anaphase-promoting complex subunit 5	32.0127	0	0	0	0	0	0	0	0	0	0	0	0	0	262.113	0	0
K03353: anaphase-promoting complex subunit 6	39.8436	79.0411	0	0	30.6642	0	35.9597	35.8457	0	0	0	74.6204	51.6422	0	31.9484	0	41.0567
K08557: androgen receptor	0	0	0	0	0	176.962	96.4662	0	0	0	0	0	0	0	0	0	0
K16819: angiomotin	0	0	0	0	0	0	0	0	0	0	0	160.328	0	0	0	0	0
K06104: angiomotin like 1	226.196	0	0	0	0	0	0	0	0	0	0	0	0	0	0	0	0
K05465: angiopoietin 1	45.7778	0	0	0	0	0	0	0	0	0	0	0	0	0	0	0	0
K05466: angiopoietin 2	0	0	0	0	0	0	0	0	0	0	0	79.9776	0	0	0	0	40.4254
K04167: angiotensin II receptor type 2	0	0	0	0	0	0	0	159.888	0	0	0	0	317.67	0	0	237.125	0
K11967: ankyrin repeat and IBR domain-containing protein 1	69.482	0	0	0	0	0	84.2412	66.2224	0	133.717	0	0	105.579	0	95.9571	0	77.6345
K09311: Antp family, other	4.44144	0	0	0	0	85.7857	0	0	0	0	56.102	0	0	83.5744	0	0	58.6139
K10771: AP endonuclease 1 [EC:4.2.99.18]	0	0	0	0	319.334	0	0	0	0	0	0	0	536.282	0	347.95	0	0
K12392: AP-1 complex subunit beta-1	11.3113	0	0	0	0	0	40.071	22.8123	41.471	0	0	0	0	27.3022	18.8873	42.5586	50.1373
K12391: AP-1 complex subunit gamma-1	37.022	110.18	0	0	40.1685	0	31.8261	41.5598	0	63.6926	135.365	51.6138	72.6203	65.6636	57.1639	65.8387	56.5862
K12393: AP-1 complex subunit mu	30.9011	247.787	0	93.188	114.338	0	31.2811	74.7631	73.1762	315.914	0	0	159.525	150.953	43.9711	157.564	180.195
K12394: AP-1 complex subunit sigma 1/2	255.668	265.428	61.0072	46.9195	33.402	167.707	221.365	154.136	145.132	262.938	142.284	291.601	310.922	204.691	105.783	83.7904	181.279
K12395: AP-1 complex subunit sigma-3	0	0	0	0	0	0	0	0	115.142	95.0614	0	111.615	0	0	0	0	0
K11824: AP-2 complex subunit alpha	51.2242	56.2183	137.305	0	108.769	123.206	0	61.0728	161.887	131.503	0	58.654	49.7694	0	37.6993	62.9996	100.956
K11825: AP-2 complex subunit beta-1	74.274	68.6628	79.7013	77.0149	71.1184	77.494	89.0439	76.8115	138.347	105.526	53.2393	54.4198	111.155	97.8439	87.6477	119.653	115.845
K11826: AP-2 complex subunit mu-1	507.414	734.355	755.11	1441.62	951.421	539.817	568.732	700.94	1181.19	706.381	790.749	1195.39	1647.89	642.05	383.824	943.164	782.811
K11827: AP-2 complex subunit sigma-1	0	0	0	0	0	0	0	0	0	0	0	5.97664	20.3164	0	33.4379	0	0
K12397: AP-3 complex subunit beta	95.0917	204.478	0	0	180.846	148.165	68.8913	59.3997	0	247.299	0	134.824	212.883	169.7	120.559	155.006	107.195
K12396: AP-3 complex subunit delta	57.3	0	0	0	0	0	0	0	0	0	0	0	0	0	91.9772	0	85.9212
K12398: AP-3 complex subunit mu	103.2	48.2005	76.1892	125.925	73.4494	178.618	108.585	142.848	99.9337	104.983	61.0672	97.5434	89.1633	84.359	153.746	98.2044	150.581
K12399: AP-3 complex subunit sigma	311.041	540.946	269.518	462.609	256.546	216.13	236.749	164.741	181.273	290.039	252.188	256.668	289.742	360.185	220.322	258.788	270.7
K12401: AP-4 complex subunit beta-1	28.3901	0	0	0	0	0	0	0	0	0	0	0	0	0	0	0	35.9391
K12400: AP-4 complex subunit epsilon-1	196.367	0	0	0	0	0	0	0	0	0	0	0	0	0	0	0	0
K12402: AP-4 complex subunit mu-1	27.1741	0	0	0	148.436	67.4302	32.4885	113.771	329.844	0	0	0	102.394	86.0156	86.4872	101.87	75.2321
K12403: AP-4 complex subunit sigma-1	159.409	312.177	0	0	0	197.903	130.917	108.722	0	0	0	0	396.248	0	48.8845	88.9673	0
K08758: apolipoprotein A-II	0	0	0	0	0	0	0	0	0	70.4211	0	0	0	0	0	0	0
K02161: apoptosis regulator Bcl-2	0	0	0	0	0	0	45.1033	32.4723	0	0	0	0	0	0	0	0	0
K16823: apoptosis-stimulating of p53 protein 2	68.1716	0	0	0	0	0	0	142.888	380.409	0	0	0	183.231	0	124.744	0	0
K01510: apyrase [EC:3.6.1.5]	0	0	0	0	0	0	0	0	0	0	0	0	0	0	81.4542	0	0
K09864: aquaporin-1	93.1114	0	0	0	62.1595	0	84.6234	0	0	0	0	0	0	0	0	0	0
K20735: arachidonate 5-lipoxygenase-activating protein	108.008	0	0	0	0	0	217.365	140.563	368.605	0	104.75	0	0	261.919	104.775	241.077	157.786
K08845: A-Raf proto-oncogene serine/threonine-protein kinase [EC:2.7.11.1]	102.57	0	0	0	0	138.519	154.969	244.659	527.012	0	0	0	500.291	0	208.348	0	136.757
K12489: Arf-GAP with coiled-coil, ANK repeat and PH domain-containing protein	51.2749	91.513	0	0	81.5939	140.482	64.733	78.137	97.0271	0	139.819	70.1405	52.9867	178.334	60.7284	160.601	49.2235
K12491: Arf-GAP with GTPase, ANK repeat and PH domain-containing protein 1/3	26.754	0	0	0	34.5865	38.7397	21.0589	19.6822	36.2646	21.0239	0	28.2031	54.7254	42.5066	23.8528	46.767	41.2263
K12488: Arf-GAP with SH3 domain, ANK repeat and PH domain-containing protein	19.504	0	0	0	0	29.4111	23.49	36.602	0	0	0	37.0694	0	0	0	0	42.4219
K01476: arginase [EC:3.5.3.1]	0	0	0	0	0	0	0	0	0	365.778	431.065	0	0	0	265.618	0	0
K04226: arginine vasopressin receptor 1A	0	0	0	0	0	0	239.08	0	0	0	0	0	0	0	0	0	0
K05628: arginine-glutamic acid dipeptide repeats protein	196.344	409.229	71.8302	0	217.359	321.23	154.155	190.951	0	0	0	80.4228	114.692	126.691	0	0	118.188
K00685: arginine-tRNA-protein transferase	54.6276	84.4151	0	0	0	178.6	86.8207	58.476	0	152.962	106.098	0	161.499	94.6481	44.1794	0	97.7963
K01755: argininosuccinate lyase [EC:4.3.2.1]	0	0	0	0	0	0	0	0	0	0	0	0	0	0	0	0	89.5671
K01940: argininosuccinate synthase [EC:6.3.4.5]	417.85	605.906	824.97	1751.12	973.314	677.85	277.545	386.697	765.368	164.916	655.7	606.479	403.662	547.266	191.476	661.334	479.43
K01887: arginyl-tRNA synthetase [EC:6.1.1.19]	632.739	673.078	1364.54	1028.75	813.167	783.757	610.934	735.954	460.071	907.921	704.318	773.63	516.373	612.869	679.657	570.822	566.154
K11968: ariadne-1	86.2745	36.3365	41.4973	39.8158	70.5206	60.2798	68.847	96.8783	54.4272	72.3726	36.7288	24.7351	41.4661	27.5671	50.3656	37.2773	39.3556
K11969: ariadne-2	68.0867	47.594	222.165	0	0	0	48.2219	56.1779	181.245	99.2305	153.387	0	0	0	60.568	0	39.3543
K07755: arsenite methyltransferase	139.95	156.373	0	0	0	0	0	77.6419	0	0	0	0	57.5906	0	0	0	0
K01551: arsenite-transporting ATPase	17.5496	0	0	0	180.84	0	119.89	0	90.4537	0	0	35.5023	37.9205	0	0	0	71.5915
K09093: aryl hydrocarbon receptor	176.3	315.136	0	466.484	230.288	319.428	133.85	173.269	295.996	436.184	642.009	279.024	218.715	416.483	345.129	367.468	350.311
K09097: aryl hydrocarbon receptor nuclear translocator	67.5482	80.3628	84.0579	0	138.101	134.058	103.459	79.3128	102.886	79.4388	74.686	47.1317	56.6799	98.1059	72.6119	96.1839	48.5107
K15589: aryl hydrocarbon receptor nuclear translocator 2	0	0	0	0	0	0	0	25.6578	259.254	0	0	0	218.563	0	87.9279	194.884	170.208
K01014: aryl sulfotransferase [EC:2.8.2.1]	319.062	422.106	488.022	497.537	138.531	559.329	423.86	621.308	948.363	0	373.399	450.813	427.68	527.169	491.139	985.567	981.112
K01045: arylesterase / paraoxonase [EC:3.1.1.2 3.1.8.1]	0	0	0	0	178.049	0	108.567	0	0	0	0	0	0	0	0	0	0
K01135: arylsulfatase B [EC:3.1.6.12]	35.9322	0	0	0	0	0	94.2281	0	0	309.201	0	0	0	0	0	239.876	72.9973
K12374: arylsulfatase D/E/F/H	0	0	0	0	0	0	0	0	0	0	0	0	0	0	68.3295	0	144.903
K01893: asparaginyl-tRNA synthetase [EC:6.1.1.22]	331.678	602.972	219.048	193.569	532.581	336.223	346.095	296.098	488.914	161.226	193.092	212.523	377.568	422.092	350.78	366.68	314.906
K14455: aspartate aminotransferase, mitochondrial [EC:2.6.1.1]	0	0	0	0	0	0	53.568	0	0	0	0	0	0	102.554	56.5232	0	90.1619
K01437: aspartoacylase [EC:3.5.1.15]	89.8949	0	0	0	0	232.174	64.4457	0	0	0	0	0	0	0	0	0	0
K01267: aspartyl aminopeptidase	40.6255	0	0	0	0	0	49.2895	0	0	0	0	0	0	0	0	0	0
K01876: aspartyl-tRNA synthetase [EC:6.1.1.12]	0	0	0	0	119.199	0	57.3452	0	159.912	0	0	84.3686	139.817	45.774	73.9301	0	0
K02433: aspartyl-tRNA(Asn)/glutamyl-tRNA(Gln) amidotransferase subunit A [EC:6.3.5.6 6.3.5.7]	0	0	0	0	0	0	0	0	0	0	0	141.286	0	0	73.464	0	0
K08120: asporin	721.248	3437.05	2307.58	0	0	1503.58	1884.67	974.759	0	0	0	0	427.574	0	1254.5	641.199	417.373
K04728: ataxia telangiectasia mutated family protein [EC:2.7.11.1]	231.192	191.105	206.239	308.218	218.559	261.402	234.148	191.173	159.416	244.859	186.863	124.989	124.532	113.271	235.467	319.017	115.825
K11863: Ataxin-3 [EC:3.4.22.-]	29.6751	53.3237	0	0	0	48.7135	22.1904	29.9124	0	0	0	7.84554	18.4932	0	0	0	0
K09378: AT-binding transcription factor 1	62.5338	0	0	0	0	0	0	0	0	0	0	0	0	0	52.7555	0	0
K01648: ATP citrate (pro-S)-lyase [EC:2.3.3.8]	10.8947	0	0	0	0	0	28.2907	12.8143	0	0	0	0	31.105	0	60.1916	82.2674	18.5092
K07556: ATP synthase mitochondrial F1 complex assembly factor 2	105.291	0	0	0	0	237.01	0	0	114.508	0	0	0	0	0	0	0	0
K07554: ATP synthase, H+ transporting, mitochondrial F0 complex, subunit s	59.2771	301.035	0	0	0	0	69.3402	0	0	0	0	0	0	0	131.115	0	0
K05033: ATP-binding cassette subfamily C (CFTR/MRP) member 9	78.9701	92.7414	133.379	0	64.892	115.859	96.5008	71.4113	0	0	0	0	0	0	38.093	46.4325	48.0245
K05641: ATP-binding cassette, subfamily A (ABC1), member 1	122.497	0	0	0	110.745	180.434	119.849	102.729	197.771	112.396	223.72	0	108.27	216.601	124.3	158.728	93.7475
K05652: ATP-binding cassette, subfamily A (ABC1), member 10	164.152	224.257	0	247.02	320.04	230.393	143.593	68.0385	0	0	0	130.576	0	0	0	0	0
K05648: ATP-binding cassette, subfamily A (ABC1), member 5	77.71	106.891	0	0	0	220.511	75.5973	0	0	123.007	0	353.415	169.521	172.666	96.1413	0	0
K05649: ATP-binding cassette, subfamily A (ABC1), member 6	230.726	231.64	0	633.033	354.012	456.102	428.446	155.986	0	275.957	0	548.555	0	0	209.801	275.114	0
K05650: ATP-binding cassette, subfamily A (ABC1), member 8	83.0813	131.26	0	0	212.424	203.039	166.575	82.6653	0	104.248	0	124.662	0	0	110.349	0	92.4679
K05658: ATP-binding cassette, subfamily B (MDR/TAP), member 1 [EC:3.6.3.44]	87.2606	0	0	0	0	0	147.838	0	0	0	0	0	0	0	0	0	0
K05653: ATP-binding cassette, subfamily B (MDR/TAP), member 2	112.355	0	0	0	0	0	0	0	413.256	0	410.521	0	174.969	0	0	0	0
K05654: ATP-binding cassette, subfamily B (MDR/TAP), member 3	0	0	0	0	0	0	0	45.431	0	0	0	80.211	94.7733	0	0	0	99.3172
K05673: ATP-binding cassette, subfamily C (CFTR/MRP), member 4	0	89.4385	0	0	0	0	0	0	0	57.3455	0	74.3191	165.659	0	49.3043	0	0
K05677: ATP-binding cassette, subfamily D (ALD), member 3	265.248	213.951	198.97	161.912	119.545	265.194	230.49	303.647	385.745	193.747	379.516	341.658	456.634	348.899	229.135	220.225	344.051
K05678: ATP-binding cassette, subfamily D (ALD), member 4	32.1687	0	0	0	0	0	37.1506	40.5856	0	0	0	0	0	0	0	0	94.8204
K06174: ATP-binding cassette, sub-family E, member 1	25.8978	52.8073	0	0	38.7157	65.7913	34.6004	34.9001	157.234	41.8668	33.396	40.3445	47.8043	38.762	30.4876	48.4221	32.7628
K06184: ATP-binding cassette, sub-family F, member 1	175.102	0	0	0	0	0	90.2679	125.256	230.973	0	0	0	177.289	0	138.018	0	0
K06185: ATP-binding cassette, sub-family F, member 2	65.4339	397.853	285.993	0	0	242.215	105.729	108.511	137.229	0	0	129.341	116.385	96.6445	99.3104	360.306	110.328
K06158: ATP-binding cassette, sub-family F, member 3	58.446	0	0	0	0	0	51.4575	0	249.387	0	0	0	97.0925	0	60.3608	0	0
K03593: ATP-binding protein involved in chromosome partitioning	66.6287	189.135	0	0	0	83.4738	86.4366	0	0	0	0	0	98.4047	0	111.591	0	59.3292
K03544: ATP-dependent Clp protease ATP-binding subunit ClpX	46.4071	240.141	0	0	0	88.6951	25.9329	43.3195	66.1823	0	81.3457	0	40.8499	0	101.948	0	44.088
K01358: ATP-dependent Clp protease, protease subunit [EC:3.4.21.92]	0	0	0	0	0	0	0	88.5693	0	0	0	0	0	0	0	0	0
K10884: ATP-dependent DNA helicase 2 subunit 1	233.059	183.231	187.151	132.953	161.13	232.645	226.091	216.58	192.616	179.29	173.399	158.462	114.613	221.947	188.443	208.797	214.467
K10885: ATP-dependent DNA helicase 2 subunit 2	441.359	418.183	486.934	379.239	447.945	429.605	439.099	464.307	421.732	528.079	500.626	378.244	775.156	655.438	621.067	644.749	594.843
K10899: ATP-dependent DNA helicase Q1	92.9855	0	0	0	0	0	0	0	0	0	111.892	0	0	0	0	0	0
K01338: ATP-dependent Lon protease [EC:3.4.21.53]	163.196	247.821	0	344.279	275.647	233.195	122.266	166.151	169.554	159.56	285.618	109.467	106.805	144.961	158.295	276.995	130.969
K08955: ATP-dependent metalloprotease [EC:3.4.24.-]	121.76	183.469	99.3944	114.565	109.426	200.568	149.894	86.9749	111.667	133.882	98.7403	85.4668	102.41	147.23	114.179	78.9061	115.843
K13025: ATP-dependent RNA helicase [EC:3.6.4.13]	26.5697	18.1169	31.7995	105.294	33.6508	65.3672	30.9745	17.9145	65.6688	0	0	28.7109	33.3868	47.8987	18.7655	43.9511	21.2922
K13131: ATP-dependent RNA helicase DDX20 [EC:3.6.4.13]	0	0	0	0	0	0	0	0	0	0	0	0	0	0	0	0	141.385
K12858: ATP-dependent RNA helicase DDX23/PRP28 [EC:3.6.4.13]	43.1021	0	0	0	0	0	53.3527	81.5125	139.57	0	0	0	70.0153	0	50.748	0	63.1262
K11594: ATP-dependent RNA helicase DDX3X [EC:3.6.4.13]	70.762	81.3885	143.715	133.663	101.009	91.3806	74.4397	72.9212	122.329	107.629	111.468	80.9315	110.542	98.1489	72.7456	280.465	91.9633
K12835: ATP-dependent RNA helicase DDX42 [EC:3.6.4.13]	239.553	217.07	0	0	0	279.76	199.544	192.467	377.692	0	0	314.71	0	255.489	203.141	164.827	179.96
K12811: ATP-dependent RNA helicase DDX46/PRP5 [EC:3.6.4.13]	28.7339	32.3007	0	0	0	0	24.3549	24.7505	0	0	0	90.6086	0	0	16.9484	0	23.5778
K12823: ATP-dependent RNA helicase DDX5/DBP2 [EC:3.6.4.13]	436.433	340.147	464.923	486.481	305.663	534.605	502.427	399.76	687.078	467.173	486.229	422.08	295.804	484.369	442.513	486.637	617.199
K12646: ATP-dependent RNA helicase DDX58 [EC:3.6.3.14]	86.1618	240.081	0	277.808	108.348	357.859	54.1067	67.5015	159.332	0	284.147	156.928	224.947	0	142.05	142.885	162.671
K12614: ATP-dependent RNA helicase DDX6/DHH1 [EC:3.6.4.13]	224.085	209.896	266.378	267.019	230.856	299.388	276.608	165.672	155.234	238.837	238.222	129.401	171.094	230.247	175.887	211.57	173.304
K14442: ATP-dependent RNA helicase DHX36 [EC:3.6.4.13]	98.6093	126.796	83.7001	274.111	94.8808	122.865	93.1879	94.1021	144.731	121.052	115.152	98.0912	155.175	123.683	100.853	108.532	59.699
K12818: ATP-dependent RNA helicase DHX8/PRP22 [EC:3.6.4.13]	47.4202	0	0	0	0	0	0	0	0	0	0	0	162.072	0	27.5437	0	60.209
K12598: ATP-dependent RNA helicase DOB1 [EC:3.6.4.13]	104.588	111.514	0	0	83.8454	62.9182	88.4956	107.828	84.9008	118.207	107.39	115.618	54.2657	81.5119	81.2857	93.6611	76.0161
K12812: ATP-dependent RNA helicase UAP56/SUB2 [EC:3.6.4.13]	29.3044	0	9.62372	22.5156	7.76815	48.8578	21.3474	18.1009	11.017	23.7848	0	25.9464	16.1645	22.5603	13.558	18.9015	18.4469
K12323: atrial natriuretic peptide receptor A [EC:4.6.1.2]	42.582	0	0	0	0	0	0	0	0	0	0	0	0	0	0	0	0
K11653: AT-rich interactive domain-containing protein 1	29.2424	0	0	0	0	0	0	0	0	0	0	0	0	0	0	0	0
K11765: AT-rich interactive domain-containing protein 2	134.804	261.345	352.664	262.654	107.449	330.261	98.2938	193.484	360.258	294.009	179.981	214.513	172.359	372.861	180.555	283.898	125.779
K05631: atrophin-1 interacting protein 3 (BAI1-associated protein 1)	28.3136	0	0	0	0	0	0	0	0	0	0	0	0	0	0	0	30.7721
K05632: atrophin-1 interacting protein 4 [EC:2.3.2.26]	68.1755	98.4644	0	0	100.213	101.826	49.1774	87.2457	0	0	0	90.6379	82.9709	80.0108	64.1226	76.4619	73.3437
K05633: atrophin-1 interacting protein 5 (WW domain containing E3 ubiquitin protein ligase 1) [EC:2.3.2.26]	72.1121	84.2433	218.752	187.937	102.819	102.043	63.7988	83.0657	90.7691	148.842	131.901	233.991	68.8194	67.1725	84.9879	101.651	79.5188
K06069: atypical protein kinase C iota type [EC:2.7.11.13]	167.432	156.617	0	142.366	74.9669	218.468	97.519	136.89	154.28	63.7759	79.6342	158.822	177.637	106.997	97.1585	85.9546	72.6728
K02156: aubergine	40.7728	0	0	0	0	0	0	0	0	0	0	0	0	0	0	0	0
K11481: aurora kinase A [EC:2.7.11.1]	0	0	0	0	143.739	0	0	120.939	317.729	0	0	59.4835	419.53	0	151.964	369.714	72.82
K10636: autocrine motility factor receptor [EC:2.3.2.27]	53.2046	0	0	0	71.653	93.4621	96.9521	41.8544	0	0	105.539	0	65.6454	229.001	65.2802	72.9945	91.5434
K19730: autophagy-related protein 101	214.654	0	0	0	156.023	0	0	106.407	0	0	128.495	0	93.9382	103.033	0	0	120.208
K08331: autophagy-related protein 13	46.2609	39.1507	0	62.8017	41.4494	66.151	56.2955	23.2797	0	57.5226	52.5222	56.7384	52.0829	54.7852	28.4028	0	37.7143
K08339: autophagy-related protein 5	148.357	80.8904	112.997	111.633	348.312	525.317	0	365.008	0	741.54	0	375.045	163.053	248.769	279.811	327.809	128.009
K04385: axin 2	110.894	0	0	0	0	173.081	199.628	120.773	0	284.037	0	0	0	0	317.86	0	0
K05115: AXL receptor tyrosine kinase [EC:2.7.10.1]	54.1791	0	234.434	0	41.8322	74.6045	44.4599	76.904	0	0	0	0	0	0	27.4913	0	0
K12807: baculoviral IAP repeat-containing protein 1	635.535	873.065	471.039	532.577	170.902	1049.45	956.584	431.05	391.281	954.573	324.674	360.182	0	564.08	456.14	764.858	299.031
K16060: baculoviral IAP repeat-containing protein 2/3	231.922	301.081	0	161.723	0	162.612	113.692	189.354	1074.3	177.225	248.234	483.405	133.517	184.377	108.301	443.55	344.081
K10586: baculoviral IAP repeat-containing protein 6 (apollon) [EC:2.3.2.23]	44.2221	61.7315	0	0	65.8561	78.6761	54.0151	47.9972	91.904	90.7602	180.554	37.3417	62.8241	71.0363	45.3242	87.9296	44.659
K06535: basigin	0	0	0	0	0	0	44.6476	84.0529	0	0	0	0	0	0	43.3773	0	61.9755
K07368: B-cell CLL/lymphoma 10	107.224	0	66.6048	0	76.3918	0	130.389	106.549	143.029	0	143.008	92.8671	82.1281	189.915	147.746	139.183	171.816
K07371: B-cell linker protein	0	0	0	0	0	0	0	0	150.468	0	0	0	0	86.8652	0	0	102.412
K15618: B-cell lymphoma 6 protein	0	0	0	0	0	0	76.4933	0	0	0	0	0	0	0	0	0	0
K14009: B-cell receptor-associated protein 31	136.997	0	0	0	0	0	163.553	46.9208	0	0	0	0	0	0	135.229	0	141.169
K14021: Bcl-2 homologous antagonist/killer	0	0	0	0	56.4704	0	0	0	79.4918	0	0	0	0	0	0	104.212	0
K15464: BCL2/adenovirus E1B 19 kDa protein-interacting protein 3	70.1977	0	0	0	91.4344	0	78.5616	54.7514	63.6924	0	0	208.683	0	0	0	154.823	108.306
K09556: BCL2-associated athanogene 2	82.4335	362.561	48.9973	150.998	0	144.67	248.021	182.801	0	0	0	0	0	0	0	0	111.07
K09557: BCL2-associated athanogene 3	0	0	0	0	338.754	0	0	0	0	0	1056.25	0	0	0	0	0	0
K09558: BCL2-associated athanogene 4	117.277	103.548	0	0	0	0	159.092	64.3446	150.161	213.944	0	94.6239	300.783	0	107.895	0	0
K09559: BCL2-associated athanogene 5	130.721	157.311	0	0	0	0	0	125.74	0	164.506	310.904	223.176	157.89	286.584	0	0	376.59
K17460: Bcl-2-modifying factor	111.487	0	0	0	0	0	0	0	0	0	0	0	0	0	0	0	0
K08334: beclin 1	35.5068	0	0	0	0	81.6744	30.1609	42.8672	111.535	28.8171	33.5778	79.9801	67.7752	63.0107	24.6631	60.1245	68.907
K17889: beclin 1-associated autophagy-related key regulator	152.331	189	0	0	0	0	0	166.966	0	0	0	118.809	0	0	111.631	0	0
K10252: beta,beta-carotene 9',10'-dioxygenase	35.1265	0	0	0	0	0	0	0	0	0	0	0	0	0	0	0	0
K00727: beta-1,3-galactosyl-O-glycosyl-glycoprotein beta-1,6-N-acetylglucosaminyltransferase [EC:2.4.1.102]	0	0	0	0	0	0	0	0	109.618	279.511	263.883	0	261.407	274.895	231.134	209.945	107.711
K07820: beta-1,3-galactosyltransferase 2 [EC:2.4.1.-]	0	0	0	0	0	0	124.443	0	0	0	0	115.839	0	0	0	0	0
K03877: beta-1,3-galactosyltransferase 5 [EC:2.4.1.-]	0	0	0	0	0	0	0	0	0	0	0	0	0	239.588	0	0	0
K09654: beta-1,3-N-acetylgalactosaminyltransferase 2	209.34	314.894	193.617	0	201.501	229.918	249.415	290.828	249.439	305.721	469.321	441.628	317.386	339.178	329.442	552.656	379.436
K07970: beta-1,3-N-acetylglucosaminyltransferase 3 [EC:2.4.1.-]	0	0	0	0	0	0	0	0	233.778	0	0	0	0	0	0	0	0
K03766: beta-1,3-N-acetylglucosaminyltransferase 5 [EC:2.4.1.206]	0	0	0	0	0	0	0	0	0	0	0	121.089	0	0	0	0	0
K07966: beta-1,4-galactosyltransferase 1 [EC:2.4.1.22 2.4.1.90 2.4.1.38 2.4.1.-]	0	0	0	0	0	0	0	0	0	0	0	0	26.8309	84.5825	71.4154	47.0374	0
K07968: beta-1,4-galactosyltransferase 3 [EC:2.4.1.90 2.4.1.38 2.4.1.-]	0	0	0	0	0	0	0	0	0	0	0	72.7411	231.685	0	108.277	0	0
K07969: beta-1,4-galactosyltransferase 4 [EC:2.4.1.90 2.4.1.275 2.4.1.-]	67.701	0	0	0	0	0	0	0	358.518	0	0	46.0483	0	143.449	129.704	0	201.032
K09905: beta-1,4-galactosyltransferase 5 [EC:2.4.1.-]	68.731	91.2739	0	139.064	86.4998	81.5242	63.7103	69.112	118.375	71.7257	100.875	0	138.812	179.114	131.609	95.5278	109.429
K07553: beta-1,4-galactosyltransferase 6 [EC:2.4.1.274]	0	0	0	0	101.767	0	0	0	0	0	0	0	109.561	0	0	0	56.8654
K03842: beta-1,4-mannosyltransferase [EC:2.4.1.142]	183.944	286.645	0	0	471.144	352.04	236.831	298.07	362.43	362.491	0	0	448.4	535.117	299.016	328.104	382.786
K09656: beta-1,4-N-acetylgalactosaminyltransferase 3 [EC:2.4.1.244]	0	0	0	0	0	0	0	0	0	0	0	282.246	0	0	522.876	0	245.813
K07441: beta-1,4-N-acetylglucosaminyltransferase [EC:2.4.1.141]	0	0	0	0	0	0	0	0	0	203.771	0	0	215.826	0	479.188	0	0
K09663: beta-1,6-N-acetylglucosaminyltransferase 4 [EC:2.4.1.-]	0	0	0	0	0	0	0	0	0	0	0	236.984	0	0	0	0	0
K08055: beta-2-microglobulin	7179.41	7607.84	39143.7	9453.49	7448.12	8788.45	13758.3	12554.5	20033.6	27460	51681	11498.7	8996.18	12247.9	13636.1	19549.2	22145.8
K00910: beta-adrenergic-receptor kinase [EC:2.7.11.15]	100.253	148.832	152.819	71.3877	0	101.515	81.3126	95.1694	80.8416	105.162	0	65.6097	102.522	107.133	156.492	142.961	103.921
K04439: beta-arrestin	41.6342	0	0	0	83.0438	38.993	52.6293	64.5826	29.5952	0	0	0	71.4123	0	17.4389	27.3611	12.6275
K12864: beta-catenin-like protein 1	67.1029	0	0	0	0	0	62.434	51.6847	43.3177	0	0	0	0	0	0	0	0
K09783: betacellulin	0	0	0	0	0	0	0	0	0	0	0	0	0	0	0	0	86.3051
K18310: beta-citrylglutamate/N-acetylaspartylglutamate synthase [EC:6.3.1.17 6.3.2.41]	108.011	0	145.354	0	168.92	194.085	173.306	198.319	189.579	152.222	0	0	133.077	290.73	109.185	217.881	191.932
K12309: beta-galactosidase [EC:3.2.1.23]	140.852	210.073	281.864	621.054	212.879	220.807	214.938	189.738	436.018	255.799	393.904	218.437	466.64	441.919	459.871	378.076	335.069
K03792: beta-galactoside alpha-2,3-sialyltransferase (sialyltransferase 10) [EC:2.4.99.10]	0	0	0	0	0	0	0	0	0	0	0	0	0	0	0	126.366	0
K00780: beta-galactoside alpha-2,3-sialyltransferase (sialyltransferase 4A) [EC:2.4.99.4]	0	0	0	0	0	0	0	0	0	0	0	0	0	0	0	120.13	0
K03494: beta-galactoside alpha-2,3-sialyltransferase (sialyltransferase 4C) [EC:2.4.99.4]	0	0	0	179.482	82.3776	0	0	53.6632	159.723	0	0	68.8456	0	0	0	0	0
K00778: beta-galactoside alpha-2,6-sialyltransferase (sialyltransferase 1) [EC:2.4.99.1]	56.7242	129.945	0	0	184.523	375.945	91.3853	129.666	325.598	0	334.806	265.266	137.683	444.382	273.534	456.464	150.297
K01195: beta-glucuronidase [EC:3.2.1.31]	207.072	0	0	0	158.452	205.781	99.4928	140.031	124.484	309.073	0	122.985	159.722	0	111.495	208.568	108.096
K01192: beta-mannosidase [EC:3.2.1.25]	119.189	78.7018	0	0	96.7694	114.034	67.829	53.7902	55.4273	112.888	0	35.3623	67.1102	62.1911	68.8614	95.2765	39.6801
K12566: beta-sarcoglycan	95.6347	171.251	0	279.122	144.448	236.31	103.095	143.653	67.2059	143.669	109.442	61.7641	142.194	121.45	119.248	169.389	95.8759
K07747: beta-site APP-cleaving enzyme 2 (memapsin 1) [EC:3.4.23.45]	84.6743	0	0	0	0	0	0	87.543	327.871	287.282	0	145.867	117.914	329.042	213.65	357.479	218.776
K08118: biglycacn	425.127	714.194	1255.79	2620.38	361.038	524.795	632.41	447.307	436.864	424.482	1409.7	599.545	1355.32	378.762	1192.43	504.125	403.337
K12298: bile salt-stimulated lipase [EC:3.1.1.3 3.1.1.13]	0	0	0	0	0	0	0	0	0	0	0	744.669	0	0	0	0	0
K05901: biliverdin reductase / flavin reductase [EC:1.3.1.24 1.5.1.30]	228.233	0	0	0	0	0	0	0	0	0	0	0	0	0	0	0	0
K00214: biliverdin reductase [EC:1.3.1.24]	362.872	0	320.095	0	0	0	217.916	380.85	0	0	0	0	309.89	433.241	0	0	404.717
K01942: biotin--protein ligase [EC:6.3.4.9 6.3.4.10 6.3.4.11 6.3.4.15]	96.2821	0	0	0	0	0	0	128.977	0	0	0	0	244.083	0	207.144	0	174.771
K01522: bis(5'-adenosyl)-triphosphatase [EC:3.6.1.29]	50.4587	0	384.824	0	103.195	55.2929	102.209	285.75	136.978	355.34	42.7935	290.935	205.526	111.37	144.237	0	202.309
K01372: bleomycin hydrolase	86.8269	205.731	567.158	0	0	152.101	57.8748	111.946	184.129	144.845	0	141.445	104.081	208.555	97.931	152.082	82.2569
K08504: blocked early in transport 1	0	84.9934	0	0	98.0044	0	0	0	0	0	0	0	0	138.249	125.189	0	0
K06466: B-lymphocyte antigen CD20	0	0	0	0	0	0	0	0	0	0	0	0	0	0	0	337.332	0
K10162: BMP and activin membrane-bound inhibitor	111.567	0	0	0	0	608.124	162.125	142.188	0	647.563	1226.7	640.204	0	0	1017.04	0	0
K08854: BMP2 inducible kinase [EC:2.7.11.1]	64.9439	0	0	0	0	0	0	67.821	0	0	0	102.9	0	0	73.2941	0	0
K04663: bone morphogenetic protein 5	0	0	0	0	0	0	0	0	0	0	0	0	83.6935	0	0	0	0
K04673: bone morphogenetic protein receptor type-1A [EC:2.7.11.30]	611.269	515.622	153.236	507.379	589.77	556.85	525.214	507.885	154.94	545.34	180.354	341.356	493.287	372.414	492.443	301.935	353.32
K13578: bone morphogenetic protein receptor type-1B [EC:2.7.11.30]	87.6124	0	0	0	0	0	0	106.991	205.188	453.055	0	0	631.99	610.254	262.279	273.333	353.641
K04671: bone morphogenetic protein receptor type-2 [EC:2.7.11.30]	181.959	220	202.179	229.095	144.983	170.578	144.743	164.377	98.1495	143.529	132.687	94.8552	151.394	140.55	159.377	89.6805	88.9158
K11514: Borealin	0	0	0	0	0	0	0	0	0	0	0	0	141.952	0	0	0	0
K04365: B-Raf proto-oncogene serine/threonine-protein kinase [EC:2.7.11.1]	60.0201	46.4116	42.9561	0	49.0364	68.8084	35.9151	42.9334	0	56.3233	0	46.5531	38.9917	31.7567	30.4496	32.8989	26.9543
K04598: brain-specific angiogenesis inhibitor 3	64.3702	0	0	0	0	0	0	124.21	0	0	0	0	0	0	0	0	0
K11864: BRCA1/BRCA2-containing complex subunit 3 [EC:3.4.19.-]	93.2951	102.536	105.305	340.537	83.7595	0	38.1935	46.606	83.0342	123.568	130.051	121.649	79.843	136.398	50.4459	129.929	100.472
K20774: BRCA1-A complex subunit Abraxas	115.768	218.023	191.059	226.383	200.796	246.032	205.765	62.7147	0	297.281	0	121.681	165.486	69.8159	218.196	0	194.582
K12173: BRCA1-A complex subunit BRE	12.1623	8.66376	0	0	0	0	0	11.522	0	0	0	0	11.3029	11.2068	10.5169	0	12.4602
K10632: BRCA1-associated protein [EC:2.3.2.27]	27.544	107.683	0	0	0	0	0	67.5819	0	0	0	0	52.0534	0	0	0	0
K10683: BRCA1-associated RING domain protein 1	311.887	461.199	0	0	0	318.803	208.718	275.623	0	0	0	393.51	0	0	0	0	0
K08878: breakpoint cluster region protein [EC:2.7.11.1]	35.7317	0	0	0	0	0	37.8638	42.5371	153.233	0	0	0	47.4846	0	34.1262	72.2699	66.2073
K10605: breast cancer type 1 susceptibility protein [EC:2.3.2.27]	0	0	0	0	0	0	0	0	0	0	0	0	29.9899	0	0	0	0
K18442: brefeldin A-inhibited guanine nucleotide-exchange protein	181.469	195.165	0	707.357	485.531	298.99	164.509	182.372	278.569	312.37	371.059	212.083	198.174	205.192	165.763	289.643	173.12
K20776: BRISC and BRCA1-A complex member 1	148.984	231.468	0	0	124.365	0	353.967	150.157	0	0	0	0	167.093	0	122.554	0	161.116
K11655: bromodomain adjacent to zinc finger domain protein 1A	39.1197	43.061	0	0	0	0	0	0	104.635	0	92.9882	77.7392	0	96.2268	43.0661	0	52.0924
K11658: bromodomain adjacent to zinc finger domain protein 1B	176.347	571.04	496.541	0	205.644	227.955	143.605	137.309	175.277	373.849	0	207.995	154.577	0	91.9227	443.568	155.563
K11350: bromodomain and PHD finger-containing protein 3	61.308	0	0	0	0	0	0	0	0	0	0	0	0	0	0	0	0
K11349: bromodomain-containing protein 1	103.089	0	0	0	0	0	82.9687	69.4806	0	187.436	0	37.4961	0	288.389	0	0	121.515
K07370: Bruton agammaglobulinemia tyrosine kinase [EC:2.7.10.2]	0	0	0	0	0	0	0	0	141.503	0	0	0	0	0	0	0	0
K10477: BTB/POZ domain-containing protein 1/2	15.4754	22.2956	0	0	39.8741	41.4994	0	17.0769	0	81.5576	38.4921	47.2808	0	0	46.1339	45.1614	50.6243
K10482: BTB/POZ domain-containing protein 10	109.735	63.1578	0	0	46.8782	29.5123	64.8613	240.062	106.604	0	75.5054	27.5876	29.2643	0	72.8258	24.8098	30.4068
K10485: BTB/POZ domain-containing protein 13 (germ cell-less protein-like 1)	83.3586	62.0683	0	0	0	79.6471	60.06	117.469	80.1684	88.6064	0	98.3872	93.7716	138.878	44.2094	0	48.319
K10479: BTB/POZ domain-containing protein 7	81.0661	0	0	0	0	179.204	93.4059	100.525	0	0	0	0	223.338	0	194.159	0	110.985
K10480: BTB/POZ domain-containing protein 8	0	0	0	0	0	0	59.295	0	0	0	0	0	0	0	0	0	0
K10481: BTB/POZ domain-containing protein 9	61.9	0	0	0	0	99.7553	99.4065	0	0	0	0	40.6515	0	158.047	48.5179	0	33.8447
K12873: bud site selection protein 31	0	99.96	0	91.2384	0	0	32.1491	60.7847	75.2096	0	108.68	49.0407	76.564	0	49.6915	0	82.8707
K06712: butyrophilin	61.3992	0	0	0	0	0	252.619	128.615	139.614	73.0064	0	59.7116	0	0	87.7893	0	110.165
K05507: C motif chemokine 1/2	0	361.488	0	0	0	31.9199	0	43.0519	396.284	0	0	0	0	0	101.737	0	0
K04001: C1 inhibitor	534.213	466.03	476.247	597.356	948.229	751.317	845.993	534.965	143.447	455.565	595.158	211.185	354.41	185.815	355.125	330.56	235.52
K09653: C1GALT1-specific chaperone 1 [EC:2.4.1.-]	117.765	0	0	0	0	0	0	0	0	0	0	0	0	0	0	0	0
K04009: C3a anaphylatoxin chemotactic receptor	0	0	0	0	0	0	0	0	0	0	0	0	0	0	0	279.882	0
K05850: Ca2+ transporting ATPase, plasma membrane [EC:3.6.3.8]	450.244	501.874	374.838	0	206.981	440.723	468.211	550.724	91.6162	164.688	130.416	145.869	136.776	180.052	164.183	205.054	223.288
K05853: Ca2+ transporting ATPase, sarcoplasmic/endoplasmic reticulum [EC:3.6.3.8]	135.688	167.135	227.723	289.071	172	158.989	175.456	192.692	276.756	257.782	295.549	248.682	288.997	523.1	291.065	407.576	488.983
K01537: Ca2+-transporting ATPase	0	0	0	0	0	0	0	0	0	0	0	83.6467	0	0	0	0	67.5646
K05689: cadherin 1, type 1, E-cadherin	0	0	0	0	88.6142	0	0	0	153.238	279.924	130.156	131.649	422.29	561.205	226.833	268.912	277.546
K06803: cadherin 11, type 2, OB-cadherin	44.479	69.1187	91.4867	277.569	143.898	96.3339	43.5169	41.31	0	50.627	94.3673	85.3911	0	0	88.359	0	42.4884
K06808: cadherin 13, H-cadherin	257.409	343.463	579.492	0	187.531	271.345	306.492	197.657	0	0	0	0	0	0	138.82	0	177.003
K06736: cadherin 2, type 1, N-cadherin	0	0	0	0	0	0	0	0	0	437.357	0	0	0	0	196.967	0	0
K06813: cadherin 23	0	0	0	0	0	41.8143	25.2341	0	0	0	0	0	0	0	0	0	0
K06796: cadherin 3, type 1, P-cadherin	361.8	0	0	1458.88	420.05	700.108	337.244	289.023	0	719.487	480.693	170.848	1081.02	480.258	282.375	467.995	437.64
K06533: cadherin 5, type 2, VE-cadherin	43.2119	0	0	0	0	0	63.1166	0	0	0	0	0	0	0	0	0	42.3697
K06798: cadherin 6, type 2, K-cadherin	0	0	0	0	0	0	0	0	87.3194	0	0	0	0	0	0	0	0
K14757: calbindin D28	0	0	0	0	0	0	0	0	0	0	0	0	60.7369	0	0	0	0
K17903: calcipressin-2	160.252	61.9217	194.487	0	111.797	202.249	0	175.006	0	0	337.394	107.765	0	0	75.4	0	0
K04577: calcitonin receptor-like	119.446	219.1	0	218.016	116.448	256.135	158.893	106.161	0	0	97.1656	199.434	210.758	0	78.3989	0	113.374
K08272: calcium binding protein 39	107.192	246.293	0	0	0	74.4567	0	157.547	0	0	0	0	0	0	0	0	72.7408
K13755: calcium/calmodulin-dependent 3',5'-cyclic nucleotide phosphodiesterase [EC:3.1.4.17]	53.6178	0	0	0	0	0	0	145.279	0	0	0	0	0	0	0	0	0
K04515: calcium/calmodulin-dependent protein kinase (CaM kinase) II [EC:2.7.11.17]	40.3732	0	0	0	0	58.567	17.7675	128.608	14.5162	0	0	0	0	240.298	4.13522	38.3964	18.7381
K06103: calcium/calmodulin-dependent serine protein kinase [EC:2.7.11.1]	0	0	0	0	0	0	0	0	0	0	0	0	0	0	20.3079	0	0
K04507: calcyclin binding protein	286.226	338.647	339.254	510.627	254.24	273.41	93.8559	452.269	241.493	337.049	842.11	536.696	384.321	297.699	302.107	469.399	411.656
K12327: caldesmon	879.167	584.097	871.524	0	332.035	527.109	305.313	839.302	0	0	0	0	0	0	0	0	0
K09551: calmegin	0	0	0	0	0	0	0	0	0	0	0	331.096	0	432.078	0	0	240.439
K02183: calmodulin	386.898	499.981	195.003	552.835	364.393	256.447	243.66	373.225	276.828	243.035	306.828	321.252	396.682	350.554	201.205	267.621	515.227
K18826: calmodulin-lysine N-methyltransferase [EC:2.1.1.60]	0	0	0	0	0	0	0	0	131.325	0	0	0	227.484	0	0	0	0
K08054: calnexin	1076.93	1160.86	2157.55	1924.06	861.338	1098.34	987.295	1515.72	1789.12	2237.63	2330.8	1490.09	601.447	1550.83	1202.06	1323.97	2061.43
K08583: calpain, small subunit 1	260.32	164.328	243.157	352.661	192.072	267.87	153.51	215.091	411.394	319.521	307.304	116.758	320.108	590.217	354.522	452.1	257.328
K01367: calpain-1 [EC:3.4.22.52]	76.2182	219.014	55.5959	0	127.381	145.148	96.4573	111.059	320.014	113.446	67.9051	86.1733	139.728	153.247	123.874	149.993	199.076
K08581: calpain-13	0	0	0	0	0	0	0	0	478.763	0	0	0	118.517	296.562	0	1255.35	0
K03853: calpain-2 [EC:3.4.22.53]	171.182	85.67	138.134	179.755	150.759	142.842	95.5329	212.166	237.761	82.1694	79.3726	111.83	69.2392	129.719	90.2154	135.127	423.954
K08573: calpain-3	24.1339	0	0	0	0	0	33.1992	33.7268	83.891	0	0	49.9529	0	0	37.2293	0	45.6728
K08575: calpain-6	180.852	0	0	0	0	0	80.9468	80.2164	118.867	0	0	0	0	212.587	56.7892	246.101	73.6978
K08576: calpain-7	102.853	162.903	0	0	61.7805	129.08	136.984	120.842	0	261.291	0	111.597	81.9959	144.8	129.699	115.753	102.968
K08057: calreticulin	864.482	591.083	700.181	1665.91	726.143	826.869	619.121	896.587	3235.54	1142.65	1741.47	1025.9	3114.89	1853.99	1280.26	1363.38	1799.45
K04739: cAMP-dependent protein kinase regulator	2142.74	2089.81	3046.39	2658.46	1943.68	2204.16	1580.06	2634.5	2282.44	2576.62	2517.82	2022.87	1509.84	1978.8	1537.66	1456.95	2142.26
K13293: cAMP-specific phosphodiesterase 4 [EC:3.1.4.53]	0	0	0	0	0	0	0	0	125.93	0	0	0	0	0	0	0	0
K10423: CAP-Gly domain-containing linker protein 3/4	64.1413	0	0	0	0	0	66.0686	0	0	0	0	0	0	0	55.4237	0	108.537
K20225: capicua transcriptional repressor	0	0	0	0	0	0	0	0	0	0	0	0	220.273	0	0	0	0
K10364: capping protein (actin filament) muscle Z-line, alpha	320.499	337.235	420.113	1548.8	285.23	272.471	242.044	316.093	253.537	699.934	371.258	320.491	321.157	298.227	359.45	465.477	355.591
K10365: capping protein (actin filament) muscle Z-line, beta	190.14	145.967	316.589	225.478	179.586	242.739	184.956	246.48	186.122	78.8251	161.051	128.981	119.784	151.853	216.51	248.917	218.846
K10368: capping protein (actin filament), gelsolin-like	0	0	0	0	0	0	0	0	239.671	0	0	0	0	0	0	107.38	40.3133
K09674: carbohydrate 3-sulfotransferase 10 [EC:2.8.2.-]	82.5545	0	0	0	0	0	0	0	0	0	0	0	81.8971	0	0	0	0
K01672: carbonic anhydrase [EC:4.2.1.1]	246.757	165.081	56.6222	0	54.3285	281.47	165.416	341.7	848.817	245.739	84.4543	514.572	91.1355	427.124	605.424	700.998	269.628
K18245: carbonic anhydrase 2 [EC:4.2.1.1]	0	0	0	0	0	0	0	0	0	0	300.44	0	274.056	230.12	77.3824	0	0
K00084: carbonyl reductase 3 [EC:1.1.1.184]	120.726	0	0	0	0	0	0	0	0	0	168.434	0	0	0	0	0	0
K11539: carbonyl reductase 4	221.006	0	0	0	149.837	104.757	0	111.419	0	158.6	0	70.1625	195.313	0	261.19	0	112.821
K01061: carboxymethylenebutenolidase [EC:3.1.1.45]	265.659	657.954	0	215.385	520.969	504.216	318.751	151.804	130.62	0	0	0	578.41	0	404.316	281.291	119.013
K08780: carboxypeptidase A3 [EC:3.4.17.1]	122.793	293.07	699.606	0	0	243.932	360.813	270.817	0	264.972	0	0	0	0	120.821	0	0
K08782: carboxypeptidase A6	0	0	0	0	0	0	0	139.103	0	0	0	0	0	0	0	0	0
K07752: carboxypeptidase D	124.004	240.533	0	0	0	172.35	173.083	167.905	284.28	187.894	128.295	126.025	182.655	194.174	136.376	250.145	152.295
K01294: carboxypeptidase E [EC:3.4.17.10]	145.517	188.651	280.866	0	126.48	203.555	123.487	176.05	0	0	0	0	215.653	0	0	122.812	0
K01296: carboxypeptidase M	55.6048	0	604.532	151.754	98.772	0	99.3399	0	0	514.408	120.611	175.941	243.1	1076.42	1250.69	921.219	568.58
K08638: carboxypeptidase X1	0	0	0	0	0	0	93.3397	0	0	0	0	0	111.464	0	0	0	0
K08639: carboxypeptidase X2	102.25	0	0	691.577	0	0	0	0	0	0	0	0	292.476	0	0	0	0
K06499: carcinoembryonic antigen-related cell adhesion molecule	0	0	0	0	0	0	0	76.1318	4610.78	0	285.207	0	0	353.469	0	856.197	1178.65
K08765: carnitine O-palmitoyltransferase 1, liver isoform [EC:2.3.1.21]	339.308	0	0	0	322.529	268.666	145.358	333.491	333.256	0	0	156.997	246.053	182.453	118.024	122.69	171.658
K19523: carnitine O-palmitoyltransferase 1, muscle isoform [EC:2.3.1.21]	0	0	0	0	0	0	0	0	85.3332	0	0	0	0	0	0	0	0
K19787: carnosine N-methyltransferase [EC:2.1.1.22]	46.7297	59.8166	0	0	238.679	0	0	40.4498	0	0	0	0	0	0	0	0	0
K08957: casein kinase 1, alpha [EC:2.7.11.1]	85.3952	55.742	67.3444	81.2081	92.0598	166.167	176.344	96.9192	152.855	135.74	90.4288	72.6341	81.868	108.546	170.297	99.4823	85.4486
K08959: casein kinase 1, delta [EC:2.7.11.1]	124.34	103.454	206.693	154.116	153.995	136.44	168.167	97.5458	194.456	110.31	54.3358	70.832	141.585	149.357	175.854	168.171	179.507
K08960: casein kinase 1, epsilon [EC:2.7.11.1]	59.1038	44.0087	55.4694	18.7994	105.717	60.9274	64.8125	44.8584	70.0994	24.9032	25.3817	40.9916	47.2543	86.7951	85.1101	57.5267	85.3981
K08958: casein kinase 1, gamma [EC:2.7.11.1]	750.5	1066.52	416.256	892.252	786.982	603.012	404.748	703.205	491.798	874.055	420.831	366.698	337.8	443.026	505.904	622.889	506.127
K03097: casein kinase II subunit alpha [EC:2.7.11.1]	386.86	322.744	231.851	387.989	253.515	330.664	469.856	364.804	622.462	367.854	349.638	310.775	607.018	422.341	470.574	451.434	329.921
K03115: casein kinase II subunit beta	69.2044	27.5853	43.1439	118.293	98.9518	235.651	64.6688	91.1974	102.142	54.4349	86.0107	90.4521	168.824	124.324	111.327	0	72.6344
K02832: CASP2 and RIPK1 domain containing adaptor with death domain	230.744	0	0	0	0	0	118.495	186.04	120.924	0	0	0	0	0	157.312	385.195	0
K01370: caspase 1 [EC:3.4.22.36]	24.8974	0	0	0	0	0	92.2427	0	167.011	0	0	0	0	0	41.2795	0	0
K02187: caspase 3 [EC:3.4.22.56]	47.5827	0	0	0	0	0	75.8901	37.8745	184.84	98.8152	233.631	159.655	139.266	79.2051	87.9762	173.697	85.8133
K04396: caspase 6 [EC:3.4.22.59]	0	0	0	0	0	0	0	0	0	0	0	0	0	215.721	270.901	0	0
K04398: caspase 8 [EC:3.4.22.61]	0	0	0	0	0	0	0	0	53.2226	0	0	0	0	0	87.5224	0	0
K07367: caspase recruitment domain-containing protein 11	0	0	0	0	0	0	0	0	82.4541	0	0	0	0	0	0	0	0
K12806: caspase recruitment domain-containing protein 18	155.104	475.7	0	2490.56	356.436	0	284.174	0	274.607	304.283	1155.23	918.341	0	0	0	353.75	0
K12801: caspase recruitment domain-containing protein 8	53.9967	0	0	0	0	0	0	0	0	0	0	0	0	0	0	0	0
K03781: catalase [EC:1.11.1.6]	374.308	452.23	0	0	552.446	686.65	449.263	371.469	0	0	217.17	282.998	502.1	940.429	537.637	561.73	584.638
K00545: catechol O-methyltransferase [EC:2.1.1.6]	0	0	0	0	0	253.173	0	174.979	832.072	0	0	0	316.649	0	0	506.196	325.734
K05691: catenin alpha	63.7611	0	0	0	204.032	84.385	143.758	88.4587	325.587	69.682	465.466	87.6614	56.1669	263.421	45.838	218.005	71.5641
K02105: catenin beta 1	95.6538	104.805	186.621	183.824	112.83	172.806	147.329	237.554	0	151.224	202.141	73.4068	153.871	142.83	143.041	128.915	147.747
K13289: cathepsin A (carboxypeptidase C) [EC:3.4.16.5]	308.586	248.688	362.113	825.44	295.773	242.415	246.396	220.889	1015.6	258.198	279.295	426.124	443.249	401.941	443.998	565.956	394.861
K01363: cathepsin B [EC:3.4.22.1]	248.292	120.872	332.574	353.07	178.702	150.139	221.056	251.922	953.287	413.429	467.007	177.88	202.245	858.786	744.333	738.357	478.888
K01379: cathepsin D [EC:3.4.23.5]	142.587	279.018	453.533	534.747	205.385	198.358	226.922	160.057	977.155	251.213	416.94	98.4268	477.744	607.723	347.733	572.456	341.837
K01373: cathepsin F [EC:3.4.22.41]	152.248	182.439	0	0	234.265	231.5	234.523	201.743	0	0	0	0	100.155	0	143.775	0	0
K01319: cathepsin G [EC:3.4.21.20]	0	0	0	0	0	0	0	195.037	0	0	0	0	0	0	0	0	0
K01366: cathepsin H [EC:3.4.22.16]	62.2852	93.5222	272.472	373.402	191.348	0	107.389	77.3464	184.538	549.698	197.248	148.817	189.049	298.391	541.813	302.148	256.225
K01371: cathepsin K [EC:3.4.22.38]	574.388	557.388	1245.04	598.949	448.145	691.782	576.668	501.225	373.547	237.975	1047.55	344.342	160.928	288.195	347.885	268.47	272.389
K01365: cathepsin L [EC:3.4.22.15]	451.869	337.745	929.104	1372.17	549.893	463.981	694.227	473.822	789.118	0	848.809	244.806	228.612	732.303	241.933	435.507	244.765
K01374: cathepsin O [EC:3.4.22.42]	77.9978	0	0	0	305.869	0	374.839	133.74	0	0	296.434	0	189.878	336.75	271.299	0	205.808
K01368: cathepsin S [EC:3.4.22.27]	138.847	0	454.759	346.495	151.054	82.3207	201.384	85.2657	743.879	203.624	397.18	139.847	202.439	591.395	186.787	666.996	723.926
K01375: cathepsin V [EC:3.4.22.43]	0	0	0	0	0	0	0	0	0	0	0	0	0	226.058	0	0	0
K08568: cathepsin X [EC:3.4.18.1]	0	0	0	396.034	0	0	0	0	0	0	0	0	0	0	377.737	0	0
K10089: cation-dependent mannose-6-phosphate receptor	124.479	65.4733	225.482	0	190.949	184.165	173.718	108.077	323.739	182.872	293.011	116.919	185.096	272.903	183.968	267.603	175.086
K06278: caveolin 1	906.136	1102.44	775.566	339.288	548.359	1551.55	1202.41	1778.16	130.012	0	308.401	227.93	123.769	0	331.942	316.884	293.61
K12958: caveolin 2	0	0	0	0	230.289	0	82.1347	225.042	0	0	0	0	0	0	0	0	0
K06066: CBF1 interacting corepressor	262.68	0	0	0	227.528	0	0	0	0	352.995	0	0	0	0	217.616	0	0
K16597: C-C motif chemokine 11	0	0	586.736	0	0	0	0	0	0	0	0	0	0	0	81.0673	0	0
K05511: C-C motif chemokine 15/23	0	0	0	0	0	0	0	0	569.188	0	0	0	0	285.379	0	0	136.339
K05512: C-C motif chemokine 19	0	0	171.804	0	0	0	0	0	0	0	0	0	0	0	0	0	0
K14624: C-C motif chemokine 2	0	0	0	284.83	0	0	0	0	0	0	0	0	0	0	0	0	0
K14625: C-C motif chemokine 20	0	0	0	0	0	0	0	0	344.846	0	0	0	0	0	0	0	236.206
K16062: C-C motif chemokine 21	0	94.8649	163.031	0	0	0	0	0	0	0	0	0	124.514	0	57.0624	106.718	0
K05513: C-C motif chemokine 28	0	0	0	0	0	0	0	0	615.765	0	38.5773	0	251.29	0	0	0	0
K05408: C-C motif chemokine 3	0	0	0	0	0	0	0	0	0	0	0	0	0	0	0	156.248	0
K12964: C-C motif chemokine 4	44.5629	0	0	0	0	0	0	0	0	0	0	0	0	0	0	1050.86	0
K12499: C-C motif chemokine 5	0	0	0	0	0	0	0	0	0	0	0	0	0	0	0	201.018	0
K10049: CCAAT/enhancer binding protein (C/EBP), gamma	37.9606	0	0	0	0	0	0	0	0	0	0	0	95.0296	0	0	0	0
K12605: CCR4-NOT transcription complex subunit 2	116.888	110.016	136.804	168.664	108.53	139.519	113.272	80.0411	291.37	144.229	110.44	127.209	117.181	117.476	107.407	135.815	106.651
K12580: CCR4-NOT transcription complex subunit 3	14.5177	0	0	0	0	26.7289	18.072	23.6025	0	0	0	0	29.9739	0	17.654	0	24.0355
K10643: CCR4-NOT transcription complex subunit 4 [EC:2.3.2.27]	50.7013	55.7049	0	0	0	85.7113	56.3425	43.0398	0	0	0	45.7231	74.2517	0	0	0	28.2196
K12603: CCR4-NOT transcription complex subunit 6 [EC:3.1.13.4]	254.07	387.472	158.564	0	0	401.592	332.127	58.1332	142.329	386.223	0	290.136	402.218	459.023	385.081	118.661	251.207
K12581: CCR4-NOT transcription complex subunit 7/8	156.924	103.331	86.0007	155.108	180.9	106.22	111.879	157.619	154.714	191.411	78.9751	229.393	104.991	182.063	237.649	180.404	144.179
K12606: CCR4-NOT transcription complex subunit 9	0	90.3117	0	0	0	0	0	21.8961	0	0	0	0	33.983	32.297	95.7711	32.0181	0
K06537: CD151 antigen	338.779	250.183	0	0	265.906	707.42	403.329	300.85	767.843	271.063	0	0	291.46	476.704	128.534	489.507	454.158
K06567: CD226 antigen	0	0	0	0	0	0	0	0	0	119.299	0	0	0	0	0	0	0
K13738: CD2-associated protein	409.383	501.331	760.713	536.803	754.97	374.409	336.866	411.45	1169.55	1108.51	693.869	547.558	633.536	801.366	428.348	521.545	657.867
K06722: CD302 antigen	96.6877	372.765	172.02	518.942	164.291	382.228	258.022	182.854	0	229.552	108.13	158.484	0	0	125.149	101.646	77.91
K06734: CD320 antigen	0	0	0	0	0	0	0	0	0	0	0	0	0	0	92.6596	0	0
K06474: CD34 antigen	423.831	598.781	610.269	0	392.006	907.831	607.972	409.008	0	0	0	252.931	281.696	0	360.829	273.164	211.168
K06453: CD3Z antigen, zeta polypeptide	0	0	43.0355	0	0	0	0	0	0	0	0	0	0	0	0	0	0
K06266: CD47 antigen (Rh-related antigen, integrin-associated signal transducer)	103.682	0	0	410.624	0	246.251	78.6196	107.57	322.341	385.266	0	272.954	268.884	424.459	305.884	357.526	139.713
K06479: CD48 antigen	0	0	0	0	0	0	0	15.0318	0	0	0	0	0	88.5018	0	80.4403	0
K06489: CD53 antigen	72.2182	0	270.833	484.091	133.387	0	177.319	0	329.277	244.063	0	0	214.585	360.195	189.442	906.096	186.665
K04008: CD59 antigen	1200.82	1804.06	1673.51	2345.33	1661.17	2507.11	1744.28	1661.17	2020.81	880.778	1765.98	1480.95	1580.3	3439.17	1266.55	816.822	2384.79
K06497: CD63 antigen	1300.06	893.002	1937.18	2438.95	998.641	1596.13	1122.89	1809.85	3389.49	1894.25	2772.2	1234.02	1296.38	1764.69	2070.97	2079.34	2664.14
K06501: CD68 antigen	34.5425	0	0	0	0	0	0	0	0	0	0	0	0	0	0	0	0
K06502: CD69 antigen	0	0	0	0	0	0	0	0	0	0	0	0	0	0	65.2064	96.2677	0
K06505: CD74 antigen	221.21	88.6764	419.693	151.83	384.138	223.643	385.385	195.785	1322.58	217.014	456.147	125.756	161.322	639.806	287.287	750.177	483.31
K06506: CD79A antigen	0	0	0	0	0	0	0	0	0	0	0	0	0	0	0	367.228	0
K06508: CD81 antigen	480.492	459.079	338.268	339.991	835.513	757.286	905.056	772.1	587.458	401.204	465.978	356.136	2019.12	465.333	569.265	715.64	528.166
K06509: CD82 antigen	0	0	0	0	132.518	0	0	0	0	0	0	111.562	0	293.66	0	0	190.719
K06510: CD83 antigen	0	0	0	0	0	0	71.9956	0	0	0	0	0	0	0	0	0	0
K06460: CD9 antigen	88.659	78.7103	0	0	108.168	165.695	113.165	135.036	142.865	76.0998	96.6604	81.8279	173.914	195.047	132.585	98.5398	160.43
K06517: CD96 antigen	34.2301	0	96.0276	0	0	0	0	0	125.666	0	0	0	0	0	0	106.149	98.9616
K08446: CD97 molecule	97.9725	65.0056	0	0	0	102.646	110.257	110.017	0	0	0	0	0	0	50.9794	96.8167	105.376
K06520: CD99 antigen	326.369	0	0	0	905.656	1114.89	1205.77	0	0	0	0	0	0	0	513.955	1018.77	1286.2
K08819: Cdc2-related kinase, arginine/serine-rich	299.445	168.591	340.113	466.647	180.313	221.051	187.65	281.886	158.242	220.652	115.596	201.626	161.887	99.9354	188.714	62.6862	105.117
K08823: CDC-like kinase	630.399	528.671	846.547	659.763	693.269	799.829	669.655	831.173	743.603	882.662	936.049	526.959	412.892	518.818	629.641	583.309	454.888
K10842: CDK-activating kinase assembly factor MAT1	119.485	146.181	48.0746	173.212	158.604	82.5172	63.3962	118.579	51.7276	175.727	118.954	136.775	158.692	110.782	89.6999	35.8299	159.446
K00999: CDP-diacylglycerol--inositol 3-phosphatidyltransferase [EC:2.7.8.11]	217.393	206.956	0	0	478.06	184.488	0	0	0	0	0	0	0	0	126.698	0	61.2686
K06488: CDW52 antigen	0	92.8034	1101.01	0	268.213	0	123.069	0	692.005	237.783	0	502.328	116.789	0	208.271	1043.41	183.581
K06781: cell adhesion molecule 1	0	0	0	0	0	0	0	0	0	54.8313	0	0	84.0923	0	61.5459	35.9039	0
K20033: cell adhesion molecule-related/down-regulated by oncogenes	622.954	594.885	0	636.249	688.443	647.855	345.724	449.952	0	0	0	226.138	231.324	0	0	0	120.771
K02180: cell cycle arrest protein BUB3	93.6075	45.177	0	0	151.307	0	114.407	126.433	165.587	0	0	69.2971	348.16	132.456	227.8	329.645	183.49
K02830: cell cycle checkpoint protein [EC:3.1.11.2]	24.0813	98.9905	0	0	0	0	77.3645	31.1521	0	0	0	46.8261	63.7559	0	26.9625	0	69.2945
K04393: cell division control protein 42	220.209	427.433	267.266	386.679	255.365	255.143	245.348	265.361	183.964	518.384	342.077	244.369	225.108	331.794	470.062	349.817	424.881
K06628: cell division control protein 45	0	0	0	0	0	0	0	0	163.811	0	0	0	0	0	0	0	0
K02213: cell division control protein 6	0	0	0	0	0	0	0	0	115.209	0	0	0	258.236	0	0	0	0
K06639: cell division cycle 14 [EC:3.1.3.16 3.1.3.48]	125.876	0	0	0	0	77.6642	0	81.7044	0	118.148	188.831	63.1794	0	0	65.8708	0	0
K03364: cell division cycle 20-like protein 1, cofactor of APC complex	10.4201	0	0	0	0	0	12.7838	0	0	0	0	0	0	0	0	0	0
K08818: cell division cycle 2-like	25.4924	0	0	0	0	0	0	0	0	0	0	0	0	0	0	0	0
K09554: cell division cycle protein 37	240.199	0	0	0	118.663	224.051	174.504	278.993	123.55	0	0	96.577	172.064	219.164	240.246	194.159	175.406
K02427: cell division protein methyltransferase FtsJ	0	0	0	0	0	0	0	0	0	0	0	0	0	0	0	0	72.419
K11497: centromere protein C	358.55	551.298	333.807	532.434	310.341	389.251	310.23	366.113	171.265	345.432	138.777	276.997	203.373	230.9	264.892	266.914	148.6
K11501: centromere protein I	0	0	0	0	0	0	0	0	0	0	0	0	181.906	0	0	0	0
K11502: centromere protein J	43.6518	0	0	0	0	0	0	55.1715	0	0	0	0	0	0	0	0	0
K11503: centromere protein K	0	0	0	0	0	0	0	0	105.777	52.8288	0	58.1367	83.5571	140.801	80.5598	0	73.5825
K11506: centromere protein N	0	0	0	0	0	0	0	0	0	0	0	29.4105	0	0	0	0	0
K11507: centromere protein O	0	0	0	0	0	0	0	0	0	0	0	0	142.592	0	0	0	0
K11508: centromere protein P	77.6013	0	0	0	0	0	0	0	0	0	0	0	0	0	0	0	0
K11509: centromere protein Q	0	0	0	0	0	0	108.797	147.056	345.15	0	0	111.128	236.742	0	181.718	256.283	0
K11510: centromere protein R	36.7926	99.2859	0	0	0	0	0	0	68.4247	66.8486	0	0	0	0	0	0	0
K11512: centromere protein T	57.0038	0	0	0	0	0	0	0	0	0	0	0	0	0	0	0	0
K11578: centromere/kinetochore protein ZW10	131.631	0	0	0	0	0	0	0	0	0	0	0	0	0	174.113	170.141	0
K00720: ceramide glucosyltransferase [EC:2.4.1.80]	16.5913	43.676	0	0	70.8093	121.842	50.5053	24.0618	59.0517	103.165	111.009	26.8365	64.07	110.415	124.577	0	68.9813
K04715: ceramide kinase [EC:2.7.1.138]	133.343	0	0	0	0	0	72.6756	157.733	0	0	0	0	0	0	180.105	0	120.738
K04710: ceramide synthetase [EC:2.3.1.24]	433.442	623.237	212.338	0	680.433	738.296	602.907	600.67	426.751	710.398	309.097	494.366	372.371	143.472	498.163	570.618	355.718
K11793: cereblon	120.893	156.601	92.3105	0	140.786	168.066	97.4804	109.613	0	0	0	48.9468	101.671	64.6608	95.6827	0	44.4814
K12390: ceroid-lipofuscinosis neuronal protein 5	64.1588	261.997	0	0	0	0	76.9367	61.9823	0	292.641	0	135.166	0	321.816	101.383	0	0
K12359: ceroid-lipofuscinosis neuronal protein 6	17.0424	0	0	0	0	0	0	79.9707	73.4069	179.283	0	0	40.1183	77.6136	24.9784	70.6518	0
K12360: ceroid-lipofuscinosis neuronal protein 8	0	0	0	0	0	0	0	0	0	0	0	0	0	0	178.417	0	0
K13624: ceruloplasmin [EC:1.16.3.1]	101.434	0	0	0	0	0	0	0	396.304	171.281	0	80.6528	353.237	489.726	110.819	383.19	390.772
K02678: C-ets	31.5061	0	0	0	0	88.3232	60.7087	78.7008	70.6518	0	78.2	29.4857	49.2335	59.6914	63.2793	109.221	84.4165
K07376: cGMP-dependent protein kinase 1 [EC:2.7.11.12]	117.729	134.913	154.504	141.745	59.8127	87.1738	55.4308	113.723	0	0	0	0	0	0	40.5142	0	42.3087
K19021: cGMP-inhibited 3',5'-cyclic phosphodiesterase A [EC:3.1.4.17]	262.41	318.202	0	0	0	0	0	0	0	0	0	0	0	0	0	0	0
K13296: cGMP-inhibited 3',5'-cyclic phosphodiesterase B [EC:3.1.4.17]	0	0	0	0	0	0	0	0	0	0	0	0	158.832	0	0	0	0
K13762: cGMP-specific 3',5'-cyclic phosphodiesterase [EC:3.1.4.35]	51.8251	79.955	0	203.55	65.0773	68.1384	50.8076	62.4517	0	103.972	103.799	106.574	65.4536	0	72.8476	59.9062	62.9953
K04077: chaperonin GroEL	434.653	356.294	509.031	338.17	469.919	414.488	362.77	348.241	878.804	435.989	1244.33	364.661	852.77	651.586	494.924	483.355	398.891
K04078: chaperonin GroES	133.687	0	189.835	97.6963	195.039	43.3368	40.3724	73.9378	277.525	86.9817	616.366	86.5362	177.326	208.533	72.9809	83.1157	103.948
K12191: charged multivesicular body protein 2A	0	0	0	0	0	0	0	0	0	0	0	0	0	0	0	0	476.704
K12192: charged multivesicular body protein 2B	100.818	0	0	0	0	0	0	153.707	0	0	0	0	0	0	86.616	156.445	0
K12194: charged multivesicular body protein 4	886.481	2019.91	1228.26	709.632	0	964.488	565.49	1354.97	623.886	0	626.389	354.369	284.741	399.011	496.893	984.294	469.164
K12195: charged multivesicular body protein 6	28.6282	0	0	0	0	0	32.6117	0	0	0	0	0	38.6562	0	0	0	0
K02178: checkpoint serine/threonine-protein kinase [EC:2.7.11.1]	0	0	0	0	0	0	0	0	0	0	0	0	204.212	0	0	0	0
K04186: chemokine (C-C motif) receptor 11	146.961	0	0	0	0	0	114.574	178.568	0	0	0	0	0	0	0	0	0
K05012: chloride channel 3	82.6247	111.671	0	0	46.3268	0	0	99.1067	50.0004	0	73.3403	68.3297	79.0496	0	67.5037	0	24.7793
K05015: chloride channel 6	15.0772	0	0	0	0	0	0	0	0	0	0	0	0	0	0	0	0
K05016: chloride channel 7	58.3332	0	0	0	0	0	105.252	61.2557	92.2038	0	0	0	75.1208	0	0	0	54.5467
K05019: chloride channel, nucleotide-sensitive, 1A	386.026	303.941	334.508	177.99	427.373	478.329	191.98	418.886	152.81	488.973	28.2546	99.4029	168.09	308.031	296.664	161.041	158.338
K05021: chloride intracellular channel 1	236.629	177.964	828.036	335.595	229.692	565.141	249.006	345.133	521.78	455.282	405.547	233.518	281.068	568.971	282.785	557.435	415.787
K05022: chloride intracellular channel 2	149.721	129.158	0	0	0	178.342	216.689	165.089	0	67.4174	105.225	0	0	0	125.413	0	0
K05024: chloride intracellular channel 4	1699.12	2453.89	2210.89	2309.6	1326.35	1430.03	1319.13	1755.48	486.5	1114.88	1703.28	852.073	671.488	737.846	1131.04	892.335	809.628
K01824: cholestenol Delta-isomerase [EC:5.3.3.5]	0	0	0	0	0	0	0	0	0	0	0	0	0	227.431	0	0	141.689
K00498: cholesterol monooxygenase (side-chain-cleaving) [EC:1.14.15.6]	0	0	0	0	0	0	0	0	0	0	0	60.7008	0	0	0	0	0
K14156: choline/ethanolamine kinase [EC:2.7.1.32 2.7.1.82]	89.9683	84.4806	0	0	0	103.036	133.701	84.1598	309.574	112.272	0	0	183.884	202.986	85.7687	92.9386	108.615
K13644: choline/ethanolamine phosphotransferase [EC:2.7.8.1 2.7.8.2]	157.219	161.624	0	0	0	245.608	128.006	125.101	245	113.155	0	82.4618	90.1862	0	139.306	0	183.077
K00968: choline-phosphate cytidylyltransferase [EC:2.7.7.15]	0	0	0	0	0	0	79.0486	0	0	0	0	0	0	0	0	0	73.605
K01050: cholinesterase	145.895	0	0	0	0	451.957	84.2007	340.926	0	0	0	0	0	0	125.94	0	0
K01017: chondroitin 4-sulfotransferase 11 [EC:2.8.2.5]	217.139	232.673	0	0	0	0	158.956	87.0167	0	238.219	302.046	0	0	0	193.583	0	164.714
K00746: chondroitin sulfate N-acetylgalactosaminyltransferase 1/2 [EC:2.4.1.174 2.4.1.175]	293.156	103.74	304.708	196.282	592.174	309.273	182.634	274.021	284.751	111.952	165.753	66.514	116.594	0	99.7525	0	208.112
K13499: chondroitin sulfate synthase [EC:2.4.1.175 2.4.1.226]	202.357	276.354	0	757.393	423.767	0	231.185	259.678	320.09	331.847	357.185	339.701	448.512	0	393.939	0	270.264
K01794: chondroitin-glucuronate 5-epimerase [EC:5.1.3.19]	0	0	0	424.914	0	0	128.551	0	0	0	0	0	0	0	0	0	0
K10751: chromatin assembly factor 1 subunit B	156.744	0	0	0	0	0	0	0	0	0	0	0	0	0	0	0	0
K11344: chromatin modification-related protein EAF6	6.69753	0	10.6195	0	19.8317	0	11.9971	17.0487	22.7235	0	0	16.7869	18.3468	0	0	0	35.0701
K11585: chromobox protein 1	49.3317	0	0	0	0	0	23.214	0	0	0	0	0	42.9869	0	0	0	0
K11586: chromobox protein 3	119.473	78.4531	246.977	139.385	0	92.5422	55.7168	65.3296	210.11	237.637	233.319	165.263	321.97	127.512	120.509	125.134	111.009
K11587: chromobox protein 5	229.908	540.154	273.827	527.356	201.388	261.022	336.87	187.797	227.674	315.235	250.638	231.374	381.15	192.724	204.762	315.578	161.058
K11453: chromobox protein 6	64.128	0	0	0	0	0	0	0	0	0	0	0	0	0	0	0	0
K11454: chromobox protein 7	44.169	0	0	0	0	0	93.6317	0	0	0	0	0	0	0	0	0	0
K11367: chromodomain-helicase-DNA-binding protein 1	55.7745	43.344	0	0	108.858	56.2226	28.4825	34.739	60.4867	44.2429	129.563	40.1846	0	149.541	33.725	43.9054	60.6207
K11642: chromodomain-helicase-DNA-binding protein 3	27.9441	51.0941	0	0	83.6237	64.7368	31.017	32.5513	73.9936	0	0	28.4674	0	45.014	17.3124	60.6617	30.1691
K11643: chromodomain-helicase-DNA-binding protein 4 [EC:3.6.4.12]	50.7101	40.7234	0	0	0	71.537	49.6121	44.117	76.5922	110.809	87.709	40.3673	49.7447	79.9297	45.3505	0	54.9109
K05752: chromosome 3 open reading frame 10	0	0	0	0	0	0	0	0	0	0	0	42.5804	0	38.4266	60.8404	0	0
K11273: chromosome transmission fidelity protein 1	50.4648	0	0	0	0	50.1792	141.078	82.5583	129.126	0	0	98.4079	48.6885	0	48.0729	0	80.0508
K11270: chromosome transmission fidelity protein 8	64.623	0	0	0	0	119.22	0	0	0	378.447	0	0	160.053	130.029	0	0	265.787
K02223: circadian locomoter output cycles kaput protein [EC:2.3.1.48]	118.139	68.3791	0	136.76	106.876	154.731	106.267	87.4004	0	112.995	61.3527	91.52	117.181	197.468	101.351	101.088	65.3731
K01647: citrate synthase [EC:2.3.3.1]	227.282	125.368	0	229.766	218.561	288.291	266.073	182.861	484.217	335.224	214.488	248.416	380.263	437.898	331.465	579.296	274.739
K04440: c-Jun N-terminal kinase [EC:2.7.11.24]	74.6791	74.7615	0	0	28.7252	91.0778	59.5209	92.7475	0	0	0	49.0303	79.2644	32.2151	21.641	0	40.9421
K03729: class B basic helix-loop-helix protein 2	351.889	188.503	0	1447.82	639.732	306.745	331.886	288.373	384.506	0	777.079	289.595	0	574.731	681.025	579.542	397.228
K02677: classical protein kinase C alpha type [EC:2.7.11.13]	36.7629	44.4452	97.0208	58.5478	75.0784	40.7713	57.4357	33.1369	60.9054	62.3285	38.8236	54.2352	37.4183	62.202	35.0986	34.373	27.4614
K04646: clathrin heavy chain	85.8645	95.2604	78.1149	159.802	69.457	98.2061	69.4897	85.2152	185.072	146.21	140.067	82.5129	150.756	150.424	128.634	130.495	109.95
K04644: clathrin light chain A	0	0	0	0	0	0	0	337.352	0	0	0	0	0	0	0	0	0
K04645: clathrin light chain B	0	0	0	0	0	0	0	0	0	0	0	0	0	0	0	0	51.4363
K06087: claudin	580.301	837.635	0	0	236.991	1241.92	410.748	950.381	1914.63	0	0	0	132.595	0	297.82	1227.53	811.943
K14401: cleavage and polyadenylation specificity factor subunit 1	36.7434	0	0	0	0	0	78.11	0	0	0	0	0	135.902	0	0	0	0
K14402: cleavage and polyadenylation specificity factor subunit 2	48.4316	39.2778	0	0	0	48.3283	50.5823	62.5777	72.3271	43.6906	48.8862	29.5408	40.7728	87.3493	52.937	89.7208	51.2204
K14403: cleavage and polyadenylation specificity factor subunit 3 [EC:3.1.27.-]	25.9512	0	0	0	0	86.0946	27.4949	33.9326	0	0	0	24.6971	21.8812	61.8647	30.3782	127.866	27.3515
K14397: cleavage and polyadenylation specificity factor subunit 5	48.86	39.6246	67.5635	89.8887	50.8138	76.2412	52.8985	43.4665	0	81.9206	76.2377	30.3543	85.4994	73.13	75.2634	76.5957	50.6096
K14407: cleavage stimulation factor subunit 2	0	0	0	0	0	0	0	76.9831	0	0	0	0	0	0	0	0	0
K17252: clusterin	1814.32	1165.32	1639.8	237.679	2879.39	2784.42	2184.08	2222.73	7266.08	684.943	1610.55	1809.52	1499.49	5420.27	585.777	1590.57	744.584
K05117: c-mer proto-oncogene tyrosine kinase	68.0688	136.383	0	0	0	0	133.047	0	0	149.521	0	138.419	0	207.002	85.7398	235.101	69.1552
K08080: CMP-N-acetylneuraminate monooxygenase [EC:1.14.18.2]	73.5321	0	0	0	0	93.9481	0	0	0	0	0	0	0	0	0	0	0
K03914: coagulation factor II (thrombin) receptor	0	112.625	355.291	0	0	0	188.696	0	0	0	702.927	0	0	0	304.698	0	0
K04234: coagulation factor II (thrombin) receptor-like 1	0	0	0	0	0	0	0	0	0	0	0	0	0	0	0	0	117.319
K03901: coagulation factor III (tissue factor)	0	0	0	1455.16	534.048	114.934	218.438	0	121.712	375.805	209.117	219.781	0	244.403	367.808	181.136	505.068
K03899: coagulation factor VIII	41.7231	136.04	0	0	0	0	68.952	0	0	0	0	0	0	0	0	0	0
K01314: coagulation factor X [EC:3.4.21.6]	55.0928	0	0	0	158.318	0	74.8917	95.3922	0	0	0	0	0	0	0	0	0
K03917: coagulation factor XIII A1 polypeptide [EC:2.3.2.13]	237.876	0	411.594	1391.78	301.279	0	202.079	207.053	0	331.732	0	366.082	122.55	186.228	548.577	237.733	189.1
K00798: cob(I)alamin adenosyltransferase [EC:2.5.1.17]	50.5999	0	0	0	229.142	0	0	0	0	0	0	0	0	0	0	0	0
K05765: cofilin	416.123	642.919	510.175	259.871	423.101	509.712	582.929	473.538	365.735	0	0	270.423	348.675	312.069	566.387	493.763	599.309
K06671: cohesin complex subunit SA-1/2	136.597	112.064	0	70.1418	111.609	134.881	124.59	121.136	114.281	108.548	91.1179	58.8485	87.537	74.893	98.5785	71.9746	84.0967
K06670: cohesin complex subunit SCC1	464.236	568.794	1391.13	1492.98	759.527	780.949	430.957	307.171	759.379	583.624	704.019	651.014	586.924	0	348.084	353.599	579.883
K06672: cohesin loading factor subunit SCC2	97.2193	140.562	0	0	68.3942	92.601	86.7375	90.3457	97.5093	144.301	361.716	84.9477	81.4683	106.653	86.7011	90.2916	65.7859
K12871: coiled-coil domain-containing protein 12	0	0	0	0	0	0	110.71	0	0	0	0	0	0	0	0	0	0
K09288: coiled-coil domain-containing protein 6	0	0	0	0	0	0	142.499	0	0	0	0	0	0	0	0	128.147	81.0489
K06099: cold shock domain protein A	228.86	0	0	0	0	0	0	0	0	0	0	0	0	0	0	0	0
K11703: collagen beta-1,O-galactosyltransferase [EC:2.4.1.50]	93.2735	0	0	0	0	0	0	0	129.479	0	0	59.2455	97.2302	0	0	123.189	0
K06238: collagen, type VI, alpha	510.54	769.134	0	0	2307.49	0	649.673	872.412	0	0	0	0	0	0	0	0	0
K08132: collagen, type XII, alpha	115.759	229.191	262.632	265.203	153.858	176.975	225.989	155.204	0	173.937	288.689	60.0264	103.941	124.363	154.318	149.814	124.987
K10062: collectin sub-family member 12	87.8623	137.298	0	0	0	163.535	138.847	60.8874	0	0	0	0	0	0	0	0	0
K14962: COMPASS component SWD2	142.93	116.231	136.814	97.2005	148.006	172.014	137.42	89.2756	84.861	91.0146	101.397	97.1147	169.331	203.653	173.954	201.016	99.6916
K03986: complement C1q subcomponent subunit A	0	0	0	0	0	0	1024.77	0	709.163	0	0	90.6959	407.602	0	0	0	0
K03988: complement C1q subcomponent subunit C	156.785	0	0	0	0	0	259.127	0	415.178	0	0	0	116.319	0	0	581.257	0
K04011: complement component (3b/4b) receptor 1	0	0	0	1601.3	0	0	0	0	0	0	0	0	0	0	150.563	0	0
K15414: complement component 1 Q subcomponent-binding protein, mitochondrial	172.28	258.168	411.049	297.531	290.979	0	298.909	348.603	668.13	396.806	264.527	0	390.976	514.984	518.941	413.089	520.38
K01330: complement component 1, r subcomponent [EC:3.4.21.41]	170.558	134.222	328.127	1015.13	522.059	278.019	363.097	246.464	156.071	0	355.32	102.876	185.133	190.882	343.486	321.288	147.551
K01332: complement component 2 [EC:3.4.21.43]	0	0	0	109.798	0	0	0	0	109.559	0	101.075	0	0	0	0	0	0
K03990: complement component 3	708.764	207.575	1019.29	7988.3	1767.36	956.392	1141.67	664.877	1224.32	608.94	1524.37	375.656	427.051	5710.45	550.832	6701	2836.47
K04002: complement component 4 binding protein, alpha	0	0	0	0	0	0	0	0	0	0	0	0	0	370.435	0	1636.48	707.129
K04003: complement component 4 binding protein, beta	0	0	0	250.71	196.785	0	0	0	0	0	0	0	0	0	0	0	118.066
K03994: complement component 5	50.758	0	0	0	0	0	0	0	0	0	0	0	0	0	0	0	0
K03995: complement component 6	0	0	0	0	0	0	0	0	0	0	0	0	0	378.875	0	0	188.216
K03996: complement component 7	1095.41	1778.08	763.704	7026.88	3465.84	1918.03	2478.88	1599.72	0	0	0	2349.75	204.629	0	256.848	680.186	175.84
K01333: complement factor I [EC:3.4.21.45]	118.47	0	0	984.159	281.296	0	107.043	120.035	370.529	1136.59	787.661	223.972	395.649	1148.71	728.084	949.39	971.164
K06677: condensin complex subunit 1	0	0	0	0	0	0	0	0	0	0	0	0	278.664	0	157.842	0	0
K11491: condensin-2 complex subunit D3	0	0	0	0	0	0	0	0	0	0	0	0	175.761	0	0	0	0
K06827: connective tissue growth factor	97.1391	0	204.905	751.129	125.762	113.135	574.056	170.964	290.34	0	117.969	183.891	243.558	228.04	135.376	214.904	148.126
K06759: contactin 1	29.6794	44.3833	0	206.65	82.7865	126.125	79.1405	41.4114	47.5236	362.415	0	0	0	0	48.434	0	0
K06761: contactin 3	0	0	0	0	0	0	0	0	0	0	0	0	170.927	0	0	0	68.6298
K06762: contactin 4	99.2642	0	0	0	0	0	139.791	0	0	0	236.394	0	0	0	209.319	191.144	0
K07379: contactin associated protein 1	45.5018	0	0	0	0	0	0	64.9268	0	0	0	0	0	0	0	0	0
K12176: COP9 signalosome complex subunit 2	47.5896	88.2523	0	100.13	69.7667	84.9955	68.013	49.8565	63.0349	87.0006	52.4316	53.6985	64.2826	73.4357	64.8336	54.5523	35.4273
K12177: COP9 signalosome complex subunit 3	42.2957	26.4582	0	0	36.73	45.3504	25.7866	40.2086	50.5392	0	180.954	0	60.7492	84.0131	37.7489	40.0489	34.7123
K12178: COP9 signalosome complex subunit 4	19.9781	0	0	0	0	78.1704	55.6508	29.6302	0	0	0	0	0	39.2671	63.2045	0	0
K09613: COP9 signalosome complex subunit 5	97.0999	90.6173	0	278.192	0	97.7147	81.4648	45.8207	126.495	120.524	42.2977	0	127.859	123.74	84.901	130.038	60.9575
K12179: COP9 signalosome complex subunit 6	174.228	141.511	202.035	416.68	119.142	204.522	147.092	162.914	190.575	260	0	190.947	71.341	266.76	103.447	231.134	156.645
K12181: COP9 signalosome complex subunit 8	0	0	0	0	0	0	62.5402	0	0	0	0	0	0	0	54.2209	0	0
K07213: copper chaperone	62.061	159.324	0	0	236.673	287.489	81.3318	167.873	297.571	312.527	586.961	138.271	61.0891	312.612	182.939	345.211	189.271
K06201: copper homeostasis protein	100.211	0	0	0	0	0	0	0	0	0	0	0	0	0	0	301.067	0
K00933: creatine kinase [EC:2.7.3.2]	137.227	128.967	0	0	0	0	329.107	202.44	0	55.2529	0	145.871	268.865	517.843	202.847	0	178.494
K16333: CREB-regulated transcription coactivator 2	57.8189	0	0	0	0	0	0	98.4042	0	0	0	0	51.6577	0	0	0	0
K16334: CREB-regulated transcription coactivator 3	192.901	189.762	201.418	282.037	209.145	202.466	346.183	193.862	104.669	166.404	93.8302	144.256	167.016	0	175.108	206.707	108.516
K09254: c-Rel proto-oncogene protein	67.2505	0	0	0	103.025	87.5446	70.5569	35.0144	256.789	0	0	0	0	89.4268	85.4863	0	0
K08991: crossover junction endonuclease MUS81 [EC:3.1.22.-]	71.0764	0	0	0	0	0	70.5483	0	0	0	0	0	0	0	0	0	0
K06090: crumbs 3	0	0	0	0	0	0	0	0	0	0	0	0	215.68	0	288.901	0	0
K02295: cryptochrome	174.632	0	0	0	0	177.06	241.892	137.769	0	0	0	0	0	161.175	0	0	193.659
K09542: crystallin, alpha B	1300.6	1635.87	1518.24	483.236	1375.84	1391.73	665.443	1333.79	2035.04	188.998	5869.81	131.422	319.32	268.967	252.611	558.692	375.307
K05728: c-src tyrosine kinase [EC:2.7.10.2]	30.6315	0	0	0	0	0	0	0	0	0	0	0	0	0	0	0	0
K01937: CTP synthase [EC:6.3.4.2]	357.99	536.264	466.045	143.084	0	588.628	451.271	640.33	455.467	170.664	450.221	313.882	323.604	130.094	205.333	362.206	286.35
K10071: C-type lectin domain family 2, member B	482.205	1147.57	458.389	802.509	978.441	1000.18	706.828	438.195	0	562.703	702.064	229.761	170.465	570.037	785.681	1143.38	347.662
K10072: C-type lectin domain family 2, member D	25.9962	19.0444	0	0	0	127.899	0	20.9747	0	59.3647	33.5974	0	0	0	0	0	21.6128
K10059: C-type lectin domain family 4 member E	0	0	243.552	0	0	0	126.912	0	0	0	0	0	0	0	0	382.325	0
K17686: Cu+-exporting ATPase [EC:3.6.3.54]	41.9367	248.563	0	0	116.059	333.998	27.4556	42.6985	0	0	0	0	235.093	127.328	0	0	41.0907
K06732: CUB domain-containing protein 1	71.8897	0	0	0	0	0	130.536	0	0	0	0	0	0	153.547	0	139.133	173.432
K14616: cubilin	0	0	0	0	0	0	0	0	0	151.932	0	0	0	0	69.5438	0	61.5108
K03347: cullin 1	43.7355	37.8336	0	31.5311	34.8966	28.9667	21.5232	32.8482	28.6986	39.7936	0	19.5892	29.3777	25.1223	22.4096	33.3563	28.2944
K03870: cullin 2	58.663	67.886	0	0	72.2531	81.2056	45.1391	35.6397	87.1877	93.6345	83.096	58.8162	56.4334	57.7017	57.2561	77.4503	33.6173
K03869: cullin 3	160.845	152.419	56.6476	70.0248	90.3195	192.619	133.281	138.364	86.2736	73.0616	192.611	135.006	119.975	98.2593	142.819	264.984	150.923
K10609: cullin 4	38.5601	56.5706	68.9546	0	53.4901	58.621	51.1611	57.7371	59.5402	193.598	0	50.0866	52.3925	55.6152	55.5174	77.7303	48.9232
K10612: cullin 5	53.1567	67.5818	0	0	34.6604	143.343	36.0315	48.1928	0	57.6108	41.4072	37.1837	15.4826	31.6047	44.1603	80.7297	36.3881
K10613: cullin 7	53.2414	0	0	0	0	0	0	0	0	0	0	0	0	0	0	0	0
K04189: C-X-C chemokine receptor type 4	0	0	572.051	0	213.048	0	0	0	248.029	406.841	677.14	0	172.696	556.729	453.032	548.492	0
K04191: C-X-C chemokine receptor type 6	0	0	0	0	0	0	0	0	0	0	0	0	0	0	0	597.135	0
K04304: C-X-C chemokine receptor type 7	0	0	0	0	0	0	0	0	0	0	0	0	268.523	0	0	0	0
K12671: C-X-C motif chemokine 10	0	0	0	0	0	0	0	0	1110.55	0	565.067	0	0	0	0	675.666	0
K12672: C-X-C motif chemokine 11	0	0	0	0	0	0	0	0	327.945	0	0	0	0	0	0	0	0
K10031: C-X-C motif chemokine 12	114.725	165.019	180.398	195.768	0	88.1953	117.899	156.932	0	0	0	8.54351	16.8282	0	68.0188	81.8358	0
K10032: C-X-C motif chemokine 13	0	0	0	0	0	0	0	0	0	0	0	4643.72	0	0	35.8128	3472.16	0
K10033: C-X-C motif chemokine 14	30.3204	0	0	0	0	0	0	0	0	894.311	643.81	785.909	0	57.1273	831.902	0	74.2522
K10035: C-X-C motif chemokine 16	0	0	0	0	0	0	0	0	542.283	0	0	0	0	0	158.506	0	0
K05416: C-X-C motif chemokine 9	0	0	1197.22	0	0	0	54.2762	0	612.255	0	235.459	0	0	0	0	3219.41	0
K04450: cyclic AMP-dependent transcription factor ATF-2	32.0698	0	0	0	0	43.6339	46.8056	36.4199	0	0	0	0	0	0	45.1475	0	0
K04374: cyclic AMP-dependent transcription factor ATF-4	558.48	960.035	1937.87	1191.47	1336.07	1385.44	1995.41	1498.8	768.547	0	1251.06	595.647	675.013	1174	1320.73	1210.83	692.839
K09054: cyclic AMP-dependent transcription factor ATF-6 alpha	351.846	367.091	253.405	0	393.196	368.536	390.545	379.074	255.751	377.24	320.805	682.065	319.552	332.058	447.608	521.872	292.317
K05870: cyclic AMP-responsive element-binding protein 1	0	0	222.359	0	0	0	45.593	0	449.93	0	0	70.1108	0	0	0	0	0
K09048: cyclic AMP-responsive element-binding protein 3	249.137	469.518	394.574	377.286	394.417	198.111	384.554	349.895	0	531.135	0	255.418	487.035	196.221	349.391	558.896	362.271
K09047: cyclic AMP-responsive element-binding protein 5	0	0	0	0	0	0	0	101.057	0	0	0	0	0	0	0	0	0
K06627: cyclin A	0	0	0	0	0	0	0	0	0	0	0	0	0	877.848	0	0	0
K04503: cyclin D1	0	0	0	0	0	0	0	0	0	0	101.727	0	145.039	0	0	0	0
K10151: cyclin D2	106.717	0	0	0	0	0	142.843	111.255	0	0	0	0	0	0	107.813	355.082	233.899
K06626: cyclin E	0	0	0	0	0	0	0	0	0	0	0	0	109.416	0	0	0	0
K10145: cyclin G1	102.353	123.409	282.658	254.454	257.658	184.661	203.804	176.857	242.741	263.076	141.941	84.6777	77.6996	134.327	119.565	164.214	135.826
K10146: cyclin G2	303.413	722.023	991.398	393.568	220.658	575.426	561.953	307.81	292.214	612.952	636.372	657.835	553.901	427.057	428.733	356.036	363.692
K06634: cyclin H	95.8895	98.4664	0	275.119	161.551	189.431	74.2704	133.339	241.018	127.22	72.7081	213.182	0	0	102.463	105.773	114.852
K15188: cyclin T	215.361	0	0	0	0	593.471	217.799	81.5341	186.242	0	0	81.282	0	0	309.189	0	89.185
K02087: cyclin-dependent kinase 1 [EC:2.7.11.22 2.7.11.23]	0	0	0	0	0	0	0	0	0	0	35.9442	0	135.866	31.7994	0	0	87.8776
K02449: cyclin-dependent kinase 10	19.5536	0	0	0	0	0	0	0	0	0	0	0	29.5339	41.4856	0	0	0
K08821: cyclin-dependent kinase 14 [EC:2.7.11.22]	16.4054	35.0685	0	0	32.5191	0	0	90.5457	27.6406	15.3177	47.7241	14.719	0	0	0	16.0965	20.6449
K02206: cyclin-dependent kinase 2 [EC:2.7.11.22]	20.0122	0	0	0	0	0	13.2585	42.7409	91.9473	0	0	98.4223	100.51	0	73.1575	48.448	27.8349
K02089: cyclin-dependent kinase 4 [EC:2.7.11.22]	168.507	0	0	0	126.696	295.532	228.124	113.079	359.955	0	0	0	373.719	146.995	173.794	158.858	218.848
K02090: cyclin-dependent kinase 5 [EC:2.7.11.22]	109.805	0	0	0	0	0	0	0	557.167	0	0	0	816.82	0	0	539.173	0
K02091: cyclin-dependent kinase 6 [EC:2.7.11.22]	30.1307	72.4827	0	0	0	0	49.5116	0	0	0	0	0	105.98	0	54.0933	49.8402	0
K02202: cyclin-dependent kinase 7 [EC:2.7.11.22 2.7.11.23]	102.134	193.961	0	571.748	98.9133	159.983	82.957	83.4654	223.008	286.148	491.649	207.057	141.176	235.204	146.272	173.616	254.014
K02208: cyclin-dependent kinase 8/11	90.5202	122.351	223.89	0	0	0	84.7422	84.4376	0	0	0	73.3374	66.9719	47.8642	60.9456	102.762	30.6151
K02211: cyclin-dependent kinase 9 [EC:2.7.11.22 2.7.11.23]	127.115	0	0	0	187.84	0	189.968	244.907	0	0	0	0	0	152.167	0	128.807	89.4541
K06625: cyclin-dependent kinase inhibitor 1A	95.7025	0	0	195.808	294.806	0	0	0	0	0	0	0	0	747.963	0	0	337.124
K06624: cyclin-dependent kinase inhibitor 1B	207.963	117.391	0	188.5	192.422	278.783	0	168.08	116.685	0	0	0	227.937	0	0	174.992	125.215
K02219: cyclin-dependent kinase regulatory subunit CKS1	50.1548	78.4972	0	373.575	156.46	61.1909	121.52	110.404	490.065	93.6581	491.127	59.4618	391.582	408.565	190.02	218.494	204.911
K08824: cyclin-dependent kinase-like	139.121	104.644	0	0	353.654	207.246	106.505	128.919	124.808	0	0	183.004	103.608	0	62.9037	0	49.6694
K01758: cystathionine gamma-lyase [EC:4.4.1.1]	0	0	0	0	111.84	178.976	0	0	0	0	0	0	0	0	151.215	0	0
K13899: cystatin-C	784.445	240.686	1497.3	0	0	1408.11	1036.69	0	0	639.779	1027.8	832.978	0	0	576.395	0	503.122
K13900: cystatin-S	0	0	0	0	0	0	0	0	0	9996.45	3662.82	11381.7	0	0	0	0	0
K13897: cystatin-SN	0	0	0	0	0	0	0	0	1048.28	43213.8	17741.9	90902.8	0	0	874.899	0	0
K09377: cysteine and glycine-rich protein	474.184	196.603	297.469	0	351.406	309.213	342.148	502.944	0	0	221.291	118.577	0	91.7999	181.927	261.367	526.564
K08342: cysteine protease ATG4 [EC:3.4.22.-]	160.052	232.695	0	0	0	0	0	211.865	0	0	289.091	0	0	0	217.345	162.121	126.762
K06829: cysteine rich protein 61	1331.1	763.053	851.646	7435.32	1152.27	472.042	2909.25	1222.12	454.718	481.844	863.523	2005.14	417.974	679.729	786.892	623.755	510.379
K05031: cystic fibrosis transmembrane conductance regulator [EC:3.6.3.49]	0	0	0	0	0	0	0	0	53.827	0	80.5177	0	87.771	0	26.5079	0	0
K01257: cystinyl aminopeptidase [EC:3.4.11.3]	130.994	175.58	0	0	166.429	176.922	119.688	141.647	0	200.43	0	73.8567	0	148.485	172.341	217.837	0
K08370: cytochrome b reductase 1 [EC:1.16.5.1]	2645.61	3779.32	2839.86	0	1367.93	2971.23	1194.84	2681.51	0	1593.96	0	1280.23	0	0	813.347	0	0
K08009: cytochrome b-245, alpha polypeptide	0	0	0	0	0	0	0	0	0	0	0	0	680.135	0	0	0	909.476
K08738: cytochrome c	1244.36	955.425	2126.56	2636.2	1666.26	477.532	874.434	932.951	3232.24	1111.29	2657.35	2649.39	1091.22	749.027	722.402	1741.6	1840.47
K01764: cytochrome c heme-lyase [EC:4.4.1.17]	0	0	0	0	0	0	96.5746	0	0	0	0	0	0	0	64.0215	0	152.597
K02258: cytochrome c oxidase assembly protein subunit 11	68.586	0	0	0	0	0	66.2221	0	0	0	0	0	70.2677	145.803	185.147	0	0
K02259: cytochrome c oxidase assembly protein subunit 15	99.6822	93.4676	0	0	172.319	0	187.261	89.5891	0	224.751	131.326	0	182.396	0	152.341	0	136.92
K02260: cytochrome c oxidase assembly protein subunit 17	0	0	0	0	0	0	0	0	0	0	85.7547	0	0	0	0	0	0
K02256: cytochrome c oxidase subunit 1 [EC:1.9.3.1]	356.795	0	0	0	0	0	334.839	261.737	0	0	0	473.121	0	617.123	435.048	0	542.263
K02261: cytochrome c oxidase subunit 2	215.082	266.213	0	0	0	728.38	446.091	332.075	1408.64	509.522	442.846	586.535	526.436	521.263	769.303	389.744	506.304
K02262: cytochrome c oxidase subunit 3	382.526	287.144	264.52	736.483	64.9307	364.198	380.398	285.95	467.45	315.399	183.48	817.158	286.935	353.746	822.973	362.56	536.418
K02263: cytochrome c oxidase subunit 4	503.409	353.883	285.311	0	514.455	374.289	565.403	477.09	0	0	0	294.122	533.091	0	567.923	539.502	429.816
K02264: cytochrome c oxidase subunit 5a	161.549	0	0	0	141.416	0	0	109.714	163.372	251.586	0	94.7704	253.191	282.97	256.26	0	155.562
K02265: cytochrome c oxidase subunit 5b	380.469	708.448	0	0	0	0	446.813	680.155	826.659	0	0	375.723	0	0	621.316	1055.11	0
K02266: cytochrome c oxidase subunit 6a	676.558	507.831	962.382	791.673	874.209	1297.49	1419.17	916.893	2183.98	1452.78	1508.19	464.782	2151.45	1615.17	1215.2	2546.27	2352.33
K02267: cytochrome c oxidase subunit 6b	2258.98	1520.63	808.657	1478.18	2425.14	887.029	1497.3	1356.57	2769.23	1351.38	1005.98	1134.04	8815.15	2546.77	1645.36	2095.71	1633.06
K02268: cytochrome c oxidase subunit 6c	0	0	0	0	307.291	0	0	89.6924	0	0	0	0	174.35	0	0	0	0
K02270: cytochrome c oxidase subunit 7a	3436.14	1386.44	1108.15	207.118	1507.21	625.934	1328.35	1103.39	858.958	856.338	237.088	1475.14	760.896	1253.8	780.068	227.914	1191.71
K02271: cytochrome c oxidase subunit 7b	519.916	669.615	0	0	0	686.619	577.707	0	0	510.272	289.462	0	719.497	0	0	0	689.531
K02272: cytochrome c oxidase subunit 7c	2586.56	3021.9	6260.29	1734.79	3810.41	1755.43	3139.04	3136.83	1429.96	3360.42	1870.94	1207.17	2121.92	2472.94	2609.54	2636.08	1561.18
K02273: cytochrome c oxidase subunit 8	116.896	0	0	0	0	0	0	0	0	0	0	0	0	0	0	0	0
K07410: cytochrome P450, family 1, subfamily B, polypeptide 1 [EC:1.14.14.1]	1308.33	571.383	0	562.986	593.143	625.199	1627.94	910.077	0	803.246	0	0	0	622.754	416.39	449.267	144.651
K17720: cytochrome P450, family 2, subfamily C, polypeptide 18 [EC:1.14.14.1]	0	0	0	0	0	0	0	0	86.3656	0	0	0	0	0	0	0	0
K17721: cytochrome P450, family 2, subfamily C, polypeptide 19 [EC:1.14.13.48 1.14.13.49 1.14.13.80 1.14.13.-]	0	0	0	0	0	0	0	0	558.233	0	0	0	0	0	0	0	0
K07422: cytochrome P450, family 2, subfamily U, polypeptide 1	102.13	0	0	0	0	0	0	68.583	0	0	0	0	0	0	0	0	0
K07435: cytochrome P450, family 20, subfamily A	139.841	158.149	333.297	173.678	223.296	196.63	160.929	231.136	148.814	231.978	190.625	82.0546	136.871	94.0253	111.856	146.748	68.3033
K07437: cytochrome P450, family 26, subfamily A	0	0	0	0	0	0	0	0	0	0	0	228.788	0	0	0	0	0
K17690: cytochrome P450, family 3, subfamily A, polypeptide 5 [EC:1.14.14.1]	0	0	0	0	0	0	0	0	143.68	0	0	0	0	0	119.013	0	0
K07427: cytochrome P450, family 4, subfamily V	195.369	0	0	0	158.48	181.81	145.153	214.834	301.33	239.644	0	141.875	0	191.714	167.13	0	236.173
K07428: cytochrome P450, family 4, subfamily X [EC:1.14.14.1]	0	0	0	0	0	0	0	0	0	0	0	210.428	0	0	0	0	0
K00326: cytochrome-b5 reductase [EC:1.6.2.2]	283.976	143.362	0	0	522.388	0	107.261	305.175	0	0	424.91	301.902	160.111	196.644	186.132	410.839	160.173
K18441: cytohesin	141.395	70.8872	285.707	0	67.5427	66.4182	109.603	127.401	387.644	188.686	117.216	134.735	222.043	346.757	149.223	195.606	260.364
K05749: cytoplasmic FMR1 interacting protein	53.3643	29.2393	121.919	0	178.091	34.6742	73.7647	27.6758	159.869	299.502	44.2432	30.9332	97.0807	60.4913	73.7538	96.2149	31.6255
K02602: cytoplasmic polyadenylation element-binding protein	6.96355	0	0	0	0	0	0	0	0	0	0	14.9188	0	0	0	0	0
K11142: cytosol aminopeptidase [EC:3.4.11.1 3.4.11.5]	50.7995	0	0	0	0	0	111.617	152.577	213.881	319.655	0	0	93.1784	161.489	111.874	243.781	90.4628
K08660: cytosolic nonspecific dipeptidase [EC:3.4.13.18]	58.0763	0	0	0	0	0	53.2782	0	203.666	143.434	112.948	179.251	125.796	192.105	119.904	161.531	135.591
K16342: cytosolic phospholipase A2 [EC:3.1.1.4]	82.1776	179.248	0	0	207.732	161.23	87.4978	123.856	0	605.698	502.145	702.812	96.3293	142.035	330.936	123.9	130.906
K15730: cytosolic prostaglandin-E synthase [EC:5.3.99.3]	1435.77	2171.49	1056.73	2138.4	1542.19	1506.41	1026.18	650.757	2360.57	2243.89	1998.02	1745.19	1613.73	1571.17	992.44	949.221	1069.6
K00058: D-3-phosphoglycerate dehydrogenase [EC:1.1.1.95]	0	0	0	0	0	0	0	0	0	0	0	0	270.86	0	0	0	0
K08733: DCC-interacting protein 13 alpha	109.887	119.235	209.658	120.869	62.9965	90.8407	72.3014	95.5225	40.9679	54.8701	228.772	40.8099	0	52.2159	51.1123	64.922	44.3421
K01493: dCMP deaminase [EC:3.5.4.12]	152.684	153.647	0	0	208.996	101.808	207.4	0	0	94.8198	160.683	0	169.915	267.614	184.272	0	0
K10028: D-dopachrome decarboxylase	55.1199	0	0	0	0	0	115.608	0	0	0	0	0	0	0	0	0	0
K12505: decaprenyl-diphosphate synthase subunit 2 [EC:2.5.1.91]	52.0155	0	0	0	0	0	0	0	0	0	0	0	0	0	0	0	0
K04660: decorin	4117.23	2610.54	3565.36	2361.42	8026.36	6336.09	4991.9	4686.15	333.143	779.087	1226.32	605.284	693.115	1145.62	1739.07	790.755	834.999
K13708: dedicator of cytokinesis protein 1	59.935	53.8439	69.6698	122.061	49.2996	60.9068	54.6739	67.7833	110.457	67.8048	49.2106	53.5567	70.7584	50.1918	54.543	64.7848	61.8925
K12367: dedicator of cytokinesis protein 2	0	0	0	0	0	0	62.0394	0	100.036	0	0	0	0	0	0	76.035	0
K10571: de-etiolated-1	24.368	0	0	0	0	0	0	0	0	0	0	0	0	0	20.1745	0	0
K19177: dehydrodolichyl diphosphate syntase complex subunit NUS1 [EC:2.5.1.87]	138.797	0	0	0	0	0	451.557	264.406	0	637.667	386.798	218.082	482.222	0	389.515	619.645	555.098
K11163: dehydrogenase/reductase SDR family member 1	87.8934	0	0	0	0	0	0	225.505	0	0	0	0	0	0	197.137	163.183	184.682
K11168: dehydrogenase/reductase SDR family member 12	0	0	0	0	0	254.541	0	105.849	0	0	0	0	0	0	0	0	0
K11165: dehydrogenase/reductase SDR family member 7	304.904	267.071	278.232	283.303	229.883	313.598	287.935	292.16	0	456.355	304.58	325.918	187.03	113.449	406.337	316.035	320.223
K11170: dehydrogenase/reductase SDR family member X	93.9613	0	0	0	0	0	0	0	0	0	0	0	0	0	304.248	0	0
K12663: Delta(3,5)-Delta(2,4)-dienoyl-CoA isomerase [EC:5.3.3.-]	0	0	0	0	104.964	0	0	0	0	0	0	0	0	0	0	0	0
K09828: Delta24-sterol reductase [EC:1.3.1.72 1.3.1.-]	0	0	0	223.66	123.151	0	0	0	88.9312	0	0	85.5523	240.528	0	55.5272	125.332	94.377
K00227: Delta7-sterol 5-desaturase [EC:1.14.19.20]	572.644	1142.7	0	0	622.981	1360.44	519.054	422.505	495.956	914.183	435.116	763.256	929.577	1070.87	742.037	830.726	306.794
K12563: delta-sarcoglycan	111.007	206.225	237.046	312.225	0	0	264.387	149.12	0	109.566	43.3489	66.0608	0	41.5696	0	0	174.64
K06058: deltex [EC:2.3.2.27]	140.666	0	0	0	161.02	97.6159	283.24	311.656	457.526	358.792	163.036	356.977	628.269	0	233.935	443.209	240.602
K11790: denticleless	0	0	0	0	0	0	0	0	0	0	0	0	77.1954	0	0	0	0
K00893: deoxycitidine kinase [EC:2.7.1.74]	163.913	0	0	0	0	0	95.8859	124.889	0	52.2915	0	0	248.812	0	0	211.426	60.4489
K00904: deoxyguanosine kinase [EC:2.7.1.113]	75.3763	0	0	0	0	132.014	134.067	0	0	142.047	0	0	111.952	0	121.239	0	116.911
K00809: deoxyhypusine synthase	39.9724	0	0	0	0	0	57.3128	0	0	0	0	0	0	0	0	0	45.107
K01158: deoxyribonuclease II [EC:3.1.22.1]	199.064	0	0	0	0	0	0	0	518.226	0	0	0	0	0	312.114	0	242.927
K20402: DEP domain-containing mTOR-interacting protein	25.3338	119.333	0	114.903	45.7229	64.0668	54.6558	63.1706	90.0978	70.5746	0	68.2169	64.9226	53.1072	46.3152	57.5048	38.8843
K11519: Derlin-1	279.205	483.214	0	0	272.548	360.937	146.242	277.164	0	542.907	184.869	198.854	221.684	174.009	409.947	455.361	52.1257
K13989: Derlin-2/3	45.5913	53.7526	0	0	0	124.956	27.8732	18.0805	0	54.0248	47.8237	31.5475	39.3922	0	59.8836	0	40.4156
K03193: dermatan/chondrotin sulfate uronyl 2-O-sulfotransferase UST [EC:2.8.2.-]	16.3915	24.1231	0	0	17.1709	20.3866	23.0883	22.5463	0	0	0	0	0	0	21.8828	58.9889	0
K07601: desmocollin 2	50.5202	0	0	0	0	0	0	0	1582.09	321.561	358.294	258.407	0	253.584	372.983	211.14	133.825
K07597: desmoglein 2	0	0	0	0	284.619	0	147.175	75.5962	934.405	382.69	0	512.932	402.403	597.217	620.14	332.604	530.332
K10381: desmoplakin	0	0	0	0	0	0	0	0	239.789	193.63	192.176	256.053	132.318	218.268	124.602	0	155.382
K10376: desmuslin	380.31	0	0	0	0	0	0	391.972	0	0	0	0	0	0	0	0	0
K10363: destrin (actin-depolymerizing factor)	926.853	1918.2	1220.48	1494.09	369.894	548.678	801.511	1355.82	149.669	638.513	741.949	325.983	384.946	183.953	300.924	484.029	512.818
K11792: DET1- and DDB1-associated protein 1	132.861	29.1717	326.382	0	92.0522	0	52.7737	214.231	176.016	188.249	430.345	118.908	475.594	242.782	138.601	109.16	125.226
K10522: diablo	53.8263	195.95	0	132.659	141.862	120.334	0	292.085	0	0	0	164.665	305.281	194.132	171.317	173.202	110.341
K00901: diacylglycerol kinase (ATP) [EC:2.7.1.107]	268.412	0	0	0	74.4859	0	182.524	231.201	115.824	0	0	37.9367	0	0	77.7526	0	73.2344
K00657: diamine N-acetyltransferase [EC:2.3.1.57]	92.1449	0	527.062	184.424	74.088	112.53	220.323	56.1691	418.114	392.662	587.483	547.654	192.638	874.899	619.312	592.102	1543.17
K05740: diaphanous 1	110.362	0	0	0	199.113	205.117	133.519	210.758	212.169	356.09	0	380.354	119.071	334.329	208.739	141.832	134.724
K05741: diaphanous 2	170.123	424.204	0	0	512.071	352.835	150.016	344.8	0	0	0	367.973	0	0	332.767	0	222.873
K02165: dickkopf	0	0	0	0	0	0	0	0	0	4843.69	1446.52	342.926	0	0	374.814	0	0
K04711: dihydroceramidase [EC:3.5.1.-]	42.4398	56.0406	0	0	0	111.506	0	37.8052	0	99.8144	0	0	101.932	97.9299	39.8161	52.7773	39.9126
K00287: dihydrofolate reductase [EC:1.5.1.3]	447.466	185.381	0	0	191.981	336.6	153.33	185.147	620.588	0	0	222.79	0	426.907	0	179.587	221.372
K00382: dihydrolipoamide dehydrogenase [EC:1.8.1.4]	97.4821	215.634	0	0	116.622	0	119.654	103.363	0	288.902	215.956	104.406	88.8212	152.272	93.8707	223.551	177.082
K13997: dihydrolipoamide dehydrogenase-binding protein of pyruvate dehydrogenase complex	448.835	452.169	0	0	383.246	312.319	380.295	350.061	1035.67	0	0	294.855	341.662	182.897	362.637	359.398	216.235
K07528: dihydropyrimidinase-like 2	199.922	132.172	144.426	368.535	167.962	163.943	186.116	110.003	162.066	0	0	155.583	0	0	76.7061	108.643	84.0044
K00485: dimethylaniline monooxygenase (N-oxide forming) [EC:1.14.13.8]	181.144	105.411	0	306.929	0	163.941	79.7847	176.933	0	0	0	637.545	0	0	0	114.563	286.037
K01482: dimethylargininase	84.6711	0	0	0	214.273	0	163.164	120.27	266.632	0	0	0	200.752	0	179.306	0	89.0817
K12310: Di-N-acetylchitobiase	352.503	0	0	214.015	791.034	629.374	361.93	582.464	325.917	0	0	471.7	812.201	608.333	376.429	279.737	820.198
K01278: dipeptidyl-peptidase 4 [EC:3.4.14.5]	120.41	0	0	0	0	0	0	0	773.558	519.292	0	0	0	0	0	0	343.549
K07766: diphosphoinositol-polyphosphate diphosphatase	266.182	85.9204	107.168	369.309	299.225	110.404	81.5716	322.092	208.995	117.265	468.957	75.453	69.5144	132.58	294.353	156.119	150.179
K00586: diphthine synthase	129.649	0	0	0	0	127.158	72.7077	82.2044	0	0	0	0	0	0	0	0	50.315
K18681: DIS3-like exonuclease 1 [EC:3.1.13.-]	48.8051	0	0	0	0	0	0	114.306	0	0	0	0	0	0	0	0	112.197
K12475: disabled homolog 2	96.7099	151.925	244.112	670.664	241.105	207.103	208.422	428.977	0	0	0	160.855	0	190.584	207.22	159.694	172.445
K19901: disabled homolog 2-interacting protein	31.9639	0	0	0	0	0	43.7957	73.6625	0	0	0	0	0	0	0	0	196.476
K05125: discoidin domain receptor family, member 2	192.647	338.492	340.595	180.312	262.893	298.417	239.619	264.126	0	0	0	109.582	222.95	102.631	190.131	141.71	82.5568
K12075: discs large protein 2/3	26.4758	76.9458	0	0	0	0	37.0279	37.2731	0	0	0	0	0	0	0	0	0
K04512: dishevelled associated activator of morphogenesis	162.991	145.391	0	0	0	0	0	124.629	0	0	0	0	0	0	121.623	0	195.613
K06704: disintegrin and metalloproteinase domain-containing protein 10 [EC:3.4.24.81]	106.94	116.113	125.698	148.248	113.924	176.193	109.077	76.5544	257.932	202.625	122.438	106.837	184.061	151.721	184.154	140.242	120.119
K06059: disintegrin and metalloproteinase domain-containing protein 17 [EC:3.4.24.86]	84.2618	233.955	0	0	191.042	88.5897	95.1435	67.8094	116.404	0	128.012	120.289	68.1629	138.453	71.0585	212.274	62.2715
K12076: disks large protein 1	25.2613	24.4272	37.7211	24.9745	23.2202	24.1995	14.9385	17.0386	25.4358	31.2537	32.653	36.57	38.1254	35.0355	23.3387	16.5512	19.15
K00558: DNA (cytosine-5)-methyltransferase 1 [EC:2.1.1.37]	285.838	0	0	0	0	0	171.725	0	442.894	0	0	0	491.827	409.773	318.207	457.711	275.782
K10610: DNA damage-binding protein 1	51.9151	52.3026	86.7604	75.6563	78.9278	57.5862	62.003	59.1416	77.627	120.426	53.3564	55.9124	75.9223	93.3403	58.6438	68.6107	64.1678
K10140: DNA damage-binding protein 2	77.273	0	0	0	0	67.5668	53.3947	39.1153	0	0	0	72.7867	0	0	0	0	0
K11885: DNA damage-inducible protein 1	84.1199	0	0	0	0	0	0	41.494	0	0	0	0	0	0	0	0	0
K20773: DNA endonuclease RBBP8 [EC:3.1.-.-]	74.8375	0	0	0	0	0	169.691	156.748	0	0	0	0	248.649	224.33	181.281	0	0
K10849: DNA excision repair protein ERCC-1	51.628	0	58.3338	0	0	71.151	0	73.8373	92.0951	0	0	0	129.689	171.044	0	0	124.677
K10843: DNA excision repair protein ERCC-3 [EC:3.6.4.12]	48.3368	0	0	0	0	0	73.3635	0	0	0	0	0	112.524	0	65.5457	0	150.95
K10848: DNA excision repair protein ERCC-4 [EC:3.1.-.-]	0	0	0	0	0	0	0	0	0	0	0	0	0	0	61.5131	0	0
K10841: DNA excision repair protein ERCC-6	79.3593	0	0	0	0	212.354	135.776	173.336	0	0	0	217.87	0	0	0	0	113.701
K10570: DNA excision repair protein ERCC-8	26.5324	25.2922	0	0	0	44.6246	53.075	13.1369	0	42.1364	0	0	45.6446	64.1907	35.1642	0	25.6247
K11665: DNA helicase INO80	75.4582	0	0	0	0	0	55.5125	79.1018	0	0	0	0	0	0	107.307	0	0
K10776: DNA ligase 3 [EC:6.5.1.1]	64.6464	0	0	0	82.7886	0	0	71.0022	0	0	0	0	88.6901	0	0	0	89.5826
K08734: DNA mismatch repair protein MLH1	47.0783	61.3428	0	0	0	94.9084	75.3566	52.1044	0	61.8363	0	43.3568	60.9006	0	53.4768	0	42.3888
K08739: DNA mismatch repair protein MLH3	124.431	112.719	0	0	96.7939	197.653	122.367	132.117	0	117.668	0	0	0	112.624	117.744	108.702	84.7517
K08735: DNA mismatch repair protein MSH2	32.4492	29.9235	0	0	37.2093	61.5078	51.2004	24.2776	89.3581	61.3677	0	54.9329	82.6112	47.154	49.7969	57.7281	45.1666
K08736: DNA mismatch repair protein MSH3	125.382	209.473	0	0	173.411	482.094	92.8567	88.2091	194.436	296.521	255.723	206.435	183.15	0	164.847	0	95.9753
K08737: DNA mismatch repair protein MSH6	438.626	453.135	390.661	190.093	176.605	501.833	370.145	495.34	155.791	0	0	311.295	298.696	272.832	248.94	362.538	99.5565
K10864: DNA mismatch repair protein PMS1	98.4256	141.748	0	0	0	144.177	83.0902	126.266	130.312	166.132	0	78.8645	71.0053	0	92.4893	104.264	69.9589
K10858: DNA mismatch repair protein PMS2	247.656	350.502	168.128	354.614	168.086	383.811	326.865	277.15	223.236	538.126	214.617	416.385	247.25	298.558	330.172	326.233	430.326
K02320: DNA polymerase alpha subunit A [EC:2.7.7.7]	77.3244	84.781	0	0	0	193.176	98.6105	92.7344	109.449	0	0	0	92.5805	0	80.2739	0	0
K02321: DNA polymerase alpha subunit B	89.0301	0	0	0	0	117.85	0	136.005	0	0	0	0	0	0	0	0	0
K02330: DNA polymerase beta [EC:2.7.7.7 4.2.99.-]	85.5326	126.477	0	0	182.063	144.424	57.0294	71.6839	0	82.544	107.088	56.1298	56.2729	0	56.0929	195.233	92.1406
K02328: DNA polymerase delta subunit 2	59.6992	0	0	0	0	0	0	63.8788	147.554	0	0	86.6649	138.389	0	64.9391	117.232	97.2401
K03504: DNA polymerase delta subunit 3	73.2189	0	0	0	0	0	0	69.973	0	0	0	0	0	0	0	0	0
K03509: DNA polymerase eta [EC:2.7.7.7]	76.1723	0	0	0	0	0	0	0	0	0	0	0	0	0	0	0	0
K02332: DNA polymerase gamma 1 [EC:2.7.7.7]	41.4702	0	0	0	0	0	0	0	0	0	0	0	0	0	0	0	83.3567
K02333: DNA polymerase gamma 2	40.1102	0	0	0	0	0	0	42.6962	0	0	0	0	0	0	0	0	0
K03510: DNA polymerase iota [EC:2.7.7.7]	156.297	158.135	0	0	106.804	211.084	119.081	161.763	0	106.953	84.559	79.9021	90.2761	90.2586	99.6619	81.4312	53.1238
K02350: DNA polymerase zeta [EC:2.7.7.7]	181.188	287.729	191.643	202.433	100.907	243.935	340.343	164.994	154.09	155.725	165.64	164.765	96.8979	191.469	238.937	150.636	117.829
K02685: DNA primase large subunit [EC:2.7.7.-]	110.594	62.1111	170.121	0	0	175.54	211.05	148.856	379.956	0	0	64.4329	401.981	179.119	144.113	168.776	133.412
K02684: DNA primase small subunit [EC:2.7.7.-]	73.8573	171.186	0	0	0	0	138.772	0	0	0	0	318.316	68.0274	0	83.34	0	0
K10877: DNA repair and recombination protein RAD54B [EC:3.6.4.-]	0	0	0	0	0	0	0	0	227.899	0	0	0	0	0	0	0	0
K10866: DNA repair protein RAD50 [EC:3.6.-.-]	310.877	362.251	331.603	471.594	245.349	404.918	227.597	305.845	303.273	508.661	383.042	686.829	203.314	249.698	202.177	201.338	292.06
K03515: DNA repair protein REV1 [EC:2.7.7.-]	0	0	0	0	0	0	0	67.1945	0	0	0	0	0	0	0	0	0
K10742: DNA replication ATP-dependent helicase Dna2 [EC:3.6.4.12]	0	0	0	0	0	0	0	0	0	0	0	0	52.2908	0	0	0	0
K02541: DNA replication licensing factor MCM3 [EC:3.6.4.12]	0	0	0	0	0	0	0	0	0	0	0	0	0	0	84.0967	0	47.9078
K02542: DNA replication licensing factor MCM6 [EC:3.6.4.12]	92.9359	0	0	0	0	0	0	0	0	0	0	0	0	0	0	0	0
K02210: DNA replication licensing factor MCM7 [EC:3.6.4.12]	0	0	0	0	0	0	106.086	0	0	0	0	0	156.85	0	109.917	0	0
K12617: DNA topoisomerase 2-associated protein PAT1	66.2713	0	0	0	113.41	106.106	77.0735	71.3701	126.393	216.721	196.216	0	108.565	202.593	74.597	143.502	58.9576
K03164: DNA topoisomerase II [EC:5.99.1.3]	219.37	283.976	167.908	224.473	171.427	262.692	211.92	216.326	134.989	384.548	207.325	160.238	507.874	322.826	274.054	220.671	247.148
K03165: DNA topoisomerase III [EC:5.99.1.2]	0	0	0	0	0	0	0	0	101.952	0	0	0	0	0	0	0	0
K17693: DNA-binding protein inhibitor ID2	245.743	278.454	273.777	521.858	589.681	212.013	235.875	322.24	398.974	0	256.047	81.8175	105.677	0	250.458	314.831	544.533
K17694: DNA-binding protein inhibitor ID3	111.142	0	0	0	367.465	0	277.739	95.5068	0	0	159.833	0	0	307.082	293.704	0	356.852
K08270: DNA-damage-inducible transcript 4	0	0	0	0	398.616	0	0	0	0	0	0	0	0	243.479	0	0	0
K02999: DNA-directed RNA polymerase I subunit RPA1 [EC:2.7.7.6]	70.3387	0	0	0	0	0	61.3242	0	0	0	0	0	0	0	89.5843	0	128.568
K03000: DNA-directed RNA polymerase I subunit RPA12	72.125	0	110.28	0	117.653	0	26.9243	0	0	0	0	0	101.373	0	75.7535	85.8009	0
K03005: DNA-directed RNA polymerase I subunit RPA49	0	0	0	0	0	0	0	102.747	0	0	0	0	0	0	0	0	0
K03006: DNA-directed RNA polymerase II subunit RPB1 [EC:2.7.7.6]	21.6771	0	0	0	30.3704	33.4333	27.5194	25.6501	41.7113	0	0	21.7163	0	0	28.4826	0	27.6634
K03008: DNA-directed RNA polymerase II subunit RPB11	2662.95	1276.57	2014.13	1652.27	1420.36	1887.67	1408.83	1987.4	2193.83	1365.13	1145.97	1132.55	1636.92	1899.58	1705.65	1201.21	1641.63
K03010: DNA-directed RNA polymerase II subunit RPB2 [EC:2.7.7.6]	44.246	55.3643	0	0	33.5699	36.4814	41.2033	68.0825	48.0797	81.7201	39.9643	28.3855	80.4982	47.359	67.2601	34.2393	37.9569
K03011: DNA-directed RNA polymerase II subunit RPB3	50.5023	159.126	0	0	171.316	182.833	126.197	137.07	0	0	0	65.7185	209.53	216.681	116.107	268.052	116.524
K03015: DNA-directed RNA polymerase II subunit RPB7	84.2366	74.5952	31.4702	0	62.1136	0	114.9	0	0	0	0	0	161.471	109.755	123.24	99.3461	79.8534
K03017: DNA-directed RNA polymerase II subunit RPB9	91.0278	35.1754	0	66.2166	92.9486	0	43.4066	23.0246	50.1947	0	0	73.3048	161.256	134.159	86.3921	140.527	63.9196
K03018: DNA-directed RNA polymerase III subunit RPC1 [EC:2.7.7.6]	16.3899	0	0	0	0	0	49.8433	27.2306	0	0	0	152.791	55.4163	0	30.8337	0	40.5279
K03021: DNA-directed RNA polymerase III subunit RPC2 [EC:2.7.7.6]	12.8938	0	0	0	0	0	0	0	0	0	0	0	0	0	17.7199	0	0
K03023: DNA-directed RNA polymerase III subunit RPC3	145.649	0	0	0	0	0	122.06	104.57	160.777	0	0	0	0	0	94.0462	0	154.378
K03026: DNA-directed RNA polymerase III subunit RPC4	160.285	0	0	0	0	0	0	0	0	0	0	0	0	0	98.8121	187.245	0
K03024: DNA-directed RNA polymerase III subunit RPC7	602.634	558.512	0	0	0	0	278.976	234.863	0	0	0	0	0	0	0	0	0
K03022: DNA-directed RNA polymerase III subunit RPC8	0	59.1821	0	0	0	0	96.5212	0	0	0	0	0	0	0	0	0	144.208
K03027: DNA-directed RNA polymerases I and III subunit RPAC1	0	0	0	0	0	0	109.525	47.7916	0	0	0	0	77.6116	0	86.6512	0	61.6721
K03020: DNA-directed RNA polymerases I and III subunit RPAC2	90.3031	199.08	165.955	0	0	419.284	500.364	244.129	0	0	0	84.3515	0	488.446	0	0	0
K03013: DNA-directed RNA polymerases I, II, and III subunit RPABC1	47.8509	0	0	0	41.1453	0	50.1603	37.0269	200.494	42.5459	0	81.2064	17.9175	0	66.0576	103.277	68.2538
K03014: DNA-directed RNA polymerases I, II, and III subunit RPABC2	15.0462	0	0	0	0	0	0	0	0	0	0	0	0	0	111.352	0	0
K03016: DNA-directed RNA polymerases I, II, and III subunit RPABC3	74.0604	147.809	0	0	57.1995	92.7942	123.789	78.6559	167.604	123.399	0	46.3225	116.304	142.573	113.438	155.003	88.3424
K03009: DNA-directed RNA polymerases I, II, and III subunit RPABC4	49.8872	12.3357	137.128	853.367	48.2637	93.3764	49.246	80.6033	45.2937	158.629	86.8166	100.809	149.764	99.2463	63.3355	43.364	87.6538
K09502: DnaJ homolog subfamily A member 1	167.221	133.268	121.002	424.336	96.8908	84.3155	78.7612	105.716	254.378	121.219	472.897	131.44	159.954	208.061	101.523	102.242	200.202
K09503: DnaJ homolog subfamily A member 2	90.4691	52.3442	52.2187	0	0	0	71.4229	85.196	0	0	0	0	73.1284	111.091	76.3673	0	99.3691
K09507: DnaJ homolog subfamily B member 1	140.888	0	191.547	0	460.979	0	175.521	214.08	224.013	0	2209.67	94.8672	152.307	0	0	189.382	209.804
K09517: DnaJ homolog subfamily B member 11	126.866	131.321	341.481	261.746	177.176	208.615	105.505	184.302	325.183	536.22	471.749	122.587	365.548	344.661	112.941	139.328	238.006
K09508: DnaJ homolog subfamily B member 2	89.7476	0	0	0	63.1317	0	0	149.817	0	0	0	0	148.153	0	0	0	0
K09521: DnaJ homolog subfamily C member 1	155.099	270.908	0	0	208.381	0	129.337	166.672	0	0	483.678	328.476	145.554	244.188	126.798	0	217.039
K09530: DnaJ homolog subfamily C member 10	87.6974	101.771	129.813	206.019	53.868	97.5741	86.5563	109.762	160.124	941.204	168.79	103.259	239.752	654.946	726.246	235.314	270.949
K09523: DnaJ homolog subfamily C member 3	0	0	0	0	0	0	0	52.9268	0	0	0	0	0	0	90.0737	87.0117	0
K09525: DnaJ homolog subfamily C member 5	0	0	0	0	0	0	0	0	0	0	0	0	84.7357	267.57	0	0	0
K09505: DnaJ homolog, subfamily A, member 4	85.2971	0	0	0	0	0	0	45.5518	0	158.763	1357.06	74.7871	0	0	72.0538	0	259.809
K09519: DnaJ homolog, subfamily B, member 13	0	0	0	0	0	0	0	0	0	0	0	0	0	0	0	0	59.7332
K09520: DnaJ homolog, subfamily B, member 14	301.05	0	0	0	508.563	208.891	220.142	197.65	0	384.805	410.922	222.705	184.313	154.187	158.721	0	156.649
K09510: DnaJ homolog, subfamily B, member 4	162.699	256.676	295.298	0	369.817	333.54	332.932	240.366	0	201.762	767.636	118.293	171.716	138.833	0	161.627	163.84
K09511: DnaJ homolog, subfamily B, member 5	37.0823	0	0	0	0	0	27.1286	44.2779	0	0	0	0	0	0	0	0	0
K09515: DnaJ homolog, subfamily B, member 9	190.018	703.513	0	806.939	0	0	278.13	278.891	0	844.875	1415.06	0	0	574.205	430.257	483.167	408.749
K09531: DnaJ homolog, subfamily C, member 11	36.6084	0	0	0	0	81.1315	39.4759	0	95.914	0	0	0	0	0	27.4305	0	36.4966
K09533: DnaJ homolog, subfamily C, member 13	0	50.1076	0	0	0	0	0	0	0	0	0	0	0	0	0	0	0
K09535: DnaJ homolog, subfamily C, member 15	0	0	0	0	0	141.262	0	0	0	0	0	750.047	0	0	0	0	0
K09536: DnaJ homolog, subfamily C, member 16	93.4641	163.403	0	0	0	0	53.2191	45.383	0	0	0	0	177.361	0	106.604	0	54.2613
K09539: DnaJ homolog, subfamily C, member 19	18.7911	0	21.8649	0	29.4581	0	0	0	0	0	0	52.734	92.4537	0	55.2023	0	0
K09528: DnaJ homolog, subfamily C, member 8	462.138	550.684	289.352	601.854	303.611	400.408	178.234	324.604	425.43	388.89	409.676	423.601	548.594	261.406	231.686	224.68	400.311
K09529: DnaJ homolog, subfamily C, member 9	0	0	0	0	0	0	0	0	0	0	0	0	0	374.338	0	0	0
K10847: DNA-repair protein complementing XP-A cells	94.9634	120.181	0	0	0	91.5135	0	74.5977	0	143.895	0	111.854	0	0	47.8203	0	0
K10803: DNA-repair protein XRCC1	0	0	0	0	0	0	65.8201	0	0	0	0	0	0	0	0	0	0
K10879: DNA-repair protein XRCC2	0	0	0	0	0	0	0	0	0	0	0	0	131.439	0	0	0	0
K00721: dolichol-phosphate mannosyltransferase [EC:2.4.1.83]	295.079	364.486	286.944	296.679	342.403	358.514	339.003	258.692	413.27	351.75	335.326	148.012	486.099	206.425	368.726	419.999	256.996
K07151: dolichyl-diphosphooligosaccharide--protein glycosyltransferase [EC:2.4.99.18]	280.474	318.323	131.48	637.539	258.643	281.523	289.117	397.653	313.29	536.608	331.054	254.216	386.268	408.456	381.289	337.374	295.654
K00729: dolichyl-phosphate beta-glucosyltransferase [EC:2.4.1.117]	140.118	0	0	0	0	182.375	0	110.138	0	324.373	0	0	159.83	252.498	177.144	224.633	95.7438
K00728: dolichyl-phosphate-mannose-protein mannosyltransferase [EC:2.4.1.109]	125.484	0	0	0	0	148.034	166.712	68.9133	117.616	0	0	0	157.044	133.341	107.22	0	124.131
K08805: doublecortin and CaM kinase-like 1	76.4713	0	0	0	0	0	46.9478	94.0266	0	0	0	0	92.9401	0	0	0	0
K10865: double-strand break repair protein MRE11	116.627	138.458	0	158.154	151.029	142.768	101.549	85.3717	106.116	141.085	0	113.419	189.214	108.2	120.911	105.822	95.9023
K01710: dTDP-glucose 4,6-dehydratase [EC:4.2.1.46]	0	0	0	0	153.789	0	54.1136	0	0	0	132.176	70.2486	202.117	0	0	0	164.344
K07560: D-tyrosyl-tRNA(Tyr) deacylase	0	0	0	0	0	0	42.4288	0	0	0	0	0	136.018	272.982	0	0	0
K12229: dual adapter for phosphotyrosine and 3-phosphotyrosine and 3-phosphoinositide	76.4588	343.911	546.585	0	0	162.478	80.8449	0	0	0	99.9664	0	0	0	0	106.277	299.18
K13411: dual oxidase [EC:1.6.3.1 1.11.1.-]	0	0	0	0	0	0	0	0	0	0	0	678.119	0	0	0	0	0
K04459: dual specificity MAP kinase phosphatase [EC:3.1.3.16 3.1.3.48]	87.5589	0	0	0	0	346.799	209.794	73.5181	0	0	0	0	199.528	0	120.033	0	0
K08825: dual-specificity tyrosine-(Y)-phosphorylation regulated kinase	34.4678	0	0	0	0	0	44.2662	17.0416	0	0	0	21.7084	34.7959	0	28.7295	0	143.923
K10424: dynactin 2	203.003	0	0	0	0	233.511	180.207	279.146	0	0	0	0	356.04	0	0	0	0
K10425: dynactin 3	29.7368	0	0	0	0	0	0	0	0	0	0	0	0	0	49.9288	0	0
K10426: dynactin 4	46.684	63.6438	272.555	0	125.889	114.468	58.5154	92.1416	102.624	0	21.22	52.538	0	108.807	62.5423	0	72.244
K10427: dynactin 5	0	0	0	0	0	0	0	56.2154	0	0	0	0	83.473	0	57.505	0	150.27
K10428: dynactin 6	119.027	129.249	291.521	281.337	138.106	335.878	198.714	163.282	304.572	233.771	550.392	83.9705	0	100.984	117.235	367.327	148.865
K01528: dynamin GTPase [EC:3.6.5.5]	96.1159	60.4953	81.5389	115.826	97.1308	73.3932	60.0006	109.995	115.094	70.7083	46.0198	64.0903	143.675	125.454	81.1444	76.0829	139.962
K10413: dynein heavy chain 1, cytosolic	39.7281	49.7193	60.9267	47.9677	44.9887	55.7314	45.064	52.6415	45.8036	53.1919	48.7131	36.5591	60.8399	46.3999	56.2316	43.11	42.4268
K10408: dynein heavy chain, axonemal	0	0	0	0	0	0	0	0	0	0	0	366.81	0	671.731	0	0	405.42
K10409: dynein intermediate chain 1, axonemal	0	0	0	0	0	0	0	0	0	0	0	66.9226	0	175.353	0	0	179.743
K11143: dynein intermediate chain 2, axonemal	0	0	0	0	0	0	0	0	0	0	0	0	0	0	0	0	131.392
K10411: dynein light chain 1, axonemal	0	118.328	0	0	0	0	0	0	0	0	0	0	98.3259	0	32.5677	0	97.1099
K10412: dynein light chain 4, axonemal	0	0	0	0	0	0	0	0	0	0	0	0	0	0	0	0	93.1228
K10418: dynein light chain LC8-type	643.948	515.147	93.7268	1176.06	732.783	352.62	539.644	443.555	333.242	101.065	239.166	270.412	1170.29	870.176	409.109	358.606	922.494
K10419: dynein light chain roadblock-type	115.07	91.1615	177.848	0	202.751	265.195	183.607	108.304	216.987	103.986	78.674	359.751	215.586	0	110.405	187.665	172.483
K10420: dynein light chain Tctex-type 1	233.031	396.606	914.34	0	314.671	145.905	144.367	318.269	204.404	0	464.892	45.0664	441.088	779.861	376.101	0	700.462
K10416: dynein light intermediate chain 1, cytosolic	192.156	165.717	163.338	0	185.61	145.424	166.659	141.163	131.656	218.98	75.4275	82.8637	275.108	79.7746	230.919	271.329	159.203
K10417: dynein light intermediate chain 2, cytosolic	67.445	0	0	0	0	0	0	0	0	0	0	0	0	0	0	0	0
K10410: dynein light intermediate chain, axonemal	0	0	0	0	0	0	0	0	0	0	0	0	0	0	0	0	181.655
K10382: dystonin	44.6404	42.2208	53.9354	98.1015	43.0735	60.7435	33.9719	45.0136	0	199.341	48.1633	37.2082	52.5123	49.6434	26.6388	0	41.4084
K06265: dystroglycan 1	294.889	273.888	0	0	0	298.124	291.224	412.102	0	0	0	309.194	383.561	0	372.662	0	540.118
K04498: E1A/CREB-binding protein [EC:2.3.1.48]	577.527	695.819	667.994	313.329	572.707	877.178	593.312	543.971	477.779	618.377	296.762	435.341	409.277	471.221	561.973	631.771	359.255
K09390: E2F transcription factor 6	176.436	0	0	0	163.3	0	97.7938	199.567	145.216	0	0	0	241.818	0	0	0	216.995
K04706: E3 SUMO-protein ligase PIAS1	169.555	237.802	243.944	201.201	169.604	241.153	236.625	171.469	125.51	116.157	190.236	164.172	151.646	174.256	153.935	157.13	104.888
K16063: E3 SUMO-protein ligase PIAS2	52.3863	412.753	143.927	178.245	265.655	34.2341	87.2218	36.2868	157.396	181.041	58.3384	56.2268	264.976	303.22	130.853	158.949	64.9384
K16064: E3 SUMO-protein ligase PIAS3	30.6398	69.206	0	0	0	0	38.7392	0	0	123.057	0	69.7096	85.413	134.442	0	0	74.4781
K12172: E3 SUMO-protein ligase RanBP2	4163.26	3198.38	2318.64	4546.82	3261.66	4108.07	2907.36	3461.78	2751.15	3451.63	2995.46	3383.95	2951.84	3346.85	3395.78	2640.18	2471.75
K04678: E3 ubiquitin ligase SMURF1/2 [EC:2.3.2.26]	68.7583	64.7112	35.34	0	124.467	43.4845	93.9154	66.9161	37.2197	55.7299	40.8504	205.195	47.4142	148.027	76.2466	48.5721	121.296
K04707: E3 ubiquitin-protein ligase CBL [EC:2.3.2.27]	139.209	143.532	241.684	508.594	371.716	99.7995	76.3567	116.138	106.921	137.081	69.9153	105.976	130.472	174.828	71.3359	143.572	82.2316
K10639: E3 ubiquitin-protein ligase CCNP1IP1	0	0	0	0	450.288	0	566.175	0	0	0	0	0	0	0	774.05	0	0
K10644: E3 ubiquitin-protein ligase CHFR	16.0389	0	0	0	0	0	0	0	0	0	0	0	0	0	0	0	22.3784
K10593: E3 ubiquitin-protein ligase EDD1 [EC:2.3.2.26]	71.0518	65.9614	253.944	0	65.5571	80.0947	50.1793	77.1769	118.491	74.5296	0	52.1786	52.7249	82.7462	53.1854	73.893	61.0093
K10606: E3 ubiquitin-protein ligase FANCL [EC:2.3.2.27]	1255.65	1019.04	1204.94	0	664.702	490.565	449.251	593.81	394.324	404.783	0	119.009	342.405	465.543	246.632	262.486	186.882
K12231: E3 ubiquitin-protein ligase HECTD1	19.4432	24.2633	26.4142	30.9487	21.8525	27.0192	21.0321	22.8877	39.3595	22.3647	14.5878	16.9124	22.9069	25.3187	20.6963	20.4133	19.5143
K12232: E3 ubiquitin-protein ligase HECTD2	69.7414	125.843	0	0	100.665	107.582	80.0452	47.3412	0	0	0	0	0	0	37.3198	0	0
K12233: E3 ubiquitin-protein ligase HECTD3	21.6017	0	0	0	0	0	0	0	0	0	0	0	0	0	0	0	0
K10594: E3 ubiquitin-protein ligase HERC1 [EC:2.3.2.26]	63.379	0	0	0	0	78.9538	60.5345	65.195	0	0	0	0	0	0	49.1705	0	0
K10595: E3 ubiquitin-protein ligase HERC2 [EC:2.3.2.26]	26.2537	176.644	309.572	0	111.312	127.148	22.3351	20.8244	340.693	399.032	195.126	88.7587	20.9005	355.4	50.5107	337.731	15.6136
K10614: E3 ubiquitin-protein ligase HERC3 [EC:2.3.2.26]	44.0392	86.8493	0	0	83.4561	140.857	52.2488	70.6036	0	0	0	62.9598	0	0	78.79	200.804	70.8023
K10615: E3 ubiquitin-protein ligase HERC4 [EC:2.3.2.26]	45.9211	66.6289	129.79	0	143.888	79.6845	40.7361	48.2138	110.374	74.9701	47.7937	45.9955	51.1053	62.2065	44.1826	54.6693	58.872
K10592: E3 ubiquitin-protein ligase HUWE1 [EC:2.3.2.26]	14.5297	18.24	15.1588	66.0435	16.3412	24.9651	15.2271	15.2511	15.5683	10.212	18.0255	16.6709	22.0331	17.5802	16.278	15.578	11.8993
K10656: E3 ubiquitin-protein ligase MARCH1	148.967	316.572	0	0	844.148	470.374	413.307	218.969	0	0	0	124.731	244.886	113.913	187.43	0	149.295
K10661: E3 ubiquitin-protein ligase MARCH6 [EC:2.3.2.27]	152.91	127.349	119.899	247.946	183.305	193.569	168.951	154.892	161.207	152.267	432.444	98.8139	183.191	162.337	196.45	148.284	116.189
K10662: E3 ubiquitin-protein ligase MARCH7	191.275	228.949	124.3	316.971	113.086	247.595	156.009	158.587	193.602	230.543	253.616	157.549	141.003	256.401	220.249	216.683	100.331
K06643: E3 ubiquitin-protein ligase Mdm2 [EC:2.3.2.27]	0	0	0	0	0	0	0	0	0	0	0	44.4186	0	0	31.2435	0	193.192
K10604: E3 ubiquitin-protein ligase MGRN1 [EC:2.3.2.27]	86.7365	37.2669	0	0	52.2676	100.785	53.7532	68.5203	0	0	0	0	0	42.7143	46.3665	82.6296	39.8994
K10693: E3 ubiquitin-protein ligase MYCBP2	20.387	12.6589	0	0	57.7363	20.3457	20.0369	13.7098	219.357	0	0	13.5509	0	91.7095	11.5292	17.5826	14.3946
K10637: E3 ubiquitin-protein ligase MYLIP	125.998	0	315.54	0	0	131.114	99.8568	88.0933	259.502	0	0	0	0	133.582	69.4576	117.475	53.9955
K13305: E3 ubiquitin-protein ligase NEDD4-like [EC:2.3.2.26]	4.21985	12.0739	0	0	0	0	10.2106	0	14.5986	0	0	0	21.6492	12.4486	5.69886	12.5237	8.11317
K10633: E3 ubiquitin-protein ligase Praja1	66.7954	0	0	0	0	0	0	0	0	0	0	0	0	0	0	0	0
K10634: E3 ubiquitin-protein ligase Praja2	290.459	203.094	155.272	277.149	174.738	312.357	386.35	315.761	174.586	111.557	123.086	159.513	0	117.355	157.297	207.141	121.532
K10627: E3 ubiquitin-protein ligase RAD18	81.813	0	0	0	0	92.4307	0	0	0	0	0	0	159.254	0	99.1013	0	0
K10143: E3 ubiquitin-protein ligase RFWD2 [EC:2.3.2.27]	66.7524	118.244	50.1192	0	55.753	51.6722	52.596	81.5731	79.097	51.0299	44.3322	46.1861	64.2817	44.4248	58.5542	48.1487	34.8227
K10695: E3 ubiquitin-protein ligase RNF1/2	89.7836	189.003	0	0	0	116.909	77.3276	142.533	0	0	175.635	86.5685	188.178	341.624	76.8837	0	60.4525
K11980: E3 ubiquitin-protein ligase RNF11	154.093	212.522	79.6803	196.349	196.601	168.577	227.15	148.416	79.0166	222.815	150.176	144.146	132.104	186.606	153.757	192.159	177.146
K11982: E3 ubiquitin-protein ligase RNF115/126	674.716	738.429	774.409	0	656.602	832.527	576.702	793.816	403.051	758.783	429.479	1399.81	383.976	862.87	713.61	772.924	623.609
K12170: E3 ubiquitin-protein ligase RNF125 [EC:2.3.2.27]	87.9376	0	0	0	0	0	0	0	0	0	0	0	0	0	0	46.6794	0
K10668: E3 ubiquitin-protein ligase RNF138	515.927	668.228	0	311.301	473.426	544.522	345.404	338.581	151.987	416.427	249.732	87.0973	372.218	215.557	211.673	233.805	190.287
K11975: E3 ubiquitin-protein ligase RNF144A	145.161	0	0	0	0	336.673	195.256	148.712	156.094	286.536	0	172.515	0	103.029	165.203	118.413	203.403
K11972: E3 ubiquitin-protein ligase RNF19A	58.7268	144.436	0	168.068	361.385	144.077	86.0041	57.2087	139.759	137.285	99.6475	50.2206	114.266	123.926	72.4376	138.647	54.7257
K11977: E3 ubiquitin-protein ligase RNF217	0	0	0	0	0	0	71.0064	31.5633	0	0	0	0	0	0	0	0	0
K10666: E3 ubiquitin-protein ligase RNF5 [EC:2.3.2.27]	183.053	137.698	0	0	200.663	329.081	105.235	0	127.932	130.293	132.257	73.1556	235.082	0	244.917	0	113.21
K10667: E3 ubiquitin-protein ligase RNF8	51.3228	0	0	0	0	0	0	182.689	0	0	0	133.352	125.28	0	103.559	260.404	110.37
K04506: E3 ubiquitin-protein ligase SIAH1 [EC:2.3.2.27]	123.08	0	0	95.7794	0	0	0	0	0	94.0741	0	0	57.2346	0	106.315	0	68.1624
K08742: E3 ubiquitin-protein ligase SIAH2	0	0	0	0	0	0	31.8338	0	0	0	0	0	0	0	0	0	0
K10601: E3 ubiquitin-protein ligase synoviolin [EC:2.3.2.27]	0	0	0	0	0	0	0	0	0	0	0	0	0	0	0	375.733	0
K10631: E3 ubiquitin-protein ligase Topors	342.853	0	0	0	0	0	189.519	0	0	0	0	0	0	0	0	0	0
K10646: E3 ubiquitin-protein ligase TRAF7	0	0	0	0	0	0	0	0	276.687	0	0	0	310.437	0	0	0	215.686
K10625: E3 ubiquitin-protein ligase UBR1	118.628	116.765	200.731	325.719	154.79	151.985	118.559	81.3257	112.988	213.256	173.841	78.4463	154.154	103.748	123.76	105.141	104.221
K10626: E3 ubiquitin-protein ligase UBR2	79.1886	112.116	215.348	161.365	200.407	77.3737	78.0626	63.7075	214.564	107.924	101.512	65.0464	59.2966	82.2115	81.1914	234.171	48.8278
K11978: E3 ubiquitin-protein ligase UBR3	154.346	128.837	123.908	116.305	111.195	206.363	114.461	125.458	154.439	60.6772	42.4155	115.325	117.774	73.6546	110.372	71.0126	96.0379
K11979: E3 ubiquitin-protein ligase UBR7	61.7769	81.953	105.519	0	63.1917	68.3327	55.5644	68.91	72.6837	119.642	75.2927	49.4553	106.861	0	42.8649	0	93.1583
K04725: E3 ubiquitin-protein ligase XIAP [EC:2.3.2.27]	265.502	0	0	0	0	379.589	223.467	208.829	0	456.558	0	220.562	0	265.918	213.969	264.778	306.522
K10694: E3 ubiquitin-protein ligase ZNRF	63.0391	0	0	0	12.9102	0	18.6226	36.3888	0	0	0	0	61.7402	0	0	0	0
K09428: E74-like factor 1/2/4	435.469	288.421	252.749	0	223.281	273.207	163.273	537.545	0	579.31	285.246	188.144	401.02	382.963	424.701	441.06	257.393
K09429: E74-like factor 3/5	0	0	0	0	0	0	0	0	366.825	0	0	92.5954	0	260.688	0	158.471	182.435
K09103: early B-cell factor	29.1072	24.4743	49.0486	0	51.8796	26.4429	27.2769	28.5927	0	0	0	40.4299	0	0	15.8791	24.7209	18.174
K09203: early growth response protein 1	240.065	0	0	1194.1	1433.99	0	246.519	0	0	0	193.489	552.23	0	0	0	0	249.137
K12305: ectonucleoside triphosphate diphosphohydrolase 4 [EC:3.6.1.6]	103.526	134.29	0	0	0	0	108.093	65.4867	0	0	242.875	139.649	0	116.556	96.2166	361.009	63.0978
K01511: ectonucleoside triphosphate diphosphohydrolase 5/6 [EC:3.6.1.6]	109.02	0	0	0	0	0	0	0	0	0	0	0	0	0	99.9408	0	162.026
K01513: ectonucleotide pyrophosphatase/phosphodiesterase family member 1/3 [EC:3.1.4.1 3.6.1.9]	218.922	620.531	739.241	247.52	276.493	539.359	669.105	241.912	0	0	493.472	3041.61	286.948	0	226.912	287.261	193.128
K18424: ectonucleotide pyrophosphatase/phosphodiesterase family member 4 [EC:3.6.1.29]	0	0	0	0	0	0	0	0	0	311.047	182.606	225.818	0	251.714	105.618	0	170.368
K12483: EH domain-containing protein 1	0	0	0	0	0	0	0	0	0	0	0	0	0	0	0	0	65.1304
K12469: EH domain-containing protein 2	107.294	0	0	0	0	0	460.77	139.792	0	0	0	0	0	0	0	0	0
K13088: ELAV-like protein 1	108.513	0	215.844	0	0	156.812	56.4769	155.133	326.015	74.5484	0	0	0	151.555	101.62	343.648	200.965
K03522: electron transfer flavoprotein alpha subunit	219.308	0	0	0	165.887	0	0	337.57	0	0	0	90.8221	0	0	0	0	108.458
K03521: electron transfer flavoprotein beta subunit	166.836	0	96.5168	0	0	0	97.5263	149.362	121.933	0	0	167.651	0	196.268	66.6975	193.042	167.61
K00311: electron-transferring-flavoprotein dehydrogenase	68.0031	0	0	0	0	0	0	0	0	0	0	0	0	0	57.8507	0	0
K19605: ellis van creveld syndrome protein 1	328.463	0	0	0	0	0	0	399.575	0	0	0	0	0	0	0	0	0
K19608: ellis van creveld syndrome protein 2	0	0	0	0	0	0	0	219.449	0	0	0	0	0	0	0	0	0
K14416: elongation factor 1 alpha-like protein	62.6664	125.564	0	0	104.262	146.117	126.807	80.62	147.939	239.913	130.979	88.3009	126.708	146.783	111.108	166.177	92.0547
K03231: elongation factor 1-alpha	1589.64	1907.82	1995.87	1846.26	3041.01	2749.94	3726.02	3163.35	1715.81	1884.52	1208.87	1008.68	1264.51	3490.44	3855.52	1853.92	2229.55
K15410: elongation factor 1-delta	0	0	0	180.357	844.408	422.574	388.439	760.92	0	0	0	0	0	0	0	0	169.623
K03233: elongation factor 1-gamma	619.43	502.001	503.288	835.294	880.083	641.307	773.875	492.083	477.335	673.704	403.475	446.823	624.258	915.481	965.458	706.463	618.071
K03234: elongation factor 2	171.449	182.032	235.819	277.114	290.779	289.686	275.781	232.175	150.54	182.123	179.859	186.251	102.896	314.641	253.133	195.4	321.625
K08292: elongation factor 2 kinase [EC:2.7.11.20]	67.7097	0	0	0	0	0	84.6904	79.0527	0	0	0	0	0	0	0	0	0
K03232: elongation factor EF-1 beta subunit	564.94	984.166	1477.33	0	497.546	849.119	624.721	532.732	0	462.486	985.062	569.397	0	262.581	405.749	366.971	0
K02355: elongation factor EF-G	140.362	200.784	0	0	0	220.797	221.462	144.956	205.869	124.851	119.754	93.6719	177.264	135.613	161.73	127.374	156.359
K02358: elongation factor EF-Tu	245.3	211.46	0	0	395.273	460.092	322.288	188.06	554.791	191.935	475.55	331.173	390.379	416.88	349.651	472.691	316.347
K10247: elongation of very long chain fatty acids protein 1 [EC:2.3.1.199]	91.5573	0	0	0	0	124.283	119.215	201.358	600.698	0	0	103.912	212.309	569.679	216.857	342.569	130.608
K10249: elongation of very long chain fatty acids protein 4 [EC:2.3.1.199]	109.676	0	0	0	0	152.209	116.401	0	0	0	0	0	0	0	0	0	0
K10250: elongation of very long chain fatty acids protein 7 [EC:2.3.1.199]	70.3228	362.787	337.803	0	0	0	122.382	119.227	0	0	0	0	128.116	0	0	0	0
K11373: elongator complex protein 1	144.782	131.446	280.471	223.253	94.7771	162.831	87.6785	99.3826	119.716	114.092	0	66.3149	117.244	126.436	182.925	79.5387	88.9064
K07739: elongator complex protein 3	110.302	111.144	94.3738	0	80.3651	106.723	71.3821	153.852	93.4081	93.3053	109.442	178.903	73.5834	220.963	122.482	116.865	156.312
K11375: elongator complex protein 4	24.4001	0	0	0	0	78.7979	0	55.0757	0	123.954	0	48.9473	78.445	113.177	44.8323	0	0
K12569: emerin	181.876	338.292	0	0	227.967	320.633	252.924	110.566	304.246	196.657	107.597	0	248.437	231.263	187.971	226.208	309.425
K05746: enabled	0	0	0	0	0	0	58.9306	0	0	0	0	301.827	0	0	0	0	0
K06526: endoglin	156.884	134.681	288.863	0	373.261	129.959	182.281	136.882	147.982	0	200.108	162.105	154.326	166.628	148.218	146.347	101.044
K10569: endonuclease VIII-like 3	0	0	0	0	0	0	0	0	0	0	0	0	406.656	0	0	0	0
K11247: endophilin-A	89.3769	0	0	0	0	0	58.7551	167.585	0	0	0	0	181.47	60.6046	84.9644	166.074	87.5261
K11248: endophilin-B	420.566	264.936	300.866	513.715	427.943	443.905	565.923	409.708	444.926	0	331.386	247.266	194.122	306.699	312.322	0	382.297
K14008: endoplasmic reticulum lectin 1	99.5573	139.575	140.5	181.248	74.0494	176.099	134.586	84.2885	196.693	87.5831	208.438	120.722	128.767	196.633	145.378	176.2	153.863
K09586: endoplasmic reticulum protein 29	100.533	102.597	0	0	198.986	107.073	94.3391	126.036	349.527	0	245.319	79.0082	254.822	316.518	230.457	242.308	389.782
K11592: endoribonuclease Dicer [EC:3.1.26.-]	131.331	172.512	249.983	346.465	158.204	244.65	165.501	164.627	224.211	242.334	254.169	134.667	171.43	273.58	197.771	234.339	121.665
K06787: endothelial cell adhesion molecule	103.301	104.58	0	0	0	0	0	0	0	0	0	0	0	0	0	0	0
K05121: endothelial-specific receptor tyrosine kinase [EC:2.7.10.1]	55.3367	0	0	0	0	0	40.4646	40.4029	0	0	0	0	0	0	0	0	0
K04198: endothelin receptor type B	0	0	0	0	0	0	51.9574	0	0	0	0	0	0	0	0	0	0
K16366: endothelin-1	129.852	0	0	0	0	0	0	0	0	0	0	300.014	0	249.298	191.722	0	0
K05227: endothelin-3	0	0	0	0	0	0	0	0	0	0	0	0	0	0	115.451	0	0
K12366: engulfment and cell motility protein 1	21.709	0	100.535	0	0	0	58.3331	59.7875	93.2589	0	0	42.2606	64.5794	80.8479	0	196.698	36.9092
K12615: enhancer of mRNA-decapping protein 3	82.6386	94.8456	0	0	114.751	168.579	127.325	134.158	329.381	0	0	0	0	0	0	0	80.783
K11322: enhancer of polycomb-like protein	113.409	124.436	0	0	0	0	82.6977	105.682	0	0	0	0	224.574	0	106.078	129.389	130.228
K11368: enhancer of yellow 2 transcription factor	130.653	69.2932	0	0	84.7564	0	202.555	0	0	0	0	0	1172.56	0	0	288.512	0
K01689: enolase [EC:4.2.1.11]	152.544	0	0	0	0	0	67.9914	0	0	0	0	0	0	0	0	0	0
K07515: enoyl-CoA hydratase / long-chain 3-hydroxyacyl-CoA dehydrogenase [EC:4.2.1.17 1.1.1.211]	176.281	177.719	141.565	179.985	461.919	273.685	240.856	190.924	327.775	260.045	103.662	153.037	175.795	242.133	253.753	333.167	201.29
K07511: enoyl-CoA hydratase [EC:4.2.1.17]	0	0	0	0	0	0	0	0	0	0	0	420.73	0	0	0	0	0
K05103: Eph receptor A2 [EC:2.7.10.1]	46.4317	0	0	0	0	0	0	0	0	0	0	0	0	0	0	0	0
K05104: Eph receptor A3 [EC:2.7.10.1]	79.5169	157.541	0	0	0	0	135.69	53.4268	0	0	0	0	193.98	0	189.304	0	0
K05105: Eph receptor A4 [EC:2.7.10.1]	11.8598	0	0	0	0	0	44.0074	52.1992	0	0	0	0	0	0	0	0	0
K05462: ephrin-A	12.175	0	156.558	0	23.6496	0	0	0	499.621	46.1376	0	45.9817	212.039	300.683	0	0	121.306
K05463: ephrin-B	80.4434	0	0	0	0	0	0	0	0	0	0	0	0	0	31.7276	0	0
K04361: epidermal growth factor receptor [EC:2.7.10.1]	28.899	118.019	0	0	60.5258	72.6692	51.6956	54.9408	64.6434	99.066	0	0	47.2815	0	65.7944	0	49.6115
K12472: epidermal growth factor receptor substrate 15	116.784	186.059	0	0	101.748	106.44	99.4812	128.285	210.909	0	327.71	0	88.3376	0	149.857	0	0
K12312: epididymis-specific alpha-mannosidase [EC:3.2.1.24]	0	0	0	0	0	0	0	71.4908	0	0	0	0	0	0	0	0	0
K04305: Epstein-Barr virus induced gene 2	0	0	0	230.427	0	0	0	0	0	0	0	353.737	0	0	0	0	0
K10084: ER degradation enhancer, mannosidase alpha-like 1	0	0	0	0	0	0	146.995	0	183.066	0	0	0	0	0	0	0	116.069
K10949: ER lumen protein retaining receptor	117.185	205.267	62.3102	272.51	241.323	259.782	161.017	326.22	125.399	355.023	158.272	143.655	329.966	453.166	214.195	551.529	174.416
K10950: ERO1-like protein alpha [EC:1.8.4.-]	103.604	0	0	0	0	226.401	245.834	0	0	0	417.248	216.951	168.145	194.997	91.0842	267.335	169.658
K10976: ERO1-like protein beta [EC:1.8.4.-]	48.2941	0	0	0	0	0	56.0706	0	77.5674	0	0	0	0	0	80.6875	0	0
K06107: erythrocyte membrane protein band 4.1	108.191	106.847	103.757	147.093	120.857	81.2989	82.6671	126.497	71.7839	50.3295	33.1574	45.2609	0	78.3906	57.9137	70.212	55.1943
K12186: ESCRT-I complex subunit MVB12	25.3019	0	0	85.5587	0	0	0	43.6797	0	0	0	0	0	0	29.3363	0	34.5051
K12183: ESCRT-I complex subunit TSG101	93.1282	126.92	0	0	168.528	111.144	86.7132	79.1667	0	111.374	69.9733	91.9994	154.249	89.2376	87.8345	170.934	68.4594
K12184: ESCRT-I complex subunit VPS28	11.2456	0	0	0	0	0	25.617	0	0	0	0	0	0	0	0	0	0
K12185: ESCRT-I complex subunit VPS37	171.146	164.849	492.714	0	269.114	230.228	192.63	211.924	0	184.005	307.715	162.754	202.186	217.039	145.336	284.387	129.309
K12188: ESCRT-II complex subunit VPS22	39.3935	0	0	0	0	0	57.0095	0	154.1	0	0	0	0	0	49.9518	0	92.1623
K12189: ESCRT-II complex subunit VPS25	143.694	0	0	518.964	287.409	318.878	101.546	153.938	240.516	0	0	70.4297	167.155	0	111.578	158.596	168.308
K12190: ESCRT-II complex subunit VPS36	228.362	163.363	248.131	163.995	156.05	238.453	109.254	287.102	138.182	128.969	277.377	158.192	111.054	109.623	118.637	159.293	178.07
K08550: estrogen receptor alpha	76.4211	79.5774	157.647	0	81.0044	124.296	107.961	90.4293	102.442	120.579	67.9322	66.4558	70.2983	147.232	130.233	141.471	141.176
K01016: estrone sulfotransferase [EC:2.8.2.4]	0	0	0	0	0	0	0	0	332.068	0	0	0	0	0	0	0	0
K00894: ethanolamine kinase [EC:2.7.1.82]	35.6795	0	0	0	65.8412	0	70.3494	74.2755	0	49.5354	0	0	0	0	49.9455	0	98.5445
K00993: ethanolaminephosphotransferase [EC:2.7.8.1]	141.51	311.592	0	235.028	0	335.719	101.79	0	356.363	219.436	248.985	172.747	177.897	387.84	185.867	107.679	109.267
K10134: etoposide-induced 2.4 mRNA	120.408	286.851	301.644	303.066	138.791	153.381	188.24	139.144	181.236	340.058	183.626	273.314	326.279	258.847	263.991	414.582	182.992
K09430: ETS domain-containing protein Elk-3 (SRF accessory protein 2)	197.928	178.874	123.775	0	0	266.259	356.322	233.342	0	0	0	0	0	0	192.543	365.947	207.558
K04376: ETS domain-containing protein Elk-4	547.567	374.71	398.355	152.817	450.891	502.17	373.694	394.799	592.362	260.742	172.051	200.696	209.049	335.566	220.271	432.215	174.865
K09434: ETS domain-containing transcription factor ERF	46.4038	0	0	0	0	0	52.451	0	0	0	0	0	0	0	0	0	0
K09433: ETS translocation variant 3	0	0	0	0	0	0	151.764	0	0	0	0	0	0	0	0	0	0
K15593: ets translocation variant 5	207.748	263.445	0	0	380.751	303.729	165.858	0	362.604	485.09	0	156.96	364.573	0	386.828	0	264.166
K03211: ETS translocation variant 6/7	29.6974	0	0	0	0	73.295	0	31.2185	46.5079	277.866	142.903	57.6292	58.915	90.2798	67.2118	265.139	68.7658
K11420: euchromatic histone-lysine N-methyltransferase [EC:2.1.1.43]	0	0	0	0	0	0	0	0	0	0	0	0	0	0	72.346	0	0
K16194: eukaryotic translation initiation factor 2-alpha kinase 1 [EC:2.7.11.1]	30.1304	0	0	0	0	0	0	0	0	0	0	0	0	0	0	0	0
K16195: eukaryotic translation initiation factor 2-alpha kinase 2 [EC:2.7.11.1]	196.567	135.409	225.475	187.429	79.6555	202.251	120.592	90.2482	243.192	185.068	115.148	176.752	209.291	97.5456	126.434	168.427	107.401
K08860: eukaryotic translation initiation factor 2-alpha kinase 3 [EC:2.7.11.1]	109.942	99.2737	0	0	0	0	0	107.431	167.759	0	168.484	0	137.203	158.201	121.912	208.873	0
K11593: eukaryotic translation initiation factor 2C	74.0145	31.7057	0	0	71.8565	142.867	100.436	81.2284	129.976	68.2684	0	27.0582	180.05	151.177	94.1941	94.8461	65.7289
K07205: eukaryotic translation initiation factor 4E binding protein 1	0	0	0	0	0	0	0	0	0	0	0	0	188.894	0	0	0	0
K18644: eukaryotic translation initiation factor 4E binding protein 2	22.6701	120.048	225.076	154.021	193.793	123.514	98.3275	118.471	52.592	214.71	94.7753	178.999	52.1644	114.99	105.861	335.704	64.1093
K18645: eukaryotic translation initiation factor 4E binding protein 3	0	0	0	0	0	0	0	0	0	0	0	0	0	0	0	145.27	0
K17637: exocyst complex component 2	110.496	0	0	0	0	0	109.667	157.046	0	0	0	0	0	0	144.429	0	204.812
K06110: exocyst complex component 3	0	0	0	0	0	187.931	32.0886	58.6444	0	0	0	0	0	0	0	0	47.0043
K06111: exocyst complex component 4	185.384	142.917	235.719	0	239.31	344.619	139.69	122.447	219.178	265.792	0	229.853	247.194	320.516	172.258	211.34	170.664
K07195: exocyst complex component 7	9.61931	0	0	0	0	0	10.4623	12.3882	19.3067	0	0	0	23.181	189.951	33.6399	0	12.1766
K01514: exopolyphosphatase [EC:3.6.1.11]	19.9737	0	0	0	0	0	0	0	0	0	0	0	0	0	0	0	15.5803
K07573: exosome complex component CSL4	387.813	382.878	105.766	0	320.612	0	194.584	305.951	0	105.626	0	0	136.175	0	99.1988	106.16	104.306
K03679: exosome complex component RRP4	20.0049	0	0	0	0	0	29.9378	60.5872	60.488	0	0	21.4676	0	0	0	0	34.3796
K03681: exosome complex component RRP40	69.1452	0	0	0	0	0	0	233.941	0	0	0	0	97.1505	0	0	0	0
K12589: exosome complex component RRP42	107.326	0	137.246	0	172.562	76.4428	133.075	201.325	268.068	0	0	0	108.457	0	89.3975	82.2477	60.816
K12586: exosome complex component RRP43	223.702	0	0	0	0	338.72	0	101.094	0	0	0	0	0	405.07	111.625	0	130.775
K03678: exosome complex component RRP45	126.633	197.104	0	204.547	323.073	143.485	120.597	143.101	0	252.995	317.45	133.829	213.267	61.54	75.0777	83.4268	122.277
K12591: exosome complex exonuclease RRP6 [EC:3.1.13.-]	82.3218	0	0	0	0	118.074	87.0189	102.006	177.867	0	0	0	0	0	62.6058	0	239.282
K12592: exosome complex protein LRP1	264.423	0	389.913	0	115.284	0	91.9339	145.806	454.314	235.023	91.7057	144.362	268.603	94.2621	128.689	236.652	294.965
K14290: exportin-1	471.159	479.667	187.233	385.539	359.754	547.709	289.167	311.321	368.431	431.385	238.218	332.065	488.149	384.096	410.433	327.35	227.788
K14288: exportin-T	76.4529	121.34	0	406.594	0	312.359	122.817	49.0268	145.755	173.826	169.999	111.684	180.368	127.123	120.363	0	53.3844
K08119: extracellular matrix protein 2	72.3316	62.7297	0	238.089	166.671	118.34	61.1878	83.8123	0	0	0	110.99	0	0	98.6111	0	0
K15616: eyes absent homolog 1 [EC:3.1.3.48]	0	0	0	0	0	0	0	0	0	0	0	2251.72	1542.97	0	0	0	0
K10889: fanconi anemia group B protein	0	0	0	0	0	0	0	0	0	0	0	0	80.2549	0	0	0	0
K10895: fanconi anemia group I protein	30.1183	0	0	0	0	0	0	0	124.032	0	0	70.2704	138.243	151.978	72.5049	106.424	69.1275
K15362: fanconi anemia group J protein [EC:3.6.4.12]	0	0	0	0	0	0	0	0	0	0	0	0	67.5266	0	43.4039	0	0
K10896: fanconi anemia group M protein	39.8367	0	0	0	0	0	0	0	0	0	0	0	0	0	0	0	0
K15363: fanconi-associated nuclease 1 [EC:3.1.21.- 3.1.4.1]	98.8672	0	0	0	0	0	0	0	0	0	0	0	0	0	0	0	0
K00787: farnesyl diphosphate synthase [EC:2.5.1.1 2.5.1.10]	125.234	113.065	0	0	232.857	266.229	152.907	94.998	247.869	512.504	65.0009	162.752	200.004	305.821	260.064	256.831	210.635
K00801: farnesyl-diphosphate farnesyltransferase [EC:2.5.1.21]	47.6764	137.231	0	0	0	104.64	76.7668	51.3118	168.09	132.405	167.898	116.034	58.0431	146.031	76.084	101.985	84.6722
K20703: FAS-associated factor 1	86.2807	156.15	0	0	269.508	348.011	198.075	174.457	309.931	290.151	0	91.4537	122.911	175.096	200.098	134.288	150.204
K15528: fatty acid amide hydrolase [EC:3.5.1.99]	0	0	0	0	0	0	0	0	0	0	0	0	0	0	0	0	150.912
K08752: fatty acid-binding protein 3, muscle and heart	179.033	135.712	517.894	206.288	167.077	269.21	224.651	258.451	0	0	122.136	76.3103	192.501	254.055	33.4578	0	75.9941
K08753: fatty acid-binding protein 4, adipocyte	191.881	65.0931	0	0	0	0	168.342	0	0	1477.2	258.71	418.284	0	0	645.536	0	0
K08754: fatty acid-binding protein 5, epidermal	208.644	193.969	443.25	0	82.8024	120.776	276.309	77.3808	136.09	193.432	610.549	153.099	161.343	232.406	358.967	205.666	175.962
K08755: fatty acid-binding protein 6, ileal (gastrotropin)	0	0	0	0	0	0	0	0	0	0	0	40.594	43.242	0	0	0	184.223
K03875: F-box and leucine-rich repeat protein 1 (S-phase kinase-associated protein 2)	33.0081	53.924	0	107.467	120.882	0	0	52.3427	73.3738	0	0	61.0553	127.635	95.2908	66.7788	79.896	79.2124
K10276: F-box and leucine-rich repeat protein 10	21.3725	0	0	0	159.94	150.247	146.384	63.3064	0	0	0	0	0	0	48.7252	0	135.742
K10269: F-box and leucine-rich repeat protein 3	117.119	158.916	0	141.095	125.185	160.411	126.314	106.021	0	193.518	0	103.594	123.42	150.909	129.092	118.05	89.7212
K10270: F-box and leucine-rich repeat protein 4	145.461	367.278	0	0	389.565	447.918	243.036	219.331	0	0	0	0	328.267	305.527	188.103	0	163.24
K10262: F-box and WD-40 domain protein 4	152.54	240.6	120.581	0	301.521	0	147.043	153.589	130.64	208.287	0	0	155.908	0	99.7831	0	83.0679
K10299: F-box protein 16	0	0	0	0	0	0	0	0	0	0	0	107.319	0	0	0	128.959	78.8657
K10101: F-box protein 17	0	0	0	0	0	0	110.48	0	0	0	0	0	0	0	0	0	0
K10301: F-box protein 21	55.5902	81.5633	0	217.646	193.95	100.819	77.1564	80.8339	162.169	0	0	95.782	106.843	28.6155	77.7456	133.484	103.232
K10302: F-box protein 22	90.9749	0	0	0	0	120.469	0	86.5268	0	0	0	109.505	0	0	0	0	0
K10303: F-box protein 23	0	0	0	0	0	0	0	0	91.5584	0	0	0	0	0	0	127.307	47.2581
K10305: F-box protein 25/32	496.021	627.614	311.477	257.357	335.852	598.507	906.052	476.782	138.616	100.596	187.836	0	0	147.594	186.575	317.047	163.466
K10290: F-box protein 3	49.0502	84.8924	0	0	33.299	64.7028	47.4911	43.6939	0	0	0	55.9564	0	0	57.6807	73.1529	41.7955
K10307: F-box protein 30	128.833	0	0	0	0	0	193.627	158.198	0	0	0	0	0	0	0	0	0
K10308: F-box protein 31	174.5	0	0	0	0	407.413	0	0	0	0	0	0	0	0	0	0	162.21
K10310: F-box protein 33	106.848	0	0	0	0	0	0	0	0	0	0	0	0	0	0	0	122.505
K10312: F-box protein 36	0	0	0	0	0	0	0	0	0	0	0	80.6694	0	0	75.788	80.6977	115.164
K10313: F-box protein 38	23.8079	0	0	0	0	0	45.7465	0	0	0	0	0	0	0	53.6216	0	39.9
K10291: F-box protein 4	0	0	0	0	0	0	0	21.8006	0	61.1908	0	0	0	0	0	0	0
K10317: F-box protein 42	221.667	225.48	0	0	0	0	294.306	113.773	0	0	0	0	0	0	208.987	0	0
K10103: F-box protein 44	56.739	0	0	0	0	0	0	0	0	0	0	0	0	0	0	0	70.5609
K10292: F-box protein 5	0	0	0	0	0	0	0	0	0	0	0	0	215.877	0	0	0	0
K10100: F-box protein 6	0	0	0	0	0	0	0	0	0	0	0	0	0	0	0	0	95.1498
K10293: F-box protein 7	814.265	1069.66	707.47	278.754	861.313	896.293	604.564	615.128	303.821	466.219	331.558	259.514	239.147	402.225	447.228	413.645	330.837
K10294: F-box protein 8	62.8298	102.199	0	0	81.2502	101.704	129.639	82.879	0	76.2195	0	67.0005	184.037	104.663	103.779	0	52.9624
K10295: F-box protein 9	68.7105	55.7474	0	0	81.7928	94.3371	56.6004	74.432	63.7035	117.895	42.4047	46.1181	0	53.0914	55.401	84.0251	68.6368
K10300: F-box protein, helicase, 18	0	0	0	0	0	0	76.969	19.3094	0	0	0	0	0	0	0	0	0
K08089: Fc receptor, IgE, high affinity I, alpha polypeptide	0	0	0	0	0	0	0	0	0	0	0	0	0	0	0	0	84.7479
K07983: Fc receptor, IgE, high affinity I, gamma polypeptide	472.755	0	236.188	735.212	0	174.367	288.965	236.041	1386.57	277.245	0	0	156.511	571.321	141.619	1013.63	144.047
K10349: Fem-1 homolog b	0	0	0	0	0	0	151.336	0	0	0	0	0	0	0	0	0	0
K08889: fer (fps/fes related) tyrosine kinase	247.928	240.94	0	0	140.945	259.48	156.852	203.945	0	229.943	0	189.356	98.0768	98.6418	88.8657	0	109.023
K16822: FERM domain-containing protein 6	130.242	100.794	84.6	0	0	210.967	156.525	157.212	0	0	0	0	96.349	0	77.6476	0	51.1203
K06082: FERM, RhoGEF and pleckstrin domain protein 2	121.226	0	0	0	0	0	128.527	0	0	0	0	0	83.8347	0	0	0	80.0504
K00522: ferritin heavy chain [EC:1.16.3.2]	3775.54	4690.39	5205.94	5133.13	6769.95	5943.54	3724.6	2696.7	7408.14	5440.32	5937.64	9448.43	6296.65	8796.93	5444.62	10482.1	5733.23
K13625: ferritin light chain	758.424	589.557	414.13	1033.82	472.129	306.616	438.192	647.147	1187.15	757.479	727.165	415.189	892.175	366.299	519.639	693.875	443.012
K01772: ferrochelatase [EC:4.99.1.1]	43.4076	0	0	0	233.338	74.8781	131.622	83.4808	168.522	0	0	0	141.373	161.562	134.741	159.455	84.2199
K03904: fibrinogen beta chain	0	0	0	0	0	0	0	0	0	0	0	0	0	0	0	203.896	0
K08674: fibroblast activation protein, alpha	104.714	107.74	158.881	0	0	134.363	160.261	168.405	0	0	138.561	0	69.3309	0	44.2661	0	77.2318
K04358: fibroblast growth factor	1062.2	1730.65	553.875	1184.58	333.027	1634.82	1645.03	1434.26	0	769.016	43.5463	0	129.575	0	479.231	251.146	137.519
K18497: fibroblast growth factor 2	0	0	0	0	0	0	30.4989	0	0	0	0	0	0	0	0	0	0
K04362: fibroblast growth factor receptor 1 [EC:2.7.10.1]	62.2255	23.6102	32.8571	48.4186	52.9787	44.8625	38.7509	46.183	0	39.8856	19.2927	33.0466	140.568	35.9042	34.1677	32.4257	24.9146
K05093: fibroblast growth factor receptor 2 [EC:2.7.10.1]	0	0	0	0	0	28.9002	41.2152	0	0	0	0	0	0	0	0	0	0
K12461: fibroblast growth factor receptor substrate 2	165.818	0	0	0	180.761	314.521	251.907	185.106	255.419	0	0	0	112.581	186.663	208.563	108.303	0
K08121: fibromodulin	426.623	536.694	716.578	495.594	689.43	600.443	617.007	438.431	0	0	0	0	596.376	488.504	180.095	176.45	0
K05717: fibronectin 1	241.215	166.667	456.819	1073.22	310.191	333.415	377.062	408.411	187.518	150.505	611.894	155.664	234.332	147.206	262.857	120.698	97.5862
K04437: filamin	327.521	361.047	212.453	157.055	192.114	431.031	538.884	507.156	90.7888	38.1257	41.0318	52.097	99.0352	103.394	127.004	173	181.948
K09568: FK506-binding protein 1	783.53	1183.29	2742.72	1467.61	1285.61	971.223	841.521	967.254	2423.73	987.496	2809.98	723.64	3215.96	1837.23	967.36	2239.05	1438.94
K09576: FK506-binding protein 11	0	0	0	0	0	0	0	0	0	0	121.757	0	0	0	0	0	0
K09577: FK506-binding protein 14	0	0	0	0	0	0	40.4797	0	0	0	0	0	53.7172	0	56.686	0	16.1688
K09569: FK506-binding protein 2	64.1064	177.476	39.3846	76.8606	102.828	0	59.143	80.3538	220.506	0	0	0	112.163	42.7087	0	0	88.7889
K09570: FK506-binding protein 3	1265.81	867.225	0	569.691	684.955	487.59	177.715	721.207	0	600.363	424.424	0	254.153	313.511	308.238	223.166	321.197
K09571: FK506-binding protein 4/5 [EC:5.2.1.8]	236.017	291.215	1164.77	0	0	0	470.312	0	427.96	0	1355.29	882.744	0	0	0	306.905	294.779
K09573: FK506-binding protein 7	280.31	67.0458	300.245	410.761	143.939	313.01	203.171	273.974	242.467	207.61	148.433	131.649	140.386	118.7	211.411	0	69.2211
K09575: FK506-binding protein 9/10	145.822	175.801	310.036	0	235.081	223.471	219.923	194.4	966.812	274.177	0	171.553	390.857	308.992	251.263	268.355	169.793
K07192: flotillin	65.754	0	0	0	0	0	51.03	172.096	106.65	0	0	0	0	0	0	0	103.649
K05454: fms-related tyrosine kinase 3 ligand	0	0	0	0	0	0	48.4659	0	0	0	0	0	0	0	0	0	0
K05725: focal adhesion kinase 1 [EC:2.7.10.2]	103.423	112.732	170.659	127.423	77.9288	74.113	56.5467	89.6575	46.5579	57.6316	0	58.9914	64.3138	54.2494	45.6648	41.4564	39.9974
K05871: focal adhesion kinase 2 [EC:2.7.10.2]	0	0	330.514	0	0	0	76.4327	0	0	0	0	77.1861	0	0	82.5798	73.5059	73.8316
K13649: folate receptor	0	0	0	0	0	0	48.9048	0	0	0	0	0	334.859	0	0	0	215.991
K09594: folliculin	162.127	0	0	0	96.0725	410.539	302.312	204.365	0	0	0	0	0	0	0	0	130.762
K20400: folliculin-interacting protein 1	147.108	190.662	141.736	0	167.814	189.428	150.948	116.483	141.212	155.162	0	87.4555	96.8313	158.213	139.739	135.463	68.4693
K20401: folliculin-interacting protein 2	51.8739	0	0	0	0	0	0	0	0	0	0	0	0	0	0	0	0
K09403: forkhead box protein J2/3	212.462	70.0485	0	0	94.9457	151.975	275.309	134.076	83.4256	0	0	71.8297	74.6201	128.589	91.5147	196.172	126.528
K09406: forkhead box protein M	0	0	0	0	0	0	0	0	0	0	0	0	79.8129	0	0	0	0
K09407: forkhead box protein N	165.542	0	0	0	0	0	70.7368	54.3592	0	0	0	0	0	0	108.834	0	74.3426
K07201: forkhead box protein O1	99.2326	0	0	0	233.048	174.512	195.371	108.219	0	0	0	0	0	0	82.6712	0	83.9589
K09408: forkhead box protein O3	82.3759	91.922	90.1828	0	122.724	95.2227	268.428	148.664	0	0	0	47.7082	94.0899	117.288	95.794	119.269	74.6818
K12358: forkhead box protein O4	0	0	0	0	0	0	84.4064	0	0	0	0	0	0	0	0	0	0
K10367: formin 1	0	0	0	0	0	0	0	0	0	0	0	0	0	0	81.2299	0	0
K02184: formin 2	0	0	0	0	0	0	0	0	0	0	0	58.7892	0	0	0	0	0
K04173: formyl peptide receptor-like	0	0	0	0	0	0	127.158	0	0	0	0	0	0	0	204.993	0	0
K00289: formyltetrahydrofolate dehydrogenase [EC:1.5.1.6]	0	0	0	0	0	0	0	0	0	0	0	100.488	0	0	0	0	0
K09030: fos-like antigen 2	0	0	0	0	0	0	627.24	0	0	0	0	0	0	0	0	0	0
K14365: four and a half LIM domains protein 1	124.022	0	0	0	0	0	160.908	0	0	0	0	0	0	0	0	0	0
K14380: four and a half LIM domains protein 2	102.952	47.7351	193.455	397.042	331.413	293.847	106.467	375.757	0	0	147.041	131.213	0	111.67	54.8997	479.086	132.168
K15516: fragile X mental retardation protein	166.06	187.044	127.747	188.707	130.742	135.027	124.448	165.019	138.447	132.791	175.226	96.3499	201.815	94.2664	150.667	111.185	124.203
K19054: frataxin [EC:1.16.3.1]	66.4847	91.3654	123.585	0	0	0	182.061	86.2468	62.7591	0	58.2158	19.0578	0	97.4663	37.2017	0	57.2645
K09436: friend leukemia integration 1 transcription factor	49.3218	77.126	158.995	0	63.338	63.2674	33.5638	63.4965	0	0	0	0	0	0	0	79.0617	0
K05948: fringe [EC:2.4.1.222]	0	0	0	0	0	0	0	0	0	0	0	0	0	0	0	67.6071	0
K02432: frizzled 1/7	26.9489	0	0	0	0	0	345.742	0	0	0	0	0	0	0	0	0	0
K02329: frizzled 3	19.2801	0	0	0	64.8723	0	0	0	0	86.2807	0	42.0289	0	137.154	39.4642	0	43.0625
K02354: frizzled 4	43.2264	230.06	94.7264	0	226.925	0	55.7912	77.3052	0	0	0	72.0766	76.4318	0	42.4698	0	0
K02376: frizzled 6	59.4705	125.352	0	0	0	0	86.3982	145.272	0	179.286	145.208	202.165	150.827	177.906	129.896	112.195	107.375
K01623: fructose-bisphosphate aldolase, class I [EC:4.1.2.13]	207.478	124.045	155.02	181.279	246.487	147.267	157.014	190.411	416.331	137.35	0	157.601	234.587	339.652	248.48	338.164	386.192
K02131: F-type H+-transporting ATPase subunit 6	542.228	694.404	494.036	207.418	306.848	522.882	547.302	365.025	772.145	368.679	1012.08	365.168	835.641	0	647.909	270.428	688.948
K02125: F-type H+-transporting ATPase subunit 8	547.809	173.126	25.0211	210.873	59.453	716.824	347.84	368.621	758.896	0	0	521.7	364.246	701.554	1100.82	400.518	359.599
K02132: F-type H+-transporting ATPase subunit alpha	0	0	0	0	47.031	0	51.2522	57.1735	0	0	0	0	0	0	36.7336	0	45.0187
K02127: F-type H+-transporting ATPase subunit b	190.579	0	0	0	142.67	0	276.958	0	0	333.916	0	427.463	299.693	1118.82	616.997	0	482.853
K02133: F-type H+-transporting ATPase subunit beta [EC:3.6.3.14]	48.5416	62.4648	237.662	0	113.579	78.1032	87.4895	66.6136	251.797	93.2407	53.455	57.1067	181.868	142.425	124.8	96.6898	130.351
K02128: F-type H+-transporting ATPase subunit c	205.645	414.521	0	0	832.419	459.072	0	293.241	182.992	182.499	136.073	113.392	763.04	927.523	311.765	425.091	177.574
K02138: F-type H+-transporting ATPase subunit d	430.585	698.277	823.003	0	268.677	566.155	245.96	532.176	0	0	0	0	0	0	440.178	524.01	0
K02129: F-type H+-transporting ATPase subunit e	59.2357	117.217	0	0	0	0	0	123.719	0	0	0	157.467	0	0	133.881	0	0
K02135: F-type H+-transporting ATPase subunit epsilon	150.646	0	121.853	0	632.364	0	0	0	333.278	279.625	531.073	0	371.038	0	0	0	0
K02130: F-type H+-transporting ATPase subunit f	225.732	181.167	641.308	460.839	216.277	281.189	289.977	208.391	640.247	340.357	331.191	616.179	833.546	1430.94	818.786	1083.16	600.544
K02140: F-type H+-transporting ATPase subunit g	433.003	374.495	568.677	0	636.63	0	167.068	290.421	663.566	264.463	855.892	272.61	255.475	0	336.995	0	385.866
K02136: F-type H+-transporting ATPase subunit gamma	476.036	1283.67	486.695	1242.94	485.452	748.714	547.334	422.477	705.664	1352.4	1108.74	1012.99	728.411	948.354	830.627	883.633	539.196
K02137: F-type H+-transporting ATPase subunit O	941.23	1096.09	902.842	0	1128.04	808.922	1015.98	575.056	1174.35	1064.25	1115.95	721.499	1260.18	1435.58	681.086	819.724	1014.42
K00976: fucose-1-phosphate guanylyltransferase [EC:2.7.7.30]	63.9414	80.2476	0	0	0	0	103.708	0	0	0	0	55.9513	0	0	0	0	0
K01679: fumarate hydratase, class II [EC:4.2.1.2]	212.641	0	0	0	0	0	0	0	281.435	0	0	190.066	0	0	157.723	0	0
K01555: fumarylacetoacetase [EC:3.7.1.2]	286.365	0	0	0	321.361	269.19	138.366	0	0	0	516.474	0	0	0	206.415	0	0
K06228: fused [EC:2.7.11.1]	36.8879	0	0	0	0	0	50.0379	0	0	0	0	63.9641	122.911	144.103	106.186	0	79.975
K12900: FUS-interacting serine-arginine-rich protein 1	0	0	0	0	0	0	0	36.1624	0	0	0	0	0	92.8045	0	50.5976	92.1326
K13360: FXYD domain-containing ion transport regulator 1	311.671	173.078	249.572	0	339.238	271.796	413.564	532.326	0	0	0	0	0	0	0	0	51.9283
K17698: FYN binding protein	0	0	0	0	0	0	0	53.7197	202.756	0	0	0	0	0	85.2475	0	0
K08892: fyn-related kinase [EC:2.7.10.2]	0	0	0	0	0	0	0	0	0	0	0	0	0	0	0	133.401	162.023
K05723: FYVE, RhoGEF and PH domain containing 4	41.272	0	0	0	118.785	0	0	0	85.5526	0	0	103.945	107.658	0	0	0	0
K05724: FYVE, RhoGEF and PH domain containing 5/6	134.738	0	0	0	0	0	0	0	0	0	0	0	0	0	0	0	138.709
K15307: G protein pathway suppressor 2	0	0	0	0	0	0	0	118.709	0	0	0	0	0	0	0	0	0
K08458: G protein-coupled receptor 116	112.543	146.806	224.382	0	0	103.83	109.083	134.137	0	0	0	119.828	0	0	0	0	0
K08462: G protein-coupled receptor 125	57.7366	0	0	0	0	0	44.3624	0	0	0	0	0	167.62	0	77.2627	0	38.5741
K08465: G protein-coupled receptor 133	122.354	0	0	0	0	0	79.6229	285.437	0	0	0	0	0	0	136.026	0	0
K08438: G protein-coupled receptor 160	0	0	0	0	0	0	0	0	0	164.535	0	0	380.953	0	0	0	0
K08404: G protein-coupled receptor 17	0	0	0	0	0	0	0	166.361	0	0	0	0	0	0	0	0	0
K04318: G protein-coupled receptor 21	111.463	264.866	0	0	0	0	0	91.2966	0	291.439	0	75.4908	0	209.622	317.429	0	0
K04319: G protein-coupled receptor 22	0	165.887	0	0	0	0	0	0	0	0	0	0	0	0	232.534	0	0
K08407: G protein-coupled receptor 52	58.7486	0	0	0	0	0	164.314	0	0	0	0	0	0	0	132.237	0	0
K08291: G protein-coupled receptor kinase [EC:2.7.11.16]	64.0501	0	0	0	188.531	159.378	118.267	106.177	0	0	0	0	0	0	0	0	0
K12487: G protein-coupled receptor kinase interactor 2	40.4794	53.9408	0	0	0	0	22.0301	39.1828	0	0	0	0	0	92.8144	28.4506	0	0
K08468: G protein-coupled receptor, family C, group 5, member A	0	0	0	0	0	0	0	0	0	0	0	0	0	0	0	0	153.394
K08341: GABA(A) receptor-associated protein	241.616	245.317	327.927	141.568	326.927	348.837	376.698	305.627	150.118	348.415	372.938	114.672	227.411	266.201	227.976	260.668	220.249
K09441: GA-binding protein transcription factor, alpha	88.4869	90.9125	0	0	54.1025	75.8884	71.4185	72.6209	95.4584	0	0	61.3581	97.1767	148.559	59.5968	99.2141	71.8286
K00716: galactoside 3(4)-fucosyltransferase 3 [EC:2.4.1.65]	0	0	0	0	0	0	0	0	0	0	0	0	0	0	0	0	250.86
K01202: galactosylceramidase [EC:3.2.1.46]	89.9868	140.892	0	0	188.846	112.328	156.058	84.3612	0	136.849	0	88.705	242.858	273.527	151.259	0	80.2105
K00719: galactosylgalactosylglucosylceramide beta-D-acetylgalactosaminyltransferase [EC:2.4.1.79]	95.1367	74.7674	0	0	0	197.334	108.462	58.8034	0	0	0	78.6592	318.907	212.51	123.013	344.026	145.792
K05175: gamma-aminobutyric acid receptor subunit alpha	0	0	0	0	0	0	0	0	0	0	0	0	59.2702	0	0	0	0
K05181: gamma-aminobutyric acid receptor subunit beta	0	0	0	0	0	0	0	0	90.7235	0	0	0	0	0	0	0	0
K05185: gamma-aminobutyric acid receptor subunit epsilon	82.3597	0	0	0	0	0	0	0	0	0	0	0	0	0	0	0	0
K05186: gamma-aminobutyric acid receptor subunit gamma	0	0	0	0	0	0	0	0	0	0	0	0	163.576	0	0	0	0
K05189: gamma-aminobutyric acid receptor subunit pi	0	0	0	0	0	0	0	0	607.769	0	252.772	368.576	0	218.112	63.6702	489.17	403.323
K04615: gamma-aminobutyric acid type B receptor	14.4349	0	0	0	0	0	16.0784	8.68783	0	0	0	0	0	0	0	0	0
K01307: gamma-glutamyl hydrolase [EC:3.4.19.9]	0	0	0	0	0	0	0	0	0	223.828	0	77.4753	174.072	0	62.861	182.645	0
K00682: gamma-glutamylcyclotransferase [EC:2.3.2.4]	0	105.343	0	0	152.687	0	174.705	141.85	131.516	356.359	460.439	1067.98	201.275	0	395.72	260.101	477.903
K06172: gamma-secretase subunit APH-1A	0	0	0	0	66.5528	176.335	52.5427	0	274.004	0	0	50.7005	165.409	263.969	0	0	54.8252
K12383: ganglioside GM2 activator	99.694	139.065	194.716	0	386.17	103.759	211.573	264.654	405.065	164.463	137.343	0	186.328	0	192.178	204.965	172.877
K07372: gap junction protein, alpha 1	193.355	396.992	2459.69	0	320.61	984.139	635.342	422.316	442.119	945.86	1434.6	614.058	650.832	770.064	1139.07	918.391	662.239
K07616: gap junction protein, alpha 7	260.361	605.901	0	0	0	0	0	0	0	0	0	0	0	0	0	0	0
K01377: gastricsin	0	0	0	0	0	0	0	0	0	0	0	207.316	0	0	0	0	0
K09061: GC-rich sequence DNA-binding factor	180.824	236.437	0	0	0	261.162	190.511	253.027	0	290.149	0	237.215	85.4519	381.772	189.034	0	169.032
K01711: GDPmannose 4,6-dehydratase [EC:4.2.1.47]	30.0877	0	0	0	0	0	0	0	323.874	138.661	0	0	0	0	0	57.5507	85.937
K05768: gelsolin	188.644	0	0	0	0	0	313.355	0	0	0	0	135.329	0	0	0	0	0
K13130: gem associated protein 2	47.9199	0	0	0	0	0	0	35.4044	172.611	140.46	0	0	0	0	0	0	0
K13133: gem associated protein 5	101.796	0	0	0	0	0	0	0	0	0	0	0	0	0	0	0	0
K13134: gem associated protein 6	0	89.3222	258.987	0	0	0	0	75.884	130.737	0	0	0	0	0	0	0	0
K11310: general transcription factor 3C polypeptide 4	109.885	0	0	0	0	203.258	116.266	144.707	233.401	0	0	0	225.192	0	89.9196	0	204.932
K15376: gephyrin [EC:2.10.1.1 2.7.7.75]	33.3507	0	0	0	0	0	0	19.446	0	0	0	0	0	0	44.531	0	0
K00804: geranylgeranyl diphosphate synthase, type III [EC:2.5.1.1 2.5.1.10 2.5.1.29]	133.391	96.9418	0	0	0	0	91.3923	0	0	392.785	0	289.615	176.403	0	139.287	0	0
K11713: geranylgeranyl transferase type-1 subunit beta	55.8354	154.577	52.8485	0	0	79.3984	57.7792	64.0877	0	38.3854	292.941	73.0107	84.3784	124.41	147.789	117.821	99.5408
K10732: GINS complex subunit 1	0	0	0	0	0	0	0	0	129.009	0	0	0	139.243	0	0	0	0
K05771: glucocorticoid receptor	228.732	288.914	185.645	0	268.427	312.858	165.51	192.141	134.724	0	0	72.2972	111.43	0	95.6645	108.197	0
K05732: glucocorticoid receptor DNA-binding factor 1	123.949	213.081	0	0	0	242.112	137.847	130.366	237.405	224.507	0	184.486	186.752	371.297	136.221	237.086	89.4368
K01053: gluconolactonase [EC:3.1.1.17]	32.9714	0	0	0	0	0	0	0	0	0	0	0	0	0	0	0	0
K02564: glucosamine-6-phosphate deaminase [EC:3.5.99.6]	223.187	0	0	0	0	0	0	0	0	0	0	0	169.242	0	0	0	0
K00820: glucosamine--fructose-6-phosphate aminotransferase (isomerizing) [EC:2.6.1.16]	152.722	187.646	85.4229	300.271	174.036	164.441	192.046	101.842	211.287	118.063	247.325	104.228	108.217	152.549	62.6674	191.843	136.308
K00621: glucosamine-phosphate N-acetyltransferase [EC:2.3.1.4]	90.3666	96.0191	233.995	121.271	0	116.783	149.595	186.223	153.431	0	148.102	296.533	235.466	245.661	66.3225	119.089	91.8864
K03495: glucose inhibited division protein A	39.0537	57.595	0	0	0	77.6163	61.2372	44.257	0	0	0	0	0	0	0	0	0
K11809: glucose-1,6-bisphosphate synthase [EC:2.7.1.106]	69.9653	0	0	0	0	0	0	0	0	0	132.135	0	102.93	182.257	0	161.888	204.289
K01084: glucose-6-phosphatase [EC:3.1.3.9]	149.695	0	0	0	174.628	0	170.307	150.205	358.377	0	180.799	312.654	324.347	544.776	191.992	320.598	254.367
K00036: glucose-6-phosphate 1-dehydrogenase [EC:1.1.1.49 1.1.1.363]	0	0	0	0	0	0	0	0	125.539	0	0	0	0	0	0	127.336	42.3415
K01810: glucose-6-phosphate isomerase [EC:5.3.1.9]	72.4837	53.9827	118.29	113.201	93.2187	105.026	65.8338	94.4491	205.013	101.756	137.178	68.7882	133.215	163.737	110.646	176.732	135.624
K00699: glucuronosyltransferase [EC:2.4.1.17]	0	0	0	0	0	0	0	0	450.378	283.683	0	148.666	0	959.458	140.426	436.873	348.083
K02366: glucuronyl/N-acetylglucosaminyl transferase EXT1 [EC:2.4.1.224 2.4.1.225]	41.9975	31.5884	0	106.562	0	0	47.0599	43.6605	89.1459	0	40.9584	57.1749	68.7555	177.979	70.518	0	44.0196
K02367: glucuronyl/N-acetylglucosaminyl transferase EXT2 [EC:2.4.1.224 2.4.1.225]	148.382	167.052	160.401	101.72	117.446	109.773	222.941	124.651	213.36	81.7111	0	101.496	174.792	100.39	178.722	125.594	81.2523
K01301: glutamate carboxypeptidase II	51.4377	0	0	0	0	0	87.6502	129.708	0	0	0	103.078	268.527	112.616	89.265	0	61.35
K01580: glutamate decarboxylase [EC:4.1.1.15]	0	0	0	0	0	0	0	0	0	191.942	154.239	238.318	0	0	196.105	0	0
K00261: glutamate dehydrogenase (NAD(P)+) [EC:1.4.1.3]	91.788	112.053	54.814	0	83.3321	0	151.387	104.445	0	0	0	52.4302	70.7387	98.5963	62.4115	0	86.1665
K05198: glutamate receptor 2	41.1669	135.945	0	0	0	0	62.9921	29.2173	0	161.627	0	0	0	108.485	0	0	48.9121
K05209: glutamate receptor ionotropic, NMDA 2A	53.7362	0	0	0	0	0	0	0	0	0	0	0	0	0	0	0	0
K11204: glutamate--cysteine ligase catalytic subunit [EC:6.3.2.2]	50.2847	62.128	0	0	167.554	136.405	146.554	80.9647	228.021	313.545	262.714	121.414	196.549	294.253	263.772	342.752	211.745
K01425: glutaminase [EC:3.5.1.2]	176.304	237.277	0	76.7533	0	212.186	79.7864	171.664	264.599	0	91.5258	33.6247	97.1687	0	54.7971	100.115	71.893
K01915: glutamine synthetase [EC:6.3.1.2]	380.26	391.123	664.999	331.756	868.161	499.209	776.63	382.714	525.756	309.4	512.013	524.063	466.44	456.463	437.367	924.93	341.519
K00683: glutaminyl-peptide cyclotransferase	0	0	0	0	0	0	0	0	0	196.375	351.7	0	0	0	137.265	0	0
K01886: glutaminyl-tRNA synthetase [EC:6.1.1.18]	81.6128	0	0	0	428.367	68.1524	141.598	203.932	250.484	266.348	429.922	105.249	135.819	328.809	191.442	259.091	192.359
K11141: glutamyl aminopeptidase [EC:3.4.11.7]	143.932	239.755	0	0	0	0	199.069	262.504	0	0	0	0	0	0	172.312	0	79.814
K03676: glutaredoxin 3	251.218	0	1051.12	0	0	207.474	17.4187	0	967.375	125.2	846.062	219.556	0	0	147.256	621.153	357.63
K00432: glutathione peroxidase [EC:1.11.1.9]	328.364	446.865	80.6069	864.205	565.015	648.457	352.934	346.004	1080.81	205.635	280.056	215.242	374.189	673.134	504.569	566.883	489.93
K00383: glutathione reductase (NADPH) [EC:1.8.1.7]	86.6865	183.134	0	505.726	284.309	184.859	112.595	140.732	273.327	162.909	234.243	440.749	198.476	333.744	118.524	264.864	300.773
K00799: glutathione S-transferase [EC:2.5.1.18]	2871.66	5255.68	6444.56	5261.31	6924.93	6288.14	2446.33	4019.18	5343.73	1757.45	4401.45	5650.96	3622.48	5720.39	2904.18	4077.21	5956.31
K13299: glutathione S-transferase kappa 1 [EC:2.5.1.18]	0	0	0	0	0	0	80.7889	66.5044	0	0	0	0	0	0	0	180.209	242.08
K00134: glyceraldehyde 3-phosphate dehydrogenase [EC:1.2.1.12]	557.398	543.293	709.715	1046.41	646.811	806.783	387.177	532.141	1720.02	642.519	1330.74	737.654	901.648	1271.15	1318.05	1286.82	972.743
K00864: glycerol kinase [EC:2.7.1.30]	135.992	0	0	280.729	0	152.445	59.5549	80.6457	176.287	0	314.574	94.7615	192.423	124.716	79.6786	156.296	153.212
K00006: glycerol-3-phosphate dehydrogenase (NAD+) [EC:1.1.1.8]	67.9756	0	0	0	0	0	102.708	213.501	0	0	0	0	79.902	0	105.062	0	0
K00111: glycerol-3-phosphate dehydrogenase [EC:1.1.5.3]	158.214	0	0	0	0	0	132.378	120.039	0	0	0	0	249.589	0	0	0	222.33
K00629: glycerol-3-phosphate O-acyltransferase 1/2 [EC:2.3.1.15]	0	111.36	0	0	0	0	0	62.9021	0	0	0	0	128.941	0	247.228	0	65.3804
K13506: glycerol-3-phosphate O-acyltransferase 3/4 [EC:2.3.1.15]	170.909	361.709	530.03	0	54.0209	216.574	128.812	124.797	195.781	0	0	204.152	241.94	157.558	205.654	0	341.126
K00649: glyceronephosphate O-acyltransferase [EC:2.3.1.42]	157.156	253.976	345.117	693.721	274.554	292.157	201.692	118.144	439.063	402.296	248.04	205.361	225.856	183.76	217.818	130.348	213.684
K18695: glycerophosphocholine phosphodiesterase GPCPD1 [EC:3.1.4.2]	138.227	227.688	79.0746	368.428	336.882	237.483	130.192	110.085	144.027	1082.33	456.564	326.557	319.675	271.256	573.581	187.268	309.88
K00613: glycine amidinotransferase [EC:2.1.4.1]	111.419	0	0	244.589	258.34	0	0	0	0	0	0	0	0	140.197	93.5818	0	60.1364
K02437: glycine cleavage system H protein	69.2073	131.854	177.494	228.255	96.726	129.692	60.4501	104.161	74.4584	169.129	125.298	149.729	291.759	217.445	119.401	219.704	81.1943
K00281: glycine dehydrogenase [EC:1.4.4.2]	0	0	0	0	0	0	0	0	0	0	0	0	203.131	0	0	0	0
K00600: glycine hydroxymethyltransferase [EC:2.1.2.1]	0	0	0	0	0	0	0	69.0526	293.933	0	0	0	0	0	0	0	0
K05196: glycine receptor beta	0	92.3233	0	0	0	0	0	0	0	0	0	61.3068	127.361	205.302	87.2923	0	0
K08822: glycogen synthase kinase 3 alpha [EC:2.7.11.26]	0	0	0	0	31.5782	0	24.8593	25.1202	0	0	0	30.8598	78.3058	24.893	42.0028	0	15.6152
K03083: glycogen synthase kinase 3 beta [EC:2.7.11.26]	90.9296	123.945	210.33	106.365	63.5178	96.9227	44.6246	50.6191	103.35	70.9324	189.224	78.912	133.055	72.8455	50.8235	81.93	66.2938
K00750: glycogenin glucosyltransferase	100.481	148.887	207.3	0	0	0	171.479	146.391	112.633	0	0	0	102.861	127.246	57.1729	0	60.8756
K06576: glycophorin C	205.65	566.165	655.952	601.734	0	479.135	430.984	0	425.852	0	0	677.207	0	223.571	341.355	83.0305	254.204
K00717: glycoprotein 6-alpha-L-fucosyltransferase [EC:2.4.1.68]	45.7778	0	0	128.677	0	56.0932	0	0	111.281	0	0	65.5732	72.7869	0	0	57.714	33.9004
K00731: glycoprotein-N-acetylgalactosamine 3-beta-galactosyltransferase [EC:2.4.1.122]	0	0	0	0	0	0	0	0	0	0	0	162.321	0	0	0	0	363.374
K05294: glycosylphosphatidylinositol deacylase [EC:3.-.-.-]	101.963	165.324	0	164.285	0	126.608	131.504	69.1404	0	0	0	0	138.734	0	137.958	0	0
K09668: glycosyltransferase-like protein LARGE [CAZy:GT49]	19.6383	0	0	0	41.5095	28.7763	0	15.9322	0	129.542	0	0	0	0	0	0	0
K00671: glycylpeptide N-tetradecanoyltransferase	179.445	179.934	154.338	325.77	90.7443	154.388	146.362	134.063	360.741	100.2	208.02	60.3345	98.8152	103.372	79.1153	156.675	101.087
K01880: glycyl-tRNA synthetase [EC:6.1.1.14]	195.768	311.199	0	284.501	297.257	261.102	112.829	182.197	297.952	237.935	420.969	339.973	229.634	209.006	200.118	351.217	220.924
K00049: glyoxylate/hydroxypyruvate reductase [EC:1.1.1.79 1.1.1.81]	0	0	0	0	0	0	126.749	196.891	0	0	0	0	0	0	124.505	0	277.738
K08109: glypican 3	36.9871	38.6095	0	0	46.4597	51.4288	35.7128	0	0	0	0	0	77.068	0	56.7108	0	45.3769
K08110: glypican 4	136.602	0	0	0	0	229.745	111.176	70.8486	0	0	0	0	162.326	0	75.0696	0	95.1243
K08112: glypican 6	70.9372	0	297.698	433.118	0	0	0	74.9334	0	0	0	205.465	172.955	0	100.735	0	0
K00364: GMP reductase [EC:1.7.1.7]	26.8782	0	0	0	0	0	0	22.6485	0	0	0	28.56	0	0	23.497	0	169.714
K01951: GMP synthase (glutamine-hydrolysing) [EC:6.3.5.2]	85.2703	100.201	176.23	0	104.214	0	76.7696	85.8752	211.003	73.1883	74.2381	52.7039	125.8	78.2679	86.2938	70.2141	50.8171
K06816: golgi apparatus protein 1	103.372	73.8095	112.638	145.283	117.129	137.071	112.759	124.909	66.3185	86.2884	176.079	51.1918	124.014	79.4289	110.059	89.0454	72.136
K15620: golgi phosphoprotein 3	474.012	405.788	642.412	359.301	451.941	672.385	383.029	362.783	609.329	409.798	541.59	382.69	472.156	548.548	477.663	505.767	420.751
K08495: golgi SNAP receptor complex member 1	118.329	102.522	0	0	74.4848	112.871	77.5405	108.839	62.2283	148.481	119.584	77.5748	61.8855	62.2271	102.857	73.4301	65.9773
K18443: golgi-specific brefeldin A-resistance guanine nucleotide exchange factor 1	99.3418	0	0	0	0	0	191.336	205.007	0	0	0	291.621	193.655	0	192.419	201.809	213.443
K08283: Goodpasture-antigen-binding protein kinase	8.01545	0	0	0	0	0	0	8.33708	0	0	0	0	0	0	17.8406	0	0
K01352: granzyme A [EC:3.4.21.78]	0	0	0	0	0	0	136.025	0	0	0	214.156	0	0	0	0	347.476	0
K08663: granzyme K	0	0	0	0	0	0	147.33	0	0	0	0	0	0	0	180.002	234.271	0
K09593: GRB2-associated-binding protein 1	193.382	450.579	364.843	303.615	246.902	290.965	353.52	243.195	0	404.747	189.381	114.503	129.033	292.785	203.023	163.724	62.1893
K04402: growth arrest and DNA-damage-inducible protein	0	0	0	1013.19	563.834	0	0	0	0	0	0	0	0	0	0	0	0
K05464: growth arrest-specific 6	125.364	0	0	0	0	232.665	158.893	169.92	0	0	0	0	0	0	0	0	0
K08091: growth factor receptor bound protein 2-associated protein 2	178.687	188.865	243.443	0	204.693	299.737	263.546	193.145	0	0	0	224.486	0	0	229.424	222.146	85.1644
K04364: growth factor receptor-binding protein 2	77.5759	62.3342	164.53	158.998	86.9718	90.4083	55.6415	81.2538	235.274	62.6894	69.5237	41.707	126.685	90.4085	93.4733	94.4091	54.6031
K05080: growth hormone receptor	156.738	167.396	0	0	125.59	118.135	0	134.214	0	0	0	213.596	0	0	0	0	0
K07846: GTP binding protein overexpressed in skeletal muscle	74.0695	0	174.857	0	0	134.258	104.206	0	0	0	212.275	0	0	0	77.8298	0	65.1584
K02833: GTPase HRas	18.5339	0	0	0	0	0	15.3458	0	68.5381	0	0	0	0	0	37.2587	123.721	34.7156
K07827: GTPase KRas	81.5388	86.2283	154.804	79.3447	130.269	98.7496	38.0981	85.5968	78.8341	187.109	126.806	136.466	143.721	140.605	95.7061	302.311	55.3999
K07828: GTPase NRas	41.4099	62.2566	200.27	252.483	0	49.7792	94.9328	52.6345	158.863	118.9	53.5021	119.369	185.549	81.848	73.4251	246.986	104.446
K07936: GTP-binding nuclear protein Ran	177.409	274.252	374.3	764.253	211.774	122.76	179.561	329.05	474.072	133.75	402.78	188.51	650.891	263.809	373.153	999.801	587.061
K03595: GTP-binding protein Era	98.9409	0	0	0	0	0	156.212	150.177	0	0	0	0	182.513	0	197.458	211.286	116.334
K07953: GTP-binding protein SAR1 [EC:3.6.5.-]	275.407	421.467	569.447	220.004	418.436	336.927	211.382	397.109	215.121	325.222	254.959	366.566	326.207	493.727	326.8	364.313	305.568
K01487: guanine deaminase [EC:3.5.4.3]	0	0	0	0	0	0	0	0	0	0	0	122.871	0	0	0	67.2217	334.283
K04630: guanine nucleotide-binding protein G(i) subunit alpha	367.064	484.733	488.395	526.602	310.517	479.271	414.197	448.845	315.777	319.743	395.553	169.089	419.55	519.737	425.185	418.862	424.838
K04546: guanine nucleotide-binding protein G(I)/G(S)/G(O) subunit gamma-11	556.008	499.753	199.458	75.8199	162.262	290.735	681.603	500.696	0	0	537.313	391.842	0	72.2577	173.594	0	83.6568
K04347: guanine nucleotide-binding protein G(I)/G(S)/G(O) subunit gamma-12	115.625	0	660.494	0	0	0	0	386.843	0	0	0	0	0	0	0	0	0
K04542: guanine nucleotide-binding protein G(I)/G(S)/G(O) subunit gamma-5	59.7934	71.4505	0	0	0	82.1392	80.6758	60.6732	0	0	59.0177	54.8263	22.3987	181.733	30.0094	0	0
K04536: guanine nucleotide-binding protein G(I)/G(S)/G(T) subunit beta-1	126.82	41.312	71.1993	0	72.3402	153.336	99.1911	78.3255	157.902	62.3283	0	50.379	52.3747	118.968	113.036	126.646	81.134
K04634: guanine nucleotide-binding protein G(q) subunit alpha	156.023	284.983	227.569	266.55	172.877	193.962	169.607	137.131	121.266	168.382	143.433	193.193	136.848	158.509	122.81	131.772	170.267
K04632: guanine nucleotide-binding protein G(s) subunit alpha	50.8726	43.9502	49.0961	0	89.8921	77.246	49.5915	68.5915	101.389	41.2622	45.5198	34.1787	460.161	188.284	70.8312	0	85.8985
K04635: guanine nucleotide-binding protein subunit alpha-11	50.6457	0	56.1641	0	79.4934	84.4051	123.986	71.5276	111.624	51.0065	0	29.7302	0	85.7992	63.9331	0	91.8965
K04346: guanine nucleotide-binding protein subunit alpha-12	55.6541	0	0	0	78.7274	118.115	25.3762	48.6764	0	0	0	0	0	0	0	0	0
K04639: guanine nucleotide-binding protein subunit alpha-13	103.987	70.404	112.368	234.119	134.523	85.3707	81.7171	140.752	212.968	58.4854	143.901	0	54.5381	110.564	60.0387	171.713	116.249
K04636: guanine nucleotide-binding protein subunit alpha-14	174.89	243.441	557.033	0	0	0	93.712	49.7567	0	0	0	114.368	0	0	107.932	0	115.713
K14753: guanine nucleotide-binding protein subunit beta-2-like 1 protein	132.766	78.0681	78.9105	51.3235	320.803	174.749	283.556	116.56	113.512	51.5835	25.7351	38.1094	80.4804	134.633	263.5	185.704	105.71
K04538: guanine nucleotide-binding protein subunit beta-4	0	147.495	0	0	0	80.751	0	0	0	0	0	0	0	0	0	0	0
K04539: guanine nucleotide-binding protein subunit beta-5	0	0	0	77.8916	0	0	0	0	0	0	0	0	0	0	0	0	0
K12318: guanylate cyclase soluble subunit alpha [EC:4.6.1.2]	467.745	650.678	608.921	0	156.72	367.956	421.75	496.829	360.81	146.811	0	247.302	172.749	281.661	261.196	388.016	274.961
K12319: guanylate cyclase soluble subunit beta [EC:4.6.1.2]	93.7967	115.696	154.401	0	0	55.1488	66.6762	63.8836	98.3366	0	0	0	97.5512	45.7239	22.0959	95.3971	51.3687
K00942: guanylate kinase [EC:2.7.4.8]	113.708	0	0	0	0	194.418	0	228.082	421.599	0	0	42.6066	110.876	96.2079	0	519.334	0
K11129: H/ACA ribonucleoprotein complex subunit 2	54.4282	0	0	0	154.773	177.763	502.413	162.568	0	189.388	116.646	50.9584	81.4858	144.043	390.485	161.875	64.3439
K11130: H/ACA ribonucleoprotein complex subunit 3	497.131	1874.52	6175.72	0	1782.2	1542.93	699.838	165.157	884.44	2554.07	1824.26	767.003	4797.32	3370.67	3096.97	1810.1	1902.43
K11131: H/ACA ribonucleoprotein complex subunit 4 [EC:5.4.99.-]	51.7866	0	0	0	0	96.1068	50.3171	90.4689	80.7166	0	0	0	61.1331	57.474	29.8107	0	53.7304
K08879: heat shock 22kDa protein 8	334.329	352.409	323.934	0	420.975	240.041	487.537	350.379	388.135	0	501.758	0	0	317.277	280.554	228.717	270.605
K09544: heat shock 27kDa protein 3	0	0	0	0	0	0	311.923	0	0	0	0	0	0	0	0	0	0
K09546: heat shock 27kDa protein 7	44.5333	0	0	0	0	0	0	21.658	0	0	0	0	0	0	0	0	0
K03283: heat shock 70kDa protein 1/8	662.033	256.297	305.424	399.965	2222.8	443.927	404.62	777.306	1188.35	277.065	5603.5	374.057	752.346	567.595	319.129	466.428	970.86
K09489: heat shock 70kDa protein 4	291.734	166.658	255.428	0	145.343	251.667	138.31	234.356	455.775	189.519	570.774	348.188	164.124	436.827	186.065	212.732	279.317
K09490: heat shock 70kDa protein 5	45.9825	29.133	55.1407	80.218	89.2719	48.8743	55.3173	50.1896	137.391	119.437	247.673	69.5709	103.946	181.177	98.0428	141.309	115.918
K09485: heat shock protein 110kDa	58.6644	78.8172	89.8726	0	64.9168	82.6639	59.5308	45.0202	90.062	123.722	864.743	127.898	72.3502	140.307	56.6545	86.0497	118.486
K09487: heat shock protein 90kDa beta	758.908	975.529	1271.98	2362.55	709.402	727.586	710.638	778.124	1883.57	2574.34	3000.54	1933.93	3031.57	1504.78	1434.67	1346.94	1677.93
K09543: heat shock protein beta-2	0	0	0	0	0	0	0	77.8955	0	0	0	0	0	0	0	0	0
K09414: heat shock transcription factor 1	148.243	0	0	0	0	0	154.522	137.942	0	0	0	0	259.768	0	131.7	0	0
K09415: heat shock transcription factor 2	92.1088	107.692	0	0	0	82.0691	70.519	127.772	0	0	139.207	120.991	82.1186	123.336	176.975	165.248	139.465
K09417: heat shock transcription factor 4	45.6764	0	0	0	0	0	0	0	0	0	0	0	0	0	76.0164	0	0
K06231: hedgehog interacting protein	0	0	0	0	0	0	0	0	0	0	0	103.736	0	0	84.573	0	0
K02493: HemK protein	364.635	0	0	0	0	241.512	151.821	0	0	0	0	0	0	0	0	0	152.269
K13822: hemoglobin subunit alpha	505.575	86.9827	296.223	794.002	675.506	224.138	105.148	900.925	0	0	116.188	251.718	0	0	0	156.806	343.653
K02513: heparan sulfate 2-O-sulfotransferase HS2ST1 [EC:2.8.2.-]	16.3251	0	0	152.425	25.1278	0	20.2279	15.0401	0	72.9567	64.0591	30.4552	50.3518	0	38.0501	0	0
K02514: heparan sulfate 6-O-sulfotransferase HS6ST1 [EC:2.8.2.-]	0	0	0	0	0	0	0	0	136.32	0	0	0	51.3367	0	0	0	52.1286
K02576: heparan sulfate N-deacetylase/N-sulfotransferase NDST1 [EC:3.1.1.- 2.8.2.-]	73.3591	0	0	0	169.786	0	77.938	0	122.57	0	0	107.724	0	0	0	0	39.9859
K02577: heparan sulfate N-deacetylase/N-sulfotransferase NDST2 [EC:3.1.1.- 2.8.2.-]	54.5171	0	0	0	0	0	53.3229	49.3672	0	0	0	0	0	131.681	0	0	96.7417
K06255: heparan sulfate proteoglycan 2 (perlecan)	107.562	135.665	247.64	446.563	152.266	264.712	179.74	177.877	315.874	0	0	134.014	156.938	0	107.22	187.652	114.187
K10532: heparan-alpha-glucosaminide N-acetyltransferase [EC:2.3.1.78]	33.3552	39.8881	0	0	0	0	57.2389	45.2875	0	0	0	0	0	0	36.513	0	0
K07965: heparanase 2 [EC:3.2.1.-]	0	0	0	0	0	0	18.3457	0	0	0	0	0	0	0	0	0	0
K08523: heparin-binding EGF-like growth factor	0	98.2834	0	414.424	0	0	0	0	0	0	227.329	0	0	0	0	0	202.198
K01793: heparosan-N-sulfate-glucuronate 5-epimerase [EC:5.1.3.17]	40.941	0	0	0	0	0	0	0	0	251.57	0	0	151.082	0	117.706	0	142.433
K09057: hepatic leukemia factor	62.1604	69.4173	0	0	0	121.944	115.699	49.9146	0	0	0	0	0	0	0	0	0
K12182: hepatocyte growth factor-regulated tyrosine kinase substrate	61.536	0	0	0	0	0	0	70.5411	201.055	0	0	0	0	0	0	0	83.2817
K08037: hepatocyte nuclear factor 4-gamma	0	0	0	0	0	0	0	0	156.968	0	0	0	0	0	0	0	0
K14735: hephaestin [EC:1.16.3.1]	0	0	0	0	0	0	73.521	59.0834	0	0	0	0	0	0	0	0	0
K08665: hepsin [EC:3.4.21.106]	0	0	0	0	0	0	0	0	101.702	0	0	0	0	0	0	0	0
K12741: heterogeneous nuclear ribonucleoprotein A1/A3	1733.82	936.296	625.028	632.548	956.667	1366.31	971.672	1575.53	973.602	1499.97	1017.09	564.103	901.43	1097.13	1010.67	1030.11	901.062
K12884: heterogeneous nuclear ribonucleoprotein C1/C2	413.488	514.547	643.844	664.236	686.771	455.116	453.563	401.303	626.532	640.332	611.956	487.582	596.605	649.582	589.713	490.37	522.139
K12885: heterogeneous nuclear ribonucleoprotein G	88.0222	128.785	0	0	180.22	144.902	142.714	106.107	157.054	0	199.947	94.427	298.361	126.7	129.537	190.195	120.661
K12886: heterogeneous nuclear ribonucleoprotein K	379.833	473.597	615.157	595.823	522.799	507.863	494.891	355.475	471.1	589.064	600.74	561.156	595.764	634.769	596.531	706.764	528.605
K12887: heterogeneous nuclear ribonucleoprotein M	676.26	795.871	467.417	0	418.023	312.572	259.259	731.546	357.704	1018.68	533.346	747.808	513.711	410.702	320.671	488.798	334.507
K12888: heterogeneous nuclear ribonucleoprotein U	117.775	76.2185	70.3491	102.059	100.874	166.04	94.4141	154.877	137.618	82.3694	82.1834	140.691	154.998	115.088	145.09	148.642	101.232
K00844: hexokinase [EC:2.7.1.1]	0	0	0	0	0	0	0	0	0	260.818	0	108.492	0	133.964	149.056	0	129.776
K12373: hexosaminidase [EC:3.2.1.52]	1141.9	1560.38	953.419	2023.74	1089.81	1692.06	1125.19	1059.4	1539.21	2068.91	2015.64	1653.91	975.747	1967.89	1803.29	2174.73	1319.88
K13937: hexose-6-phosphate dehydrogenase [EC:1.1.1.47 3.1.1.31]	241.626	0	0	0	357.419	0	220.715	0	0	0	0	0	0	0	0	0	212.787
K18436: high affinity cAMP-specific 3',5'-cyclic phosphodiesterase 7 [EC:3.1.4.53]	157.845	213.186	467.888	0	144.093	298.791	245.268	133.601	0	0	0	0	0	0	0	0	0
K18437: high affinity cAMP-specific and IBMX-insensitive 3',5'-cyclic phosphodiesterase 8 [EC:3.1.4.53]	68.0494	118.291	0	0	0	75.6731	57.5901	43.0662	0	0	0	0	0	0	46.0485	0	30.2444
K06498: high affinity immunoglobulin gamma Fc receptor I	51.7438	0	326.41	0	200.674	0	84.6581	0	455.483	0	83.2719	158.205	220.004	168.975	216.64	281.033	39.2504
K09282: high mobility group AT-hook protein 1	197.845	125.502	288.134	0	0	280.662	170.381	104.381	1834.99	444.303	553.885	721.067	1824.23	399.073	605.576	1049.68	587.027
K10802: high mobility group protein B1	805.945	511.077	325.609	0	311.027	383.352	256.645	468.454	482.687	404.529	532.6	158.494	655.112	508.661	270.531	374.485	674.364
K11295: high mobility group protein B2	164.65	0	0	0	0	0	80.3161	123.294	0	0	0	0	317.237	109.71	131.736	0	71.0568
K11296: high mobility group protein B3	0	0	0	0	0	0	0	0	52.4853	0	235.859	120.998	500.302	0	43.0435	149.101	257.493
K11299: high-mobility group nucleosome-binding domain-containing protein 1	0	0	0	0	0	0	0	0	0	49.3263	0	0	0	0	0	0	0
K11300: high-mobility group nucleosome-binding domain-containing protein 2	0	0	0	0	0	0	34.2929	23.6175	0	0	0	52.3058	149.896	0	0	0	0
K11301: high-mobility group nucleosome-binding domain-containing protein 3	505.608	0	722.045	0	301.549	393.342	213.328	211.183	0	525.243	483.631	1371.45	689	644.377	301.178	421.398	838.262
K00546: histamine N-methyltransferase [EC:2.1.1.8]	209.305	473.995	821.653	1067.47	353.544	630.88	436.192	587.943	404.323	323.998	0	119.648	101.689	551.517	541.565	448.591	343.215
K01590: histidine decarboxylase [EC:4.1.1.22]	0	0	0	0	0	0	0	0	0	0	0	50.0709	0	0	0	0	0
K01892: histidyl-tRNA synthetase [EC:6.1.1.21]	134.602	0	0	0	97.3349	26.069	36.6355	144.978	223.245	93.4372	0	0	88.7253	206.687	113.159	116.926	148.261
K00653: histone acetyltransferase	137.368	0	0	0	0	0	0	382.233	0	0	0	0	0	0	0	0	251.477
K06062: histone acetyltransferase [EC:2.3.1.48]	88.2135	58.4542	151.958	169.1	109.817	84.4781	95.3906	106.08	78.0438	0	0	94.4234	0	0	79.86	239.514	117.1
K11303: histone acetyltransferase 1 [EC:2.3.1.48]	97.2777	63.1252	0	153.415	67.191	218.101	140.774	63.0206	63.392	70.8887	154.242	54.3465	135.715	74.0721	82.3458	75.0373	45.2915
K11304: histone acetyltransferase HTATIP [EC:2.3.1.48]	42.7289	14.1063	0	0	66.1929	59.2822	71.4194	77.3322	61.5426	20.3774	156.111	25.7065	21.8895	22.8347	48.8097	41.5461	43.8975
K11308: histone acetyltransferase MYST1	15.9045	100.911	0	0	15.7023	0	37.9754	18.7539	0	0	0	0	17.9847	0	11.9872	0	18.9763
K11307: histone acetyltransferase MYST2	33.7343	29.83	35.5062	34.2314	24.5795	42.1268	44.3444	33.2612	27.6367	25.5599	17.8252	23.3142	25.0013	36.1234	25.7742	22.6923	21.3135
K11305: histone acetyltransferase MYST3 [EC:2.3.1.48]	98.8242	94.9715	0	0	0	125.94	108.558	98.882	103.437	0	0	135.563	117.786	0	79.5698	0	70.0557
K11306: histone acetyltransferase MYST4	119.812	116.357	114.835	0	138.51	140.113	107.874	134.937	0	127.056	0	91.7057	179.971	74.9438	80.2239	97.7499	53.7065
K11323: histone arginine demethylase JMJD6	26.5121	0	0	0	0	0	0	0	74.3538	0	0	0	22.8545	0	0	0	0
K10753: histone chaperone ASF1	153.644	0	0	416.143	0	114.783	61.3503	45.965	0	130.426	103.035	62.6983	87.5646	0	102.636	120.549	73.014
K06067: histone deacetylase 1/2 [EC:3.5.1.98]	273.842	311.35	312.378	443.116	320.152	291.956	291.087	251.802	499.456	537.292	520.427	304.379	573.719	477.157	517.259	389.743	362.071
K11418: histone deacetylase 11 [EC:3.5.1.98]	52.7559	0	0	0	0	0	0	0	0	0	0	0	49.4848	0	0	0	0
K11404: histone deacetylase 3 [EC:3.5.1.98]	55.6204	48.7243	69.6214	0	96.8199	55.453	72.6946	35.4659	97.7092	0	0	0	73.8423	73.4359	62.6495	79.5101	63.1308
K14324: histone deacetylase complex subunit SAP18	57.8022	83.8633	147.031	64.682	102.801	58.9361	89.9298	77.045	0	94.397	82.6761	67.8341	84.2576	110.318	93.2284	97.9635	97.0675
K11447: histone demethylase [EC:1.14.11.-]	21.6428	30.9023	0	0	27.9617	35.423	29.5227	22.1347	32.9123	43.2728	0	30.5836	38.0389	39.8086	19.8208	48.6451	18.8936
K11446: histone demethylase JARID1	127.498	99.463	117.366	159.979	119.803	178.984	170.438	154.441	307.346	67.2717	287.071	132.445	181.663	188.908	143.331	183.989	171.173
K11251: histone H2A	132.918	249.273	24.9309	0	401.463	76.0281	226.619	184.862	316.119	257.575	31.6675	8.14215	1071.54	460.232	358.599	344.267	219.622
K11252: histone H2B	4772.55	2239.49	1478.68	0	4846.54	3803.57	3071.79	2895.65	7948.42	2836.92	2029.66	2096.94	21918.4	9350.6	5714.91	6124.35	5221.23
K11253: histone H3	180.687	56.3338	105.819	0	297.189	0	297.343	73.5155	352.541	154.823	0	106.368	978.181	333.618	185.348	305.985	280.687
K11254: histone H4	462.896	237.174	309.927	273.514	549.3	435.063	658.677	551.493	647.73	194.204	293.928	51.3691	2066.65	460.882	783.408	721.647	733.515
K10752: histone-binding protein RBBP4	259.291	285.391	494.666	215.059	455.003	400.501	240.836	232.667	425.606	285.653	361.832	354.685	487.722	323.732	381.047	454.744	294.331
K11659: histone-binding protein RBBP7	31.825	95.9556	0	0	68.4084	0	54.0412	63.2653	114.689	43.4558	0	38.1007	87.3348	98.158	57.4847	52.2178	64.0401
K06101: histone-lysine N-methyltransferase ASH1L [EC:2.1.1.43]	87.4603	83.6277	106.281	186.026	75.1329	135.552	98.8281	81.5254	88.1627	58.5569	66.5242	94.8405	48.9383	97.6334	67.7526	90.8161	53.3865
K09186: histone-lysine N-methyltransferase MLL1 [EC:2.1.1.43]	20.8115	0	0	0	0	0	0	0	0	0	0	0	0	0	0	0	0
K09188: histone-lysine N-methyltransferase MLL3 [EC:2.1.1.43]	73.1397	86.1639	0	0	66.3352	100.587	73.2265	82.3789	0	89.3481	0	65.2634	62.6999	110.94	80.2983	88.1119	79.587
K09189: histone-lysine N-methyltransferase MLL5 [EC:2.1.1.43]	106.384	58.4754	0	0	110.276	99.7011	84.576	83.1987	0	34.5558	37.5317	0	59.0332	50.2546	58.8175	44.1471	30.501
K15588: histone-lysine N-methyltransferase NSD1 [EC:2.1.1.43]	92.4604	160.57	0	0	133.813	145.285	101.332	132.386	131.988	155.628	105.282	82.3139	71.2139	116.409	93.4674	114.786	67.175
K11431: histone-lysine N-methyltransferase SETD7 [EC:2.1.1.43]	88.2625	108.71	268.716	132.261	0	182.206	165.486	56.6702	0	112.955	150.809	0	0	0	81.7215	0	59.1468
K11428: histone-lysine N-methyltransferase SETD8 [EC:2.1.1.43]	85.8668	116.809	123.86	0	74.0046	112.174	116.576	104.919	94.4934	85.7511	0	130.332	65.798	100.761	76.7835	104.594	119.182
K11421: histone-lysine N-methyltransferase SETDB1 [EC:2.1.1.43]	42.0727	0	0	0	0	0	42.1079	162.162	190.265	0	0	0	0	201.54	46.5129	0	87.8682
K18494: histone-lysine N-methyltransferase SETDB2 [EC:2.1.1.43]	79.7401	114.306	0	143.568	87.0589	118.25	84.7212	77.2391	0	0	152.327	137.863	0	0	49.1818	134.629	61.369
K11433: histone-lysine N-methyltransferase SETMAR [EC:2.1.1.43]	57.6943	250.581	184.69	0	0	158.662	57.7999	67.6677	0	0	0	88.0649	55.5366	0	61.6205	0	0
K11419: histone-lysine N-methyltransferase SUV39H [EC:2.1.1.43]	0	0	0	0	0	0	0	0	0	0	0	0	82.9992	0	0	0	0
K02503: Hit-like protein involved in cell-cycle regulation	321.235	1105.09	395.253	0	851.366	263.754	460.036	0	0	514.813	447.13	173.295	0	1091.99	0	432.164	321.558
K11789: HIV-1 Vpr-binding protein	97.8497	0	0	0	0	0	0	0	0	0	0	0	0	0	75.2692	0	0
K09313: homeobox protein cut-like	0	0	0	0	0	0	133.05	0	0	0	0	0	0	0	0	0	114.24
K09314: homeobox protein DLX1/4/6	0	0	0	0	0	0	0	0	0	0	0	38.3042	462.726	0	127.99	0	45.9549
K09315: homeobox protein DLX2/3/5	0	0	0	0	0	0	0	0	0	0	0	0	58.5151	0	0	0	0
K09317: homeobox protein EMX	214.293	325.07	0	0	0	0	146.171	237.773	0	0	0	157.345	0	0	0	81.5684	129.715
K08024: homeobox protein HEX	97.0221	0	0	0	0	0	0	0	421.287	0	0	0	0	0	0	0	0
K09304: homeobox protein HoxA/B/C/D4	174.436	0	0	0	0	0	0	0	42.391	0	0	0	0	0	0	0	0
K09302: homeobox protein HoxA/B2	249.276	0	0	0	0	0	0	146.308	0	0	0	0	0	0	0	0	0
K09307: homeobox protein HoxA/B7	2.42139	0	0	0	0	0	0	0	0	0	0	0	0	10.6133	0	0	0
K09308: homeobox protein HoxB/C/D8	32.2	0	0	232.712	0	46.4599	42.8797	117.049	0	0	0	15.5265	0	0	0	0	47.8238
K15613: homeobox protein Meis1	97.858	118.072	75.4495	0	96.6891	115.317	59.0552	66.7743	0	95.8048	52.0639	0	89.9547	56.2461	45.0241	59.3306	66.3343
K09322: homeobox protein MOX	0	0	0	0	0	0	0	150.839	0	0	0	0	0	0	0	0	0
K10164: homeobox protein Nanog	418.989	0	0	0	0	313.517	111.06	206.526	0	0	0	312.864	0	0	83.4204	0	211.106
K19383: homeobox protein TGIF1	0	0	0	0	142.854	0	0	0	0	0	104.673	46.882	644.101	0	665.69	423.437	0
K19553: homeobox protein TGIF2	0	0	0	0	0	0	0	0	0	0	0	0	133.767	0	0	0	0
K08826: homeodomain interacting protein kinase	508.893	686.417	425.88	446.344	469.153	645.515	622.525	554.601	254.864	426.516	197.753	238.106	292.732	343.196	372.143	456.118	365.849
K15010: homer	129.175	139.129	0	300.871	122.97	61.4836	74.7923	94.509	0	0	0	232.189	59.8918	0	149.633	0	71.0535
K14027: homocysteine-responsive endoplasmic reticulum-resident ubiquitin-like domain member 1 protein	214.951	237.888	677.399	489.592	568.655	302.07	338.661	202.952	242.934	485.001	822.456	263.026	181.727	611.966	462.45	687.688	328.561
K00451: homogentisate 1,2-dioxygenase [EC:1.13.11.5]	0	0	0	0	0	0	0	0	51.767	0	0	73.3643	0	281.503	0	255.933	207.797
K09295: homrobox protein Hox-D10	139.312	439.193	0	0	0	164.821	455.679	241.031	307.704	112.362	0	111.004	0	0	167.636	0	240.317
K08797: hormonally upregulated Neu-associated kinase	0	0	0	0	0	0	0	0	0	0	0	0	0	0	110.649	0	0
K14966: host cell factor	65.5032	94.5921	0	0	0	77.7043	70.715	66.3081	0	0	0	0	0	0	142.244	0	0
K16817: HRAS-like suppressor 3 [EC:3.1.1.32 3.1.1.4]	0	0	0	0	89.8733	0	33.8035	0	0	0	0	0	0	0	0	0	122.675
K08784: HtrA serine peptidase 1	59.6933	0	0	479.929	188.718	58.8109	121.308	0	0	0	0	78.4513	0	0	83.5074	0	0
K09239: human immunodeficiency virus type I enhancer-binding protein	240.544	0	0	0	276.623	0	136.453	0	0	0	0	0	0	0	0	0	158.397
K04533: huntingtin	108.508	0	0	0	0	0	126.99	144.896	0	0	0	0	0	0	85.8479	0	70.3113
K04559: huntingtin interacting protein 1	124.917	0	0	0	0	0	0	0	0	0	0	0	0	0	0	0	0
K10903: HUS1 checkpoint protein	86.7478	60.6409	0	0	98.1918	0	110.622	174.454	0	0	0	62.6809	156.894	0	0	0	0
K08648: hyaluronan binding protein 2	0	0	0	0	0	0	0	0	455.971	0	0	0	0	139.283	0	0	670.753
K00752: hyaluronan synthase	0	0	0	0	0	0	0	0	0	0	0	0	154.889	0	0	0	0
K01197: hyaluronoglucosaminidase [EC:3.2.1.35]	25.7032	0	0	0	0	0	0	0	0	0	0	0	0	0	0	0	0
K01069: hydroxyacylglutathione hydrolase [EC:3.1.2.6]	0	0	0	0	0	0	0	0	0	0	0	0	0	0	0	0	76.3698
K18201: hydroxylysine kinase [EC:2.7.1.81]	73.7632	0	0	0	0	0	0	0	0	0	0	0	0	0	0	0	0
K01749: hydroxymethylbilane synthase [EC:2.5.1.61]	0	0	0	0	0	0	0	0	0	0	0	0	0	0	0	0	60.8141
K01640: hydroxymethylglutaryl-CoA lyase [EC:4.1.3.4]	137.689	0	0	0	0	167.541	194.948	114.653	108.815	106.942	0	0	74.0328	158.53	70.9961	110.316	0
K00021: hydroxymethylglutaryl-CoA reductase (NADPH) [EC:1.1.1.34]	47.9289	0	0	0	0	100.38	0	0	0	220.553	0	98.1275	104.556	290.881	87.1077	0	210.032
K01641: hydroxymethylglutaryl-CoA synthase [EC:2.3.3.10]	192.794	0	0	0	359.93	0	0	152.839	0	0	246.673	312.002	0	399.341	0	0	0
K01816: hydroxypyruvate isomerase [EC:5.3.1.22]	0	0	0	0	0	0	122.532	0	0	0	0	0	0	0	0	0	0
K07583: hypothetical protein	77.9203	0	0	0	0	0	0	0	0	0	0	0	0	0	0	0	0
K09008: hypothetical protein	401.391	0	0	0	0	0	0	0	619.793	0	346.814	0	0	0	0	0	0
K09131: hypothetical protein	0	0	0	0	0	0	0	150.156	0	0	0	0	0	0	0	0	0
K00760: hypoxanthine phosphoribosyltransferase [EC:2.4.2.8]	215.749	119.926	0	0	156.913	157.776	262.722	173.259	214.098	140.662	185.848	341.701	150.117	109.44	128.685	200.189	96.8259
K09486: hypoxia up-regulated 1	133.183	0	0	0	0	0	150.633	126.666	290.252	0	398.705	175.106	285.356	576.338	207.096	0	254.652
K09095: hypoxia-inducible factor 2 alpha	355.059	317.643	493.569	0	478.249	423.462	513.992	413.821	125.652	173.864	180.787	161.563	184.003	227.164	131.222	284.704	168.619
K06711: hypoxia-inducible factor prolyl 4-hydroxylase	0	0	0	0	0	0	0	0	97.131	0	0	0	0	0	0	0	170.488
K09592: hypoxia-inducible factor prolyl hydroxylase [EC:1.14.11.29]	327.471	119.798	79.5665	94.2132	136.706	176.286	126.416	130.641	99.1908	77.9631	188.014	158.546	115.324	330.519	63.6404	208.972	140.439
K01136: iduronate 2-sulfatase [EC:3.1.6.13]	123.644	112.804	177.674	0	123.542	265.688	164.022	110.608	116.885	130.682	76.2398	67.1714	60.9028	127.348	159.181	191.906	66.0972
K09220: IKAROS family zinc finger protein	97.4949	0	0	0	474.217	287.559	187.319	126.211	0	0	0	0	0	0	189.966	0	0
K06747: immune costimulatory protein B7-H4	0	0	0	0	0	0	0	0	0	0	0	0	183.856	0	0	0	292.771
K00088: IMP dehydrogenase [EC:1.1.1.205]	148.552	106.174	162.195	189.476	255.752	143.226	240.897	199.527	109.793	153.869	190.739	136.633	125.955	167.449	289.747	102.576	183.846
K15043: importin subunit alpha-2	0	0	0	0	0	0	0	0	363.856	0	0	0	194.471	249.063	0	0	0
K14293: importin subunit beta-1	207.154	138.062	0	117.102	157.842	427.087	221.287	244.219	379.655	210.27	333.583	190.33	221.941	368.55	244.651	297.727	303.876
K20223: importin-7	48.3177	67.1652	44.8268	72.4014	69.5654	70.4742	50.8525	52.5854	40.5761	70.6516	64.5738	72.3065	56.9813	175.578	110.798	64.7812	46.0241
K15375: inactive phospholipase C-like protein 1	0	0	0	344.425	0	0	0	0	0	0	0	0	0	0	0	0	0
K00463: indoleamine 2,3-dioxygenase [EC:1.13.11.52]	0	0	0	0	0	0	0	0	0	0	0	854.792	0	0	0	0	179.663
K06713: inducible T-cell co-stimulator	37.897	0	0	0	0	0	0	0	0	0	0	0	0	0	0	0	0
K11345: inhibitor of growth protein 5	56.4104	115.336	0	0	89.335	0	59.0436	34.8306	0	129.083	0	0	60.7497	179.671	30.3669	0	26.9032
K04467: inhibitor of nuclear factor kappa-B kinase subunit alpha [EC:2.7.11.10]	112.144	0	0	0	190.67	175.435	103.839	81.3221	0	208.507	324.581	146.438	105.1	150.115	95.7883	188.966	137.627
K07209: inhibitor of nuclear factor kappa-B kinase subunit beta [EC:2.7.11.10]	37.3928	27.1605	0	0	61.3944	51.922	40.7796	56.7778	66.5344	0	0	49.9522	63.2583	0	36.2813	110.393	39.685
K11666: INO80 complex subunit B	0	0	0	0	0	0	0	0	0	0	0	0	0	0	0	0	52.1461
K11668: INO80 complex subunit D	54.3156	0	0	0	0	0	72.6193	0	0	0	0	0	0	0	0	0	0
K11669: INO80 complex subunit E	0	0	0	0	0	104.524	64.203	0	0	0	0	0	0	0	0	0	0
K01507: inorganic pyrophosphatase [EC:3.6.1.1]	394.257	666.469	1239.22	997.29	586.079	304.242	426.546	355.973	737.687	1381.7	716.545	3037.4	1481.81	1220.99	1457.01	2036.52	1348.36
K04958: inositol 1,4,5-triphosphate receptor type 1	22.8613	31.453	35.2048	41.0282	23.2981	37.3674	34.429	32.1354	0	0	0	18.7941	0	0	19.0551	35.9857	16.1546
K04959: inositol 1,4,5-triphosphate receptor type 2	60.7773	61.7442	77.4879	161.564	82.0954	88.4171	68.7821	55.9479	74.1714	136.329	103.447	77.7761	67.9126	68.7037	107.177	83.9904	70.6408
K04960: inositol 1,4,5-triphosphate receptor type 3	0	0	0	0	0	0	0	0	96.4446	0	0	0	0	0	33.812	0	41.4423
K15759: inositol monophosphatase 3 [EC:3.1.3.25 3.1.3.7]	113.941	0	0	0	0	302.722	0	0	156.62	0	0	300.97	304.607	0	129.095	0	0
K01107: inositol polyphosphate 1-phosphatase [EC:3.1.3.57]	116.253	0	0	0	0	0	98.3307	0	0	0	0	0	0	0	0	0	99.5967
K01099: inositol polyphosphate 5-phosphatase INPP5B/F [EC:3.1.3.36]	58.9224	0	0	0	0	0	0	0	0	0	0	0	0	0	0	0	0
K01109: inositol polyphosphate-4-phosphatase [EC:3.1.3.66]	40.4598	220.5	0	0	92.3401	111.927	47.545	57.295	0	0	60.5173	62.178	0	159.192	35.0326	90.1189	58.5167
K00913: inositol-1,3,4-trisphosphate 5/6-kinase / inositol-tetrakisphosphate 1-kinase [EC:2.7.1.159 2.7.1.134]	110.144	0	0	0	0	0	0	0	0	0	0	0	0	0	0	0	111.704
K01106: inositol-1,4,5-trisphosphate 5-phosphatase [EC:3.1.3.56]	109.472	117.579	0	0	274.429	412.656	218.104	57.4573	0	0	0	0	95.4149	0	27.5997	0	269.276
K07756: inositol-hexakisphosphate 5-kinase [EC:2.7.4.21]	98.068	0	0	0	197.25	149.449	118.162	75.4023	0	0	0	0	64.2931	0	74.0748	0	121.811
K13024: inositol-hexakisphosphate/diphosphoinositol-pentakisphosphate 1-kinase [EC:2.7.4.24]	38.4799	31.3691	0	0	50.7963	54.8763	36.8013	42.0572	0	55.3178	84.0999	65.2816	37.0821	62.6879	47.467	48.5798	22.28
K00915: inositol-polyphosphate multikinase [EC:2.7.1.140 2.7.1.151]	0	0	0	0	0	0	0	0	0	0	0	134.18	0	0	0	0	198.76
K07480: insertion element IS1 protein InsB	0	0	0	0	0	0	0	0	66.5473	0	0	0	0	0	0	0	0
K04527: insulin receptor [EC:2.7.10.1]	86.024	37.2153	106.901	64.2617	83.0003	73.0431	155.886	75.22	51.9468	0	0	40.702	51.1104	82.8017	91.7035	94.6282	62.2216
K16172: insulin receptor substrate 1	0	0	0	0	0	0	1072.41	0	0	0	0	0	0	0	717.29	0	0
K05459: insulin-like growth factor 1	0	506.357	1184.2	1101.59	294.216	572.05	278.383	206.369	0	0	1434.23	445.392	0	0	218.536	0	151.226
K05087: insulin-like growth factor 1 receptor [EC:2.7.10.1]	95.2882	75.0259	82.5237	0	152.072	169.142	142.008	126.417	0	110.567	0	54.0753	93.7901	77.3664	100.665	104.89	124.64
K13769: insulin-like growth factor 2	178.041	0	0	0	0	55.2023	42.4854	0	0	0	0	0	236.625	0	87.0599	0	0
K06564: insulin-like growth factor 2 receptor	195.084	235.63	389.227	0	247.005	308.253	190.394	175.216	276.236	277.444	229.136	191.334	182.312	294.158	233.005	227.263	238.558
K10138: insulin-like growth factor-binding protein 3	536.756	225.358	239.769	290.956	95.3479	806.35	796.218	326.266	119.827	210.455	47.8704	19.7618	88.9322	238.77	323.578	213.783	296.079
K01408: insulysin [EC:3.4.24.56]	118.772	138.499	0	0	0	282.637	50.2658	74.5884	0	276.613	132.458	66.173	64.4092	424.819	76.6844	77.5183	94.3827
K06480: integrin alpha 1	432.35	583.677	912.43	1157.92	453.535	489.132	479.568	407.289	0	822.166	1214.27	600.58	212.949	438.667	476.128	326.899	270.755
K06587: integrin alpha 11	129.204	76.6469	166.565	356.189	0	217.281	142.981	182.501	0	0	76.2485	0	0	0	0	110.19	0
K06481: integrin alpha 2	58.1621	0	0	0	0	0	55.7663	0	0	216.307	132.023	131.733	0	0	96.6734	0	114.839
K06482: integrin alpha 3	113.397	0	0	0	0	0	0	77.4473	259.118	0	0	0	0	0	72.5138	0	118.537
K06483: integrin alpha 4	0	0	0	0	0	0	0	0	128.869	0	65.9673	0	0	0	93.492	0	0
K06484: integrin alpha 5	62.9309	0	0	0	0	0	90.1596	0	0	0	0	0	0	0	0	0	0
K06584: integrin alpha 8	464.221	0	0	0	0	517.818	286.73	688.882	0	0	0	0	0	0	0	0	0
K06585: integrin alpha 9	212.834	231.359	277.628	722.687	134.305	0	152.334	151.674	0	0	0	305.722	220.158	306.853	177.138	258.292	267.696
K06487: integrin alpha V	109.883	114.429	112.179	203.062	81.1827	129.84	99.8655	80.8948	136.561	79.9481	105.095	81.5037	50.9021	76.4073	62.9831	85.8207	86.0962
K06462: integrin alpha X	0	0	0	0	0	0	0	0	0	0	0	0	0	0	0	175.381	0
K05719: integrin beta 1	0	0	0	0	0	0	58.2316	0	0	0	0	0	0	0	0	0	0
K06464: integrin beta 2	0	0	0	0	0	0	53.347	0	191.557	0	0	0	0	87.9618	86.5794	117.829	0
K06493: integrin beta 3	71.6894	0	0	0	0	0	137.591	74.3549	0	0	0	0	0	120.78	0	0	59.2345
K06588: integrin beta 5	96.5206	0	0	0	0	147.829	67.2482	49.9027	0	0	0	0	254.178	0	115.724	0	94.6065
K06589: integrin beta 6	0	0	0	0	0	0	0	0	353.568	0	68.5236	0	0	52.5641	0	0	79.6415
K06591: integrin beta 8	125.584	0	0	0	182.401	0	161.985	74.4593	504.401	280.527	0	1038.11	249.395	337.332	297.796	325.418	799.685
K06272: integrin-linked kinase [EC:2.7.11.1]	319.72	286.006	228.717	0	382.081	272.826	292.781	463.369	0	0	0	0	162.202	200.631	140.029	191.645	211.401
K06523: intercellular adhesion molecule 2	71.9133	0	0	0	0	0	0	0	0	0	0	0	0	0	0	0	0
K05132: interferon gamma receptor 1	288.992	464.184	537.647	312.601	468.188	444.687	537.426	277.267	447.995	344.747	433.42	786.777	357.184	450.024	395.626	384.774	287.24
K05133: interferon gamma receptor 2	324.628	347.166	317.31	1053.95	385.583	210.649	225.108	238.057	389.168	416.35	382.941	286.742	367.717	448.13	249.669	434.835	278.107
K06566: interferon induced transmembrane protein	4728.99	3558.37	5339.12	10631.1	8476.02	3553.69	4035.08	2258.89	2241.3	2721.11	4650.35	3111	4363.01	4645.97	3121.39	9342.26	3089.48
K19831: interferon induced transmembrane protein 1	1096.87	882.311	0	0	0	0	948.792	1260.55	0	1458.45	3283.45	2093.49	3088.06	2315.83	3299.86	1400.03	1908.66
K05441: interferon kappa	0	0	0	0	172.828	0	285.35	0	0	0	0	113.66	0	0	147.537	0	0
K05131: interferon receptor 2	90.1488	218.187	0	196.6	127.239	202.178	0	82.9994	141.704	0	163.777	86.2815	0	0	110.505	209.761	103.306
K09444: interferon regulatory factor 1	64.7989	0	0	0	59.0419	0	81.8665	74.2134	0	0	92.76	0	0	162.34	107.478	127.066	145.668
K10153: interferon regulatory factor 2	427.788	130.529	0	407.123	623.945	289.348	336.32	259.823	337.018	0	190.385	169.352	298.224	359.998	284.595	590.566	298.85
K05411: interferon regulatory factor 3	33.2084	0	0	0	0	0	17.0715	0	0	0	0	0	0	0	0	0	0
K10154: interferon regulatory factor 6	0	0	0	0	0	0	0	0	169.224	0	212.883	373.158	240.703	233.326	135.325	205.614	132.809
K10155: interferon regulatory factor 8	0	0	0	0	0	0	0	0	0	0	0	0	0	0	0	0	85.803
K04693: interferon regulatory factor 9	29.5247	0	0	0	0	0	59.6397	0	0	0	0	0	0	0	0	0	0
K08059: interferon, gamma-inducible protein 30	198.355	0	0	0	0	0	168.775	0	1928.63	0	1191.19	438.012	638.293	614.448	469.23	960.679	337.463
K12647: interferon-induced helicase C domain-containing protein 1 [EC:3.6.4.13]	47.3927	0	0	0	0	0	38.9	37.2015	118.357	0	0	146.465	98.3175	152.166	135.733	0	56.7358
K14217: interferon-induced protein with tetratricopeptide repeats 1	0	0	0	0	0	0	0	0	0	0	0	0	440.403	0	0	0	0
K12579: interferon-stimulated gene 20 kDa protein	0	0	0	0	0	0	0	0	0	0	0	167.864	138.44	0	0	245.148	167.227
K04519: interleukin 1 beta	0	0	0	0	0	0	0	0	63.8761	0	0	0	0	0	0	0	0
K04723: interleukin 1 receptor accessory protein	46.0615	0	0	0	0	0	0	0	0	0	0	0	39.6412	0	0	0	0
K04386: interleukin 1 receptor type I	75.3633	0	0	2425.61	251.726	0	96.6704	143.57	240.645	489.218	505.969	562.488	0	467.448	446.465	477.095	571.503
K05134: interleukin 10 receptor alpha	0	0	0	0	0	0	0	0	192.67	0	0	0	0	0	0	0	0
K05135: interleukin 10 receptor beta	108.932	222.286	0	0	262.987	200.067	207.3	309.056	167.978	255.168	226.332	373.264	212.911	520.61	203.277	492.796	288.935
K05056: interleukin 11 receptor alpha	125.409	0	0	0	0	264.541	0	96.3508	0	0	0	0	0	0	0	0	0
K05076: interleukin 13 receptor alpha-1	187.354	388.396	215.226	513.273	145.176	322.763	246.75	248.947	190.299	197.186	222.076	155.59	132.517	275.166	226.498	327.091	235.06
K05167: interleukin 17 receptor D	102.558	0	0	0	0	213.458	183.302	149.951	0	0	0	0	0	0	177.736	0	0
K05482: interleukin 18	52.0329	0	0	0	0	0	59.6996	0	243.523	0	0	296.164	0	0	115.385	433.721	202.626
K05429: interleukin 2	0	0	0	0	0	0	0	0	0	0	0	0	0	0	0	0	21.7706
K05070: interleukin 2 receptor gamma	0	0	0	0	0	0	0	0	129.971	0	0	0	0	0	0	70.743	0
K05136: interleukin 20 receptor alpha	35.0547	116.398	0	0	0	0	0	0	0	0	0	210.235	0	185.094	0	0	97.3627
K12967: interleukin 33	151.709	125.943	0	0	0	361.067	168.927	110.704	0	0	0	125.184	0	96.8006	109.711	0	108.985
K05060: interleukin 6 signal transducer	221.805	311.627	214.478	393.571	237.99	332.882	328.571	228.957	99.1913	158.754	211.39	358.57	84.1531	199.267	248.852	185.048	112.562
K05431: interleukin 7	0	0	0	0	0	0	0	0	0	0	0	0	0	128.991	0	0	0
K04732: interleukin-1 receptor-associated kinase 3 [EC:2.7.11.1]	166.378	0	0	0	0	277.863	62.1045	0	377.048	0	0	0	0	0	0	473.164	103.19
K04733: interleukin-1 receptor-associated kinase 4 [EC:2.7.11.1]	41.9487	0	0	0	0	0	0	0	0	0	0	0	0	0	56.6347	0	50.9524
K08828: intestinal cell (MAK-like) kinase	155.839	255.548	0	0	382.6	300.218	194.019	150.384	0	181.67	274.422	112.959	125.224	196.237	200.769	225.014	209.696
K04638: intraflagellar transport protein 57	185.067	200.995	521.692	0	158.302	283.869	130.095	167.753	292.436	643.586	241.271	250.719	402.9	671.976	374.054	297.172	603.408
K12874: intron-binding protein aquarius	41.1849	139.452	0	220.983	189.504	173.571	53.5925	62.7246	0	126.526	0	50.3932	98.6728	177.96	48.918	0	87.3689
K12495: IQ motif and SEC7 domain-containing protein	0	0	0	0	0	0	43.3402	0	0	0	0	0	0	0	0	0	0
K19863: islet cell auto antigen 1	0	0	0	0	0	0	0	0	124.19	0	0	167.374	0	0	101.329	0	102.354
K11538: isobutyryl-CoA dehydrogenase [EC:1.3.99.-]	0	0	0	0	0	0	0	0	0	0	0	0	0	0	0	0	78.567
K00030: isocitrate dehydrogenase (NAD+) [EC:1.1.1.41]	103.951	0	0	0	0	0	0	0	0	0	0	0	0	0	84.4899	189.888	0
K00031: isocitrate dehydrogenase [EC:1.1.1.42]	282.729	117.987	415.037	231.102	264.749	262.375	130.031	164.788	689.169	501.114	284.662	235.37	478.521	755.139	468.306	773.282	678.93
K01870: isoleucyl-tRNA synthetase [EC:6.1.1.5]	416.443	344.402	273.102	353.25	345.554	543.984	418.14	462.646	573.053	365.015	409.56	521.02	404.408	553.533	515.965	551.645	428.587
K00253: isovaleryl-CoA dehydrogenase [EC:1.3.8.4]	0	0	0	0	59.4556	0	69.3455	49.2245	0	0	0	0	0	0	0	0	46.7773
K06052: jagged	194.883	351.771	0	0	215.233	757.832	613.515	471.332	0	0	0	295.68	0	624.371	361.177	705.272	247.701
K11217: Janus kinase 1 [EC:2.7.10.2]	321.238	212.928	436.791	262.17	370.488	380.08	426.878	284.465	496.475	554.903	213.778	204.077	345.491	368.851	357.899	417.922	272.84
K04447: Janus kinase 2 [EC:2.7.10.2]	85.6041	110.278	0	0	109.048	141.335	139.706	94.6689	0	282.811	189.404	99.7056	0	0	96.1787	182.503	84.8783
K11445: JmjC domain-containing histone demethylation protein 1D/E/F	119.215	130.442	159.15	110.067	118.841	130.578	113.723	114.946	0	264.682	175.356	202.799	159.809	237.359	171.657	208.715	213.521
K06709: jumonji domain-containing protein 2	108.566	0	0	0	0	0	0	53.524	257.838	0	0	47.0971	114.115	0	59.1912	0	65.424
K09033: jun dimerization protein 2	0	0	0	0	0	0	0	202.416	0	0	0	0	0	0	230.342	0	0
K10056: junction plakoglobin	0	0	0	0	0	0	171.162	178.861	298.977	0	0	0	147.083	0	246.053	0	216.48
K06089: junctional adhesion molecule 1	54.3335	0	0	0	155.345	0	73.1929	50.4903	458.201	260.017	217.817	268.612	330.513	446.08	307.662	462.342	475.295
K06735: junctional adhesion molecule 2	197.352	250.622	68.0816	150.471	166.053	274.477	223.394	244.099	0	0	150.956	68.2722	0	0	83.1274	0	0
K06785: junctional adhesion molecule 3	206.772	234.697	76.1713	133.507	123.887	237.552	282.144	222.945	0	189.778	150.885	37.1388	117.288	71.8727	66.4693	62.443	75.0951
K09620: kallikrein 11	0	0	0	0	0	0	0	0	0	0	0	0	0	0	0	0	55.3551
K10470: kelch repeat and BTB domain-containing protein 2	59.3758	126.589	283.012	263.66	0	165.82	75.0659	117.671	290.148	108.89	0	51.9129	163.839	0	105.089	251.7	73.8506
K10449: kelch-like protein 11	0	0	0	0	0	0	0	0	0	0	0	0	88.7108	0	0	0	0
K10450: kelch-like protein 12	18.1248	0	0	0	0	0	0	21.1399	0	0	0	0	38.5562	0	0	0	0
K10453: kelch-like protein 16 (gigaxonin)	98.3956	0	0	0	0	0	0	107.717	0	0	0	0	0	0	0	0	0
K10460: kelch-like protein 23	74.5936	62.5604	0	0	0	111.881	181.806	103.942	0	0	0	0	0	0	45.7897	0	0
K10461: kelch-like protein 24	164.481	202.791	155.724	139.636	133.432	283.067	148.605	133.696	143.002	253.842	176.27	62.514	158.516	140.682	181.289	188.655	151.989
K10462: kelch-like protein 25/35 (ectoderm-neural cortex protein)	0	0	0	114.964	0	0	0	0	0	0	0	100.04	0	0	107.995	0	62.6799
K10445: kelch-like protein 7	36.3731	0	0	0	0	0	0	58.6928	0	0	0	73.1439	84.1095	0	0	0	41.8375
K00846: ketohexokinase [EC:2.7.1.3]	84.2012	0	0	0	0	0	0	0	189.965	0	0	0	0	0	0	0	0
K06543: killer cell lectin-like receptor subfamily B	0	0	0	0	0	0	0	138.33	0	0	0	0	0	0	0	0	0
K06541: killer cell lectin-like receptor subfamily C	233.341	222.01	0	0	108.873	0	274.514	130.684	487.414	417.088	0	0	0	0	0	909.62	363.368
K06728: killer cell lectin-like receptor subfamily K member 1	98.3108	90.9854	271.91	0	0	0	106.05	202.143	114.159	233.058	0	0	0	0	308.329	224.552	0
K05098: kinase insert domain protein receptor [EC:2.7.10.1]	100.366	119.671	303.221	0	164.989	196.382	302.931	123.266	0	0	0	0	0	0	76.5293	198.125	67.5216
K14958: kinase suppressor of Ras 1	44.3498	0	0	0	120.299	0	23.7251	0	0	0	0	0	0	0	65.6579	0	41.3624
K10392: kinesin family member 1/13/14	214.286	0	0	0	0	28.5767	24.0378	21.9064	0	35.4463	0	18.6706	26.8942	0	20.5873	0	19.0631
K10398: kinesin family member 11	0	0	0	0	0	0	0	0	0	0	0	127	242.646	0	0	0	93.5499
K10401: kinesin family member 18/19	0	0	0	0	0	0	0	0	0	0	0	0	119.622	0	0	0	0
K10393: kinesin family member 2/24	34.7611	47.8433	0	166.518	40.478	50.8444	38.653	37.1675	72.8323	47.132	76.3263	33.2057	50.7916	80.9053	34.2999	104.665	58.7745
K17387: kinesin family member 23	0	0	0	0	0	0	0	0	0	0	0	0	69.2852	0	0	0	0
K10394: kinesin family member 3A	35.8927	28.2721	0	0	0	0	20.2138	46.2208	0	43.8236	0	46.5536	0	94.7557	59.3434	0	33.8374
K10395: kinesin family member 4/7/21/27	29.5025	0	0	0	0	0	0	0	380.362	0	0	70.0639	364.747	85.0903	27.0386	0	484.652
K10396: kinesin family member 5	95.9732	105.675	106.972	181.765	73.1901	171.334	68.0073	53.8638	116.683	292.832	109.975	85.0701	83.4182	126.382	73.7484	127.54	72.9075
K11564: kinetochore protein Mis18	90.6962	0	0	0	0	0	0	0	0	0	0	0	379.162	0	0	0	0
K11547: kinetochore protein NDC80	0	0	0	0	0	0	0	0	0	0	0	0	244.208	0	0	0	0
K11548: kinetochore protein Nuf2	0	0	0	0	0	0	0	0	0	0	0	0	128.586	0	0	0	0
K11577: kinetochore-associated protein 1	0	0	0	0	0	0	0	0	0	0	0	0	70.9336	0	50.6371	0	0
K11544: kinetochore-associated protein DSN1	68.8164	0	0	0	0	0	0	0	0	0	0	0	120.186	0	0	0	0
K11543: kinetochore-associated protein MIS12	0	0	0	0	0	169.497	240.141	274.552	0	0	0	147.162	0	0	0	508.781	0
K11545: kinetochore-associated protein NSL1	49.5931	0	0	0	0	0	159.028	142.696	0	0	0	0	0	145.876	0	259.965	0
K05461: KIT ligand	150.958	145.048	0	0	362.081	209.459	139.238	0	0	183.738	180.528	218.014	0	0	173.7	276.405	0
K09229: KRAB and SCAN domains-containing zinc finger protein	1151.57	0	0	0	0	0	694.703	585.242	0	0	0	1948.78	566.934	0	0	0	954.84
K09228: KRAB domain-containing zinc finger protein	925.618	165.823	355.283	0	237.077	334.014	811.94	740.37	250.543	653.854	142.045	276.006	1375.33	1118.41	497.471	548.197	716.67
K09209: krueppel-like factor 10/11	0	0	0	0	0	0	372.245	0	0	0	0	0	0	0	0	0	0
K15605: krueppel-like factor 3	196.092	222.711	0	377.235	449.258	404.275	253.777	395.039	271.095	465.132	676.912	248.012	212.98	386.017	322.238	290.479	209.009
K09205: krueppel-like factor 3/8/12	81.9724	71.7563	0	0	78.4698	0	44.4485	42.8603	0	110.898	98.612	62.5527	77.5568	168.808	65.6201	0	121.211
K09206: krueppel-like factor 5	0	0	0	0	0	0	0	0	0	406.893	457.375	166.398	0	475.952	308.069	311.309	261.956
K09207: krueppel-like factor 6/7	172.947	90.6268	96.1975	721.936	673.802	314.953	421.864	314.56	267.179	0	0	333.797	182.993	207.452	193.951	0	282.477
K09208: krueppel-like factor 9/13/14/16	0	0	0	0	0	0	86.3515	0	0	0	0	0	0	0	0	0	0
K15619: Kunitz-type protease inhibitor 1	0	0	0	0	0	0	0	0	245.008	168.663	112.225	0	153.035	208.689	188.089	0	150.391
K01556: kynureninase [EC:3.7.1.3]	0	0	0	0	0	0	0	0	0	0	0	0	0	0	0	58.0819	25.2778
K00825: kynurenine/2-aminoadipate aminotransferase [EC:2.6.1.7 2.6.1.39]	0	0	0	0	0	153.855	106.374	135.961	0	346.694	0	0	0	181.736	201.847	0	112.219
K06550: L1 cell adhesion molecule	0	0	0	0	0	0	0	0	215.387	0	0	0	0	0	0	0	0
K01988: lactosylceramide 4-alpha-galactosyltransferase [EC:2.4.1.228]	0	0	0	0	0	0	0	0	0	246.552	0	0	0	181.631	123	0	0
K03370: lactosylceramide alpha-2,3-sialyltransferase (sialyltransferase 9) [EC:2.4.99.9]	147.999	164.596	0	0	0	265.737	90.614	127.213	95.6289	0	0	0	39.4753	0	71.1317	0	0
K01759: lactoylglutathione lyase [EC:4.4.1.5]	340.229	461.664	278.144	639.989	606.173	602.464	356.169	567.161	275.393	430.914	0	606.526	568.687	587.914	496.596	0	251.689
K05637: laminin, alpha 1/2	226.629	194.955	481.793	0	305.33	233.331	162.079	144.565	0	0	0	141.391	282.677	496.222	160.946	0	0
K05636: laminin, beta 1	188.551	336.245	649.975	1136.54	0	498.925	674.081	307.695	0	605.825	596.91	344.312	279.913	401.305	434.911	314.133	429.705
K06243: laminin, beta 2	0	0	0	0	621.003	0	394.622	337.599	0	0	0	0	0	0	0	0	0
K06244: laminin, beta 3	0	0	0	0	0	0	0	0	444.052	0	0	0	0	0	0	0	246.959
K05635: laminin, gamma 1	298.807	294.447	271.316	0	0	441.426	212.076	289.874	552.763	0	0	224.77	0	0	241.948	0	0
K06246: laminin, gamma 2	0	0	0	0	0	0	0	0	0	0	227.716	0	0	343.613	284.778	0	476.46
K01852: lanosterol synthase [EC:5.4.99.7]	35.3628	0	0	0	0	0	0	0	0	0	0	0	0	0	0	0	0
K07588: LAO/AO transport system kinase	0	0	0	0	0	0	0	34.3895	169.845	0	0	0	0	0	0	0	0
K14539: large subunit GTPase 1 [EC:3.6.1.-]	158.523	0	0	0	0	0	177.662	293.059	493.263	0	0	0	514.43	581.796	243.14	578.434	261.935
K02863: large subunit ribosomal protein L1	204.52	292.222	0	502.523	171.658	398.473	287.938	209.338	391.216	383.823	478.074	114.378	186.468	151.592	215.036	276.136	81.2166
K02864: large subunit ribosomal protein L10	0	0	0	0	0	0	0	0	0	0	0	0	0	0	70.0988	0	0
K02865: large subunit ribosomal protein L10Ae	225.696	236.267	316.414	245.289	290.789	248.767	218.75	253.083	127.378	197.994	118.124	149.852	138.438	198.177	202.824	185.153	207.387
K02866: large subunit ribosomal protein L10e	1680.14	1618.47	1303.71	1422.11	2660.56	1719.01	1724.69	1497.99	1098.55	1848.79	750.583	803.072	1299.64	1508.32	1534.99	1127.35	1203.31
K02867: large subunit ribosomal protein L11	0	0	0	0	0	0	120.955	0	0	0	0	0	0	223.101	0	0	0
K02868: large subunit ribosomal protein L11e	3265.08	1546.88	1378	1595.34	2645.15	1841.64	1894.47	2254.67	1461.14	1335.6	823.884	1092.88	894.087	1651.67	1464.59	1129.85	1408.07
K02870: large subunit ribosomal protein L12e	1413.69	2075.15	1217.38	4088.17	2010.69	2744.11	1981.12	1210.27	1834.01	2670.36	1626.37	2076.29	1216.66	2577.6	2561.75	1890.73	1237.19
K02871: large subunit ribosomal protein L13	142.033	0	0	0	0	0	0	0	0	196.496	0	0	387.18	0	267.863	0	0
K02872: large subunit ribosomal protein L13Ae	4815.44	5058.75	5889.7	8964.91	7634.29	5878.36	6193.74	7266.3	4516.21	6523.3	5821.11	4435.96	8082.16	6858.19	5568.81	5922.31	7999.96
K02873: large subunit ribosomal protein L13e	681.567	152.941	299.268	372.4	405.771	847.342	348.167	514.774	0	155.948	91.1372	78.4784	135.492	819.111	277.887	273.687	565.074
K02874: large subunit ribosomal protein L14	70.2786	242.936	0	0	303.352	0	0	0	0	0	0	0	0	0	0	0	0
K02875: large subunit ribosomal protein L14e	0	0	0	0	0	0	0	0	0	0	0	0	0	0	28.9288	0	0
K02876: large subunit ribosomal protein L15	0	0	0	0	0	0	87.1181	0	0	0	0	0	0	0	0	0	179.263
K02877: large subunit ribosomal protein L15e	87.5331	137.005	52.4705	0	119.355	89.4731	111.314	0	0	0	57.1433	81.8198	107.749	0	111.84	50.6988	42.2442
K02878: large subunit ribosomal protein L16	99.2951	0	0	0	0	0	271.787	148.06	0	0	0	0	0	268.583	0	0	64.4934
K02880: large subunit ribosomal protein L17e	2861.27	3394.46	3297.61	4035.57	4554.81	3621.13	3388.95	2783.43	2476.87	3058.2	2469.5	2674	2117.44	2868.89	3754.69	2607.26	2232.86
K02882: large subunit ribosomal protein L18Ae	372.13	293.576	421.711	367.725	637.154	448.076	741.015	459.041	486.433	320.81	258.362	265.556	631.984	441.694	491.712	535.577	281.482
K02883: large subunit ribosomal protein L18e	1765.73	950.833	1076.12	1065.28	1916.47	1359.41	1818.59	1726.28	1330.3	1019.77	975.371	1159.4	1146.97	1273.21	1474.09	1350.67	1419.42
K02884: large subunit ribosomal protein L19	260.877	310.22	270.67	681.728	120.676	432.48	270.639	386.632	318.389	287.22	636.52	316.258	413.15	509.765	435.782	813.35	488.228
K02885: large subunit ribosomal protein L19e	2390.27	1865.99	2026.16	1582.35	3504.69	2343.32	2714.33	2557.07	3024.47	1954.69	1461.6	891.942	1981.51	2127.44	2288.83	2403.85	2236.34
K02887: large subunit ribosomal protein L20	0	0	0	0	0	0	110.908	0	0	0	0	91.6839	0	0	0	0	0
K02888: large subunit ribosomal protein L21	184.085	0	0	0	290.361	0	230.049	109.767	0	0	343.797	196.158	269.37	0	198.629	0	199.574
K02889: large subunit ribosomal protein L21e	4875.9	4923.77	5454.28	5760.34	5944.06	4366.43	3425.11	4823.3	2039.85	3337.9	3584.77	2684.98	3455.97	2556.82	3152.98	2335.5	2984.48
K02890: large subunit ribosomal protein L22	0	0	0	0	0	0	48.0778	0	0	0	0	129.899	0	0	41.819	58.9061	0
K02891: large subunit ribosomal protein L22e	5324.13	4408.14	5507.85	2846.04	5154.5	4072.76	4049.14	3468.05	2507.78	3611.23	3567.47	2050.84	2319.8	2965.76	3153.3	3132.87	3032.01
K02892: large subunit ribosomal protein L23	123.411	0	0	0	0	185.173	86.8987	239.476	0	0	0	111.598	140.018	0	91.2133	230.266	273.395
K02893: large subunit ribosomal protein L23Ae	953.046	1026.01	761.799	517.151	1784.05	962.189	1177.18	1055.82	638.058	656.254	428.94	393.964	816.448	1120.14	974.211	867.738	642.233
K02894: large subunit ribosomal protein L23e	854.416	1512.4	1499.61	5779.13	1970.57	2324.2	905.196	1887.93	2595.04	4047.38	1008.45	3157.51	737.223	2087.62	1040.78	1825.55	1846.27
K02896: large subunit ribosomal protein L24e	723.84	1366.07	1813.47	2045.86	1362.34	1047.98	1243.2	792.816	749.173	1455.98	1590.84	822.084	651.225	1085.63	1134.85	878.018	556.131
K02898: large subunit ribosomal protein L26e	3037.53	2190.71	2429.12	2280.6	2783	2610.98	2389.66	2484.44	1904.2	2899.22	2204.89	1675.9	930.184	2834.59	2924.45	2181.76	2120.28
K02899: large subunit ribosomal protein L27	0	0	480.167	0	0	0	0	88.8522	0	0	0	0	350.124	0	163.597	0	0
K02900: large subunit ribosomal protein L27Ae	3204.29	2059.58	3812.5	8362.2	2754.94	4767.99	2534.08	3157.02	3213.31	1383.01	2978.92	1068.33	4025.43	5014.14	2181.78	5063.73	2012.87
K02901: large subunit ribosomal protein L27e	2965.6	2917.9	3078.58	3175.13	1221.06	1832.46	1635.59	2079.98	1112.44	1836.07	2316.34	3089.24	867.09	1597.42	1419.28	1191.55	1378.86
K02902: large subunit ribosomal protein L28	155.568	0	0	0	0	0	0	140.349	278.448	0	0	0	816.728	0	0	0	387.921
K02903: large subunit ribosomal protein L28e	106.641	175.263	410.438	398.998	182.475	188.168	158.056	178.158	138.944	264.39	150.366	100.259	256.649	300.282	167.065	184.092	90.5171
K02905: large subunit ribosomal protein L29e	603.666	263.528	87.1723	586.351	529.256	488.27	445.889	218.256	354.155	329.703	67.9782	111.951	143.177	422.191	582.009	512.869	345.46
K02906: large subunit ribosomal protein L3	437.38	373.922	821.874	470.37	287.445	450.252	443.153	441.466	795.44	515.554	334.482	445.635	1242.96	577.439	611.824	535.475	516.644
K02907: large subunit ribosomal protein L30	948.818	693.546	332.042	312.323	451.392	547.942	587.55	482.557	679.51	217.024	358.025	404.274	328.638	63.4925	555.526	415.223	217.231
K02908: large subunit ribosomal protein L30e	899.172	1331.6	1247.9	1438.46	1171.68	1118.53	1284.63	984.573	666.958	1115.49	703.983	854.995	643.017	1006.42	1046.85	837.775	685.715
K02910: large subunit ribosomal protein L31e	10349.2	19378.7	17718.1	21469.8	9256.66	10116.5	12369.9	12070.6	3514.31	13582.2	14595.5	17427	4762.85	6867.22	7861.54	6630.06	4977.91
K02911: large subunit ribosomal protein L32	118.038	0	0	0	0	225.878	265.83	186.414	0	0	0	256.1	0	0	207.62	0	0
K02912: large subunit ribosomal protein L32e	9511.14	9432.09	8090.85	11433.3	17500.5	14419.8	11554.8	10295.8	5236.87	8048.3	9140.95	4625.48	8542.01	11563.5	14658.2	8509.07	7350.83
K02913: large subunit ribosomal protein L33	282.076	624.333	0	0	374.39	958.39	197.244	717.807	391.513	1515.43	371.351	0	456.776	951.484	419.687	241.367	627.697
K02915: large subunit ribosomal protein L34e	596.248	519.404	427.945	524.061	857.821	324.694	417.652	420.839	97.7312	420.398	211.484	146.497	247.977	329.622	356.85	319.299	224.978
K02917: large subunit ribosomal protein L35Ae	3717.18	3660.74	1701.08	3229.29	2788.65	2646.36	2745.54	2205.54	1524.1	2394.76	2537.28	2337.54	2920.47	2114.64	2928.02	1813.78	1343.72
K02918: large subunit ribosomal protein L35e	1832.15	2363.64	4421.38	2562.99	2879.76	1650.15	1651.74	1563.09	1513.22	2955.93	2178.83	1408.24	1149.7	1935.07	1676.75	2403.08	1342.66
K02920: large subunit ribosomal protein L36e	1603.25	425.081	596.016	678.692	1854.54	973.551	1018.65	1030.34	541.808	727.124	535.468	319.733	427.216	765.743	942.293	538.671	888.474
K02921: large subunit ribosomal protein L37Ae	545.185	370.058	477.05	441.442	582.028	169.068	427.249	456.503	126.003	200.354	107.14	145.286	365.559	298.509	279.41	362.233	175.217
K02922: large subunit ribosomal protein L37e	6656.71	5545.65	7153.65	5667.22	6499.93	4746.62	4722.37	5410.29	3482.82	4176.63	4999.54	4601.96	2937.81	4192.27	4885.38	3051.85	2649.09
K02923: large subunit ribosomal protein L38e	1463.32	1687.88	2740.06	1532.8	1233.58	1121.36	1130.02	1705.34	377.643	1171.07	1336.09	1361.94	724.864	535.264	843.644	636.002	533.644
K02924: large subunit ribosomal protein L39e	1170.49	1461.79	1005.65	1827.82	3042.67	1732.72	2081.21	1244.78	1275.3	1776.67	1421.69	1278.16	1698.33	2411.98	3661.56	2012.91	1305.07
K02925: large subunit ribosomal protein L3e	1546.01	1300.61	1346.3	2034.18	1998.16	1398.39	1888.33	1503.75	1362.19	1304.27	739.811	1095.85	497.698	1441	1801.24	1239.11	1480.9
K02927: large subunit ribosomal protein L40e	5788.45	4164.66	4445.86	7502.81	8510.11	5429.45	5136.7	5425.58	8418.98	3673.93	4807.08	5043.7	6176.28	4815.83	2684.25	3705.04	8058.19
K02929: large subunit ribosomal protein L44e	9315.77	6873.88	10315.2	5772.44	7133.97	5878.1	6661.15	9050.97	5193.94	4347.98	4760.66	3904.22	3111.55	5197.27	8710.88	4375.64	5782.57
K02930: large subunit ribosomal protein L4e	700.648	1066.9	1314.08	5781.48	2155.83	1986.14	1169.91	844.109	1133.08	2016.74	914.113	845.548	1712.39	2320.81	1164.29	2425.9	757.997
K02932: large subunit ribosomal protein L5e	1383.73	1563.29	1276.21	1820.63	1900.72	1494.34	1303.27	1457.05	575.249	1447.44	941.072	912.217	917.101	948.091	1384.01	1061.71	947.962
K02934: large subunit ribosomal protein L6e	979.864	1202.94	767.806	1260.35	1605.42	1025.31	917.715	1200.69	885.903	986.019	748.958	839.884	876.796	1214.28	1321.07	776.086	1237.75
K02936: large subunit ribosomal protein L7Ae	985.768	829.206	1041.49	2263.74	853.874	752.804	749.772	779.733	401.817	994.897	657.611	1276.52	485.072	884.328	705.225	847.148	477.963
K02937: large subunit ribosomal protein L7e	2017.78	1247.73	1206.29	1853.35	1519.14	1933.14	1751.64	1585.92	1562.23	1471.77	912.812	1674.49	1018.59	1740.91	1749.75	1219.11	1316.79
K02938: large subunit ribosomal protein L8e	406.898	363.577	247.541	434.025	585.325	502.967	463.275	446.99	365.136	294.023	167.215	366.699	415.951	430.349	319.312	355.491	319.51
K02939: large subunit ribosomal protein L9	116.802	145.77	0	0	0	87.7751	40.4216	137.844	208.648	124.544	0	31.8322	98.1646	0	79.3651	171.905	71.4808
K02940: large subunit ribosomal protein L9e	4841.57	7000.31	3977.48	3285.96	8823.31	5906.22	6956.9	4898.15	2942.23	5573.94	2938.15	2533.9	6112.84	4965.4	6081.76	4105.67	2690.43
K02941: large subunit ribosomal protein LP0	191.932	279.415	268.117	445.615	445.658	325.345	362.11	229.368	496.781	632.163	343.322	392.876	580.331	513.212	505.263	446.172	524.853
K02942: large subunit ribosomal protein LP1	141.486	134.572	0	0	202.845	136.19	153.28	140.214	0	251.21	128.241	35.2914	163.31	257.468	148.269	91.27	81.1876
K02943: large subunit ribosomal protein LP2	1930.62	667.138	0	0	0	0	1057.81	485.588	0	1050.97	0	515.323	746.514	0	753.399	0	528.547
K08023: latent transforming growth factor beta binding protein	0	0	0	0	564.628	0	414.904	356.868	0	0	0	0	0	0	0	0	0
K04593: latrophilin 2	0	0	0	0	0	0	0	24.501	0	0	0	22.0578	28.8284	0	0	0	0
K04594: latrophilin 3	48.095	0	0	0	0	42.4435	42.3175	52.9368	0	0	0	0	40.021	0	44.9083	0	0
K04595: latrophilin and seven transmembrane domain containing 1	126.476	287.04	0	375.149	0	113.424	244.211	128.952	0	0	0	98.1	0	0	148.167	0	95.8191
K10077: layilin	50.2383	0	0	0	0	0	60.7476	83.805	0	0	0	0	0	0	0	0	0
K00650: lecithin-cholesterol acyltransferase [EC:2.3.1.43]	135.855	0	0	0	0	0	63.4166	92.2446	0	0	0	0	0	0	0	0	0
K06830: lectin, galactoside-binding, soluble, 1 (galectin 1)	840.071	870.059	468.609	1098.62	452.802	364.368	788.138	791.314	575.117	310.828	464.282	269.232	237.089	346.324	293.716	349.423	212.973
K10090: lectin, galactoside-binding, soluble, 2 (galectin 2)	42.1389	0	0	0	0	0	0	0	0	0	0	0	0	0	0	0	0
K06831: lectin, galactoside-binding, soluble, 3 (galectin 3)	484.175	302.425	398.165	299.573	351.809	376.671	243.795	628.83	193.523	293.446	681.594	306.127	0	361.88	286.29	462.279	488.831
K10091: lectin, galactoside-binding, soluble, 4 (galectin 4)	0	0	0	0	0	0	0	0	292.658	0	0	0	0	0	0	0	0
K10093: lectin, galactoside-binding, soluble, 9 (galectin 9)	0	0	0	0	0	0	0	0	0	0	0	0	0	0	0	0	45.9865
K10082: lectin, mannose-binding 2	146.391	83.2337	0	0	217.799	188.804	166.858	161.839	520.671	185.22	166.1	91.0997	170.579	439.026	320.227	309.437	370.777
K10083: lectin, mannose-binding 2-like	23.4443	0	0	0	0	0	119.87	0	0	0	0	48.6818	67.0689	0	24.0442	0	34.4675
K01369: legumain [EC:3.4.22.34]	82.4678	139.802	257.153	860.536	133.983	151.103	137.136	98.4513	173.547	332.954	328.581	240.995	251.945	317.323	270.699	223.739	208.78
K08898: lemur tyrosine kinase 2	240.422	0	0	0	0	0	0	0	0	0	0	0	0	0	0	0	164.22
K05062: leptin receptor	128.917	257.087	0	125.796	154.521	160.624	172.389	105.905	0	0	0	38.7672	60.351	59.0871	76.1581	0	56.0787
K08844: leucine-rich repeat kinase 2 [EC:2.7.11.1]	63.9924	127.728	0	0	138.998	109.865	85.6039	68.6222	0	0	0	0	0	0	0	0	0
K04308: leucine-rich repeat-containing G protein-coupled receptor 5	0	0	0	0	0	0	0	0	427.929	0	0	0	252.166	282.47	0	0	92.4895
K01869: leucyl-tRNA synthetase [EC:6.1.1.4]	348.054	358.736	466.024	407.656	186.815	419.779	329.991	374.41	408.084	340.614	227.735	456.446	168.567	431.257	556.689	329.108	302.895
K05419: leukemia inhibitory factor	0	0	0	0	0	0	0	0	0	0	0	0	0	0	0	0	80.9869
K05058: leukemia inhibitory factor receptor	1014.14	2576.89	607.517	806.901	926.828	1391.01	1442.21	749.177	0	480.391	281.481	593.224	173.648	307.985	308.849	470.191	166.177
K01254: leukotriene-A4 hydrolase [EC:3.3.2.6]	103.743	93.0928	226.95	285.906	161.689	160.449	141.75	101.263	185.553	189.967	172.697	99.7194	126.031	136.518	187.112	99.0191	73.3243
K13247: L-gulonate 3-dehydrogenase [EC:1.1.1.45]	30.6493	0	0	0	0	85.5129	0	26.4652	0	0	0	0	0	0	38.188	59.7231	89.7168
K05744: LIM domain kinase 2 [EC:2.7.11.1]	15.0271	0	0	0	0	0	0	30.6846	0	0	0	0	0	0	0	0	27.8551
K15617: LIM domain-binding protein 1	282.878	115.643	151.152	147.33	248.901	361.12	294.87	175.737	206.637	252.562	134.578	118.847	255.611	299.296	268.075	201.608	235.62
K16682: LIM domain-containing protein	27.9509	62.7762	0	0	34.5879	0	64.9556	14.4737	0	0	0	0	25.3923	48.2614	0	0	17.3815
K06772: limbic system-associated membrane protein	30.3531	0	0	0	0	0	0	0	0	0	0	52.0336	0	0	37.751	0	0
K16676: lipoma-prefererred partner	475.154	1089.97	1539.21	1201.93	542.075	855.871	1106.14	940.745	209.373	591.92	285.758	196.528	350.552	279.273	373.866	463.329	447.295
K19363: lipopolysaccharide-induced tumor necrosis factor-alpha factor	111.703	51.6743	0	0	106.701	84.0836	81.3458	39.4563	67.7192	0	0	0	117.559	168.974	92.8969	109.639	50.8846
K10105: lipoyltransferase 1	0	0	0	0	0	0	0	0	0	0	0	0	0	0	92.0184	0	0
K16673: LIX1-like protein	99.1633	138.755	0	0	151.821	166.507	87.79	119.194	0	0	0	0	0	0	29.7318	0	75.9793
K00016: L-lactate dehydrogenase [EC:1.1.1.27]	528.372	585.411	557.81	895.243	717.664	494.079	404.449	541.001	1169.51	654.114	983.751	671.327	1126.07	1087.68	738.823	875.123	1067.08
K14617: LMBR1 domain-containing protein 1	169.049	325.963	249.243	203.346	226.938	309.764	207.063	189.097	88.1307	207.353	129.119	149.866	207.119	274.7	224.875	139.484	81.4763
K01897: long-chain acyl-CoA synthetase [EC:6.2.1.3]	419.824	434.455	0	0	234.544	333.917	391.225	323.163	146.744	1407.65	1074.92	818.74	538.738	708.53	678.083	714.954	579.328
K06472: low affinity immunoglobulin gamma Fc receptor II-a	111.266	0	153.328	731.508	739.77	0	235.799	204.385	382.071	180.158	169.11	179.546	806.791	184.312	280.128	423.161	132.984
K12560: low affinity immunoglobulin gamma Fc receptor II-b	50.3772	70.2353	0	0	130.23	112.17	253.23	0	380.73	76.0833	0	0	0	176.611	92.8823	291.325	108.988
K16824: low affinity immunoglobulin gamma Fc receptor II-c	51.2618	34.9532	83.05	336.294	122.786	55.8224	140.166	77.5144	233.194	126.835	161.092	299.663	0	97.3572	49.9694	156.198	64.1656
K06463: low affinity immunoglobulin gamma Fc receptor III	52.0886	0	565.759	2082.93	279.242	0	204.671	227.004	624.41	503.508	398.902	106.448	945.298	593.219	900.849	1262.05	472.149
K03068: low density lipoprotein receptor-related protein 5/6	114.025	58.8245	0	0	110.977	111.611	104.578	64.0704	0	0	0	0	104.439	0	58.371	0	81.0866
K06233: low density lipoprotein-related protein 2	0	0	0	0	0	0	0	0	441.32	0	0	0	0	0	0	0	0
K04550: low-density lipoprotein receptor-related protein 1 (alpha-2-macroglobulin receptor)	57.6378	0	0	69.4465	85.2037	100.432	72.0234	74.6343	0	0	0	0	0	0	66.1246	0	0
K08122: lumican	1418.62	1373.01	2368.51	1770.15	2668.59	2446.43	1836.73	2008.6	803.767	1703.44	2519.12	436.725	919.708	1450.63	2330.75	1201.57	1244.76
K11090: lupus La protein	347.516	467.991	549.956	486.489	201.729	305.234	183.514	370.63	354.766	395.445	488.842	403.339	489.099	334.188	241.893	294.674	455.296
K04248: luteinizing hormone/choriogonadotropin receptor	0	0	0	0	0	0	0	0	0	0	0	104.771	0	0	0	0	0
K06578: Lutheran blood group glycoprotein	135.032	0	0	0	265.523	0	250.163	183.882	504.789	0	0	0	416.267	0	0	0	134.925
K06846: lymphocyte antigen 6 complex	0	29.695	0	0	185.91	0	271.204	0	0	0	0	0	857.405	0	290.927	0	0
K06559: lymphocyte antigen 75	96.6379	0	0	0	0	0	0	0	310.963	0	0	0	0	402.856	73.3019	458.626	194.19
K05400: lymphocyte antigen 96	163.329	219.921	0	808.688	363.315	0	187.214	218.419	0	260.19	795.572	407.557	0	0	140.828	529.253	0
K07361: lymphocyte cytosolic protein 2	0	0	0	0	0	0	0	0	0	0	164.539	0	0	174.296	0	195.747	0
K04492: lymphoid enhancer-binding factor 1	0	0	0	0	0	0	0	0	0	74.8424	0	0	82.1408	52.4322	89.9181	0	0
K03159: lymphotoxin beta receptor TNFR superfamily member 3	106.393	0	0	0	0	0	295.867	137.303	0	253.578	0	0	218.516	0	187.453	178.458	174.578
K13513: lysocardiolipin and lysophospholipid acyltransferase [EC:2.3.1.- 2.3.1.51]	166.212	303.824	161.093	0	141.196	95.7414	108.646	206.749	252.208	0	172.182	116.252	320.896	165.28	167.935	171.996	190.144
K13509: lysophosphatidate acyltransferase [EC:2.3.1.51]	56.3137	45.1099	0	0	0	107.008	138.694	64.4181	0	0	0	67.0393	63.7725	0	37.2555	206.156	0
K19007: lysophosphatidiate acyltransferase [EC:2.3.1.51]	56.953	0	0	0	0	0	0	0	0	207.155	0	0	0	0	180.691	0	0
K13523: lysophosphatidic acid acyltransferase / lysophosphatidylinositol acyltransferase [EC:2.3.1.51 2.3.1.-]	78.0271	0	0	0	0	0	0	45.6111	109.017	0	0	0	0	0	0	145.784	49.3752
K04294: lysophosphatidic acid receptor 3	0	0	0	0	0	0	0	0	0	0	0	0	484.954	998.135	138.099	0	0
K13510: lysophosphatidylcholine acyltransferase / lyso-PAF acetyltransferase [EC:2.3.1.23 2.3.1.67]	542.65	855.844	0	485.255	0	505.692	545.213	367.993	0	774.352	412.151	470.107	315.921	419.65	390.557	828.366	327.936
K13514: lysophosphatidylglycerol acyltransferase 1 [EC:2.3.1.-]	97.8721	143.713	0	0	189.893	0	88.5636	80.9829	207.437	124.887	0	96.3686	147.585	358.87	143.206	0	323.382
K06128: lysophospholipase I [EC:3.1.1.5]	0	0	115.908	0	197.119	0	221.728	0	311.137	309.392	230.726	587.377	347.63	389.181	247.933	430.781	306.939
K13517: lysophospholipid acyltransferase 1/2 [EC:2.3.1.51 2.3.1.-]	276.18	572.802	0	0	398.038	917.33	306.806	230.948	301.092	258.732	0	307.49	537.457	220.047	299.809	696.14	95.2807
K13515: lysophospholipid acyltransferase 5 [EC:2.3.1.23 2.3.1.-]	159.648	0	0	0	0	0	0	0	0	0	0	240.252	202.796	92.8487	154.845	282.127	83.2356
K14676: lysophospholipid hydrolase [EC:3.1.1.5]	206.781	0	0	0	0	762.895	331.147	317.74	462.826	0	0	0	114.286	485.822	338.027	158.172	0
K01052: lysosomal acid lipase/cholesteryl ester hydrolase [EC:3.1.1.13]	184.259	117.505	705.616	304.188	247.794	210.673	186.161	152.276	253.098	290.453	340.805	153.572	285.288	528.419	255.853	601.563	242.418
K14410: lysosomal acid phosphatase [EC:3.1.3.2]	0	0	0	0	0	0	0	0	0	0	0	0	0	0	0	0	27.8562
K12316: lysosomal alpha-glucosidase [EC:3.2.1.20]	0	0	0	0	0	0	119.576	113.907	0	0	0	0	0	0	205.842	0	0
K12311: lysosomal alpha-mannosidase [EC:3.2.1.24]	0	0	0	0	0	0	118.062	0	282.92	0	0	0	207.602	0	0	232.991	80.9329
K01285: lysosomal Pro-X carboxypeptidase [EC:3.4.16.2]	73.6977	279.068	0	0	130.201	225.663	136.586	87.0635	95.9076	101.949	149.233	412.354	178.475	0	130.161	274.888	74.8916
K06528: lysosomal-associated membrane protein 1/2	161.855	145.486	0	401.656	0	105.746	234.75	162.541	215.863	279.694	165.395	230.358	280.691	158.583	260.861	459.105	169.147
K12387: lysosomal-associated transmembrane protein	2635.86	3245.01	2114.67	1826.92	2626.03	3104.38	3422.71	2144.15	2208.19	3500.23	2551.47	1580.36	4554.76	3467.52	3613.28	3039.58	3274.85
K12384: lysosome membrane protein 2	251.267	200.547	156.075	412.015	332.708	305.68	266.403	235.831	223.89	414.807	502.656	245.392	364.44	290.152	476.393	125.702	268.887
K13915: lysozyme C [EC:3.2.1.17]	91.5653	0	907.709	513.809	146.75	0	0	94.8227	638.166	171.213	426.547	138.177	0	301.64	188.535	939.208	264.209
K13646: lysyl hydroxylase/galactosyltransferase/glucosyltransferase [EC:1.14.11.4 2.4.1.50 2.4.1.66]	52.3927	0	0	0	0	0	0	82.4183	0	0	0	0	257.241	0	0	0	51.46
K04567: lysyl-tRNA synthetase, class II [EC:6.1.1.6]	223.907	292.511	199.065	196.614	264.625	241.995	289.674	207.957	173.549	278.742	190.845	212.448	327.086	377.678	357.875	263.55	219.002
K12584: m7GpppX diphosphatase [EC:3.6.1.59]	40.4118	0	0	0	63.9125	0	0	78.7523	0	0	0	0	0	0	0	0	0
K05453: macrophage colony-stimulating factor 1	0	0	0	0	0	0	0	0	155.114	0	0	0	0	0	0	0	0
K05090: macrophage colony-stimulating factor 1 receptor [EC:2.7.10.1]	0	0	0	0	0	0	215.294	0	212.014	0	0	0	0	0	0	168.091	0
K04679: MAD, mothers against decapentaplegic interacting protein	392.207	373.912	0	336.835	332.115	595.637	289.473	358.022	462.285	286.656	0	252.241	0	281.459	316.337	206.623	254.496
K09260: MADS-box transcription enhancer factor 2A	66.9434	15.1037	0	57.9456	14.3279	0	15.9616	56.2432	0	0	0	0	0	0	17.5481	0	6.71754
K09261: MADS-box transcription enhancer factor 2B	0	0	0	0	0	0	0	0	0	0	0	0	0	0	135.474	0	0
K04454: MADS-box transcription enhancer factor 2C	31.291	41.1511	0	0	30.8362	54.5769	29.328	39.67	0	0	0	0	0	0	38.8041	58.6833	26.5385
K06091: MAGUK p55 subfamily member 5	169.582	261.846	0	0	0	177.219	114.443	131.85	0	0	0	133.714	0	126.686	91.442	174.61	115.062
K06751: major histocompatibility complex, class I	2668.46	336.102	1192.65	701.55	748.469	866.125	1091.04	1561.31	4237.35	324.827	1035.25	1712.86	295.443	705.402	1096.99	1164.21	2481.89
K06752: major histocompatibility complex, class II	574.345	378.198	1543.4	648.57	1700.46	574.392	1414.6	638.028	3219.12	697.693	1999.14	340.817	1937.97	1269.06	903.642	2887.18	1803.5
K00027: malate dehydrogenase (oxaloacetate-decarboxylating) [EC:1.1.1.38]	62.2865	119.735	0	0	0	0	59.5735	70.0738	101.704	0	78.8938	0	111.384	0	64.5573	0	61.7793
K00029: malate dehydrogenase (oxaloacetate-decarboxylating)(NADP+) [EC:1.1.1.40]	79.5332	0	0	0	177.438	0	69.8237	0	0	0	0	0	0	0	123.255	124.217	77.9876
K00025: malate dehydrogenase [EC:1.1.1.37]	130.5	109.442	264.877	0	141.035	134.493	106.601	145.525	184.197	191.131	315.172	137.91	209.989	243.988	102.901	88.8522	185.382
K00026: malate dehydrogenase [EC:1.1.1.37]	156.399	204.24	428.353	0	146.28	68.466	181.023	260.431	299.393	298.534	195.41	181.298	269.649	337.406	277.821	196.328	337.2
K08829: male germ cell-associated kinase	0	0	0	0	0	0	0	0	0	0	0	34.1974	0	66.3478	0	0	32.2925
K00140: malonate-semialdehyde dehydrogenase (acetylating) / methylmalonate-semialdehyde dehydrogenase [EC:1.2.1.18 1.2.1.27]	240.203	0	0	0	0	0	0	0	0	0	0	71.7454	0	0	239.872	0	0
K18660: malonyl-CoA/methylmalonyl-CoA synthetase [EC:6.2.1.-]	58.5058	0	0	0	0	0	0	59.6197	0	0	0	0	0	0	0	0	0
K01517: manganese-dependent ADP-ribose/CDP-alcohol diphosphatase [EC:3.6.1.13 3.6.1.16 3.6.1.53]	0	75.1557	0	0	0	164.171	100.253	111.853	0	0	0	0	0	0	0	0	0
K06560: mannose receptor, C type	859.828	893.509	812.467	1372.8	532.4	801.542	1011.13	804.917	0	266.625	794.295	393.756	0	264.333	334.068	515.159	479.058
K00966: mannose-1-phosphate guanylyltransferase [EC:2.7.7.13]	0	0	0	0	0	0	0	0	0	0	0	0	0	0	0	0	41.8063
K01809: mannose-6-phosphate isomerase [EC:5.3.1.8]	79.055	0	0	0	0	119.971	213.969	174.275	0	0	0	0	0	0	204.207	0	0
K01227: mannosyl-glycoprotein endo-beta-N-acetylglucosaminidase [EC:3.2.1.96]	87.3407	0	0	0	0	0	0	0	0	0	0	0	0	0	0	0	0
K01230: mannosyl-oligosaccharide alpha-1,2-mannosidase [EC:3.2.1.113]	2945.18	3504.69	4353.38	1691.29	2289.04	2801.98	1459.59	3295.06	1024.42	2245.11	2483.02	1604.29	2991.94	1208.79	878.547	1656.66	1344.52
K04372: MAP kinase interacting serine/threonine kinase [EC:2.7.11.1]	81.0032	0	0	0	0	0	33.6173	0	178.321	0	0	0	0	0	0	0	0
K08798: MAP/microtubule affinity-regulating kinase	26.8754	0	0	0	0	0	0	20.1627	0	0	0	42.9115	0	0	53.1428	0	18.1936
K19367: maspardin	370.863	628.184	372.387	845.287	416.648	469.891	458.192	336.811	387.51	955.066	413.285	533.722	608.655	504	608.629	605.909	216.199
K06061: mastermind	231.35	0	0	0	0	0	0	0	0	0	0	290.071	0	0	0	0	0
K11266: MAternally affected uncoordination	0	0	0	0	0	0	0	0	0	0	0	0	0	0	0	0	26.0705
K01396: matrix metalloproteinase-10 (stromelysin 2)	168.881	0	0	0	0	0	0	0	1444.18	0	0	0	250.946	0	0	0	0
K07993: matrix metalloproteinase-11 (stromelysin 3)	0	0	0	0	0	0	0	0	0	0	0	0	0	0	276.854	0	0
K01413: matrix metalloproteinase-12 (macrophage elastase)	0	0	0	0	0	0	0	0	0	117.181	236.021	0	0	0	0	0	0
K07763: matrix metalloproteinase-14 (membrane-inserted) [EC:3.4.24.80]	324.574	0	0	0	304.565	0	380.955	431.615	0	0	807.661	0	565.201	0	263.3	329.689	281.91
K01398: matrix metalloproteinase-2 (gelatinase A) [EC:3.4.24.24]	401.721	170.453	658.954	627.579	576.369	433.591	440.871	494.393	533.835	424.889	828.52	226.27	744.844	272.336	823.36	393.42	486.82
K08004: matrix metalloproteinase-26 (matrilysin-2, endometase)	0	0	0	0	0	0	0	0	0	0	0	0	0	0	181.753	0	0
K01397: matrix metalloproteinase-7 (matrilysin, uterine) [EC:3.4.24.23]	291.211	0	0	0	0	0	0	0	5453.05	781.643	3784.75	282.007	1226.63	1198.72	3189	2690.82	602.567
K09114: MAX dimerization protein	67.6996	191.247	118.815	156.968	133.679	226.095	187.146	329.883	73.8757	123.748	0	0	71.8873	0	76.6929	110.003	0
K04453: Max protein	63.2219	18.4136	0	34.247	79.3955	56.6937	100.773	69.3913	0	0	12.2958	43.6488	103.272	60.8712	42.0491	40.6511	39.4004
K09113: MAX-like protein X	117.694	201.69	0	0	219.315	236.725	159.639	131.668	232.069	0	0	94.6328	32.8653	168.453	156.836	250.879	164.828
K09492: McKusick-Kaufman syndrome protein	226.609	267.016	0	0	0	342.871	158.899	222.628	0	245.921	0	0	337.19	309.864	344.931	0	164.988
K15144: mediator of RNA polymerase II transcription subunit 1	36.1901	0	0	0	0	116.943	84.0739	52.2532	0	0	0	106.26	0	0	47.8832	0	154.244
K15162: mediator of RNA polymerase II transcription subunit 12	12.666	0	0	0	0	0	47.0287	17.8853	0	0	0	0	0	0	0	0	50.2215
K15164: mediator of RNA polymerase II transcription subunit 13	353.051	475.34	441.312	0	243.092	424.662	377.353	286.15	421.398	488.02	293.765	183.605	306.142	360.412	311.777	265.979	219.919
K15156: mediator of RNA polymerase II transcription subunit 14	40.0322	130.344	0	100.134	0	53.7529	35.4286	33.5812	0	0	0	48.853	102.799	105.405	50.3828	0	55.2583
K15159: mediator of RNA polymerase II transcription subunit 16	84.7219	0	0	0	0	0	0	0	0	0	0	0	0	0	0	0	0
K15133: mediator of RNA polymerase II transcription subunit 17	64.0574	43.7084	0	0	65.0581	79.5642	78.8061	48.8484	46.9566	82.2285	66.9908	43.6612	75.3764	83.9363	87.7183	43.5549	37.7382
K15170: mediator of RNA polymerase II transcription subunit 27	56.7884	86.3231	71.2876	143.418	80.6408	57.1783	23.0075	49.046	57.2584	66.5286	94.375	93.4123	82.505	102.338	44.1394	42.7345	62.6162
K15143: mediator of RNA polymerase II transcription subunit 30	0	0	0	0	0	157.361	0	0	0	0	0	0	70.3738	0	27.956	0	0
K15146: mediator of RNA polymerase II transcription subunit 4	795.062	737.102	627.427	0	854.89	0	470.949	451.387	0	301.946	1310.91	733.736	453.621	434.336	349.863	500.267	0
K15129: mediator of RNA polymerase II transcription subunit 8	0	0	0	0	0	0	0	0	0	0	0	0	213.248	0	0	0	0
K01896: medium-chain acyl-CoA synthetase [EC:6.2.1.2]	66.0895	0	0	0	135.274	0	0	0	0	0	0	172.421	0	137.91	0	0	134.696
K06534: melanoma cell adhesion molecule	245.943	183.778	543.392	374.833	371.139	332.221	222.21	235.135	0	0	244.485	0	241.089	0	141.236	0	132.965
K08653: membrane-bound transcription factor site-1 protease [EC:3.4.21.112]	135.891	122.961	0	0	130.145	161.112	185.321	142.503	88.7632	0	0	98.8166	187.816	131.843	247.87	186.813	156.735
K08090: membrane-spanning 4-domains, subfamily A, member 2	0	0	0	0	0	0	106.554	131.82	0	0	0	0	0	0	0	0	0
K16684: merlin	21.6008	0	0	0	0	0	0	29.2532	0	0	0	0	0	0	27.6622	0	21.804
K16451: metallopeptidase inhibitor 1	93.6505	93.8399	135.188	769.632	154.438	129.296	100.054	102.663	190.671	0	199.963	59.8631	284.421	431.692	238.349	309.827	112.575
K16866: metalloproteinase inhibitor 3	1346.11	1413.2	1274.93	490.442	1163.58	1217.71	1605.3	1398.79	307.861	199.076	564.364	199.284	576.691	356.344	283.741	497.946	349.945
K14737: metalloreductase STEAP1 [EC:1.16.1.-]	0	0	0	0	0	0	0	0	0	0	464.661	0	0	330.335	0	180.788	86.3133
K14738: metalloreductase STEAP2 [EC:1.16.1.-]	104.068	0	0	0	0	0	0	0	0	0	0	0	0	0	0	0	0
K14739: metallothionein 1/2	169.924	90.9955	0	100.958	0	68.4908	196.949	57.7753	133.095	699.452	18.4541	3574.44	0	717.121	104.156	197.043	32.3674
K11660: metastasis-associated protein MTA	409.138	387.991	0	218.889	389.68	167.503	329.343	361.315	725.992	137.698	0	348.128	427.869	578.372	313.586	465.097	404.599
K01265: methionyl aminopeptidase	158.441	68.1186	84.4625	0	130.337	82.023	106.831	183.295	70.8539	230.514	111.692	75.9931	104.414	140.296	140.892	113.985	170.55
K00604: methionyl-tRNA formyltransferase [EC:2.1.2.9]	0	0	0	0	0	0	0	83.8669	0	0	0	0	0	0	0	0	0
K01874: methionyl-tRNA synthetase [EC:6.1.1.10]	59.5768	0	0	0	0	0	0	49.7828	145.705	0	0	0	104.653	0	66.1306	0	75.2397
K11588: methyl CpG binding protein 2	74.7766	0	0	0	0	82.8693	71.8897	85.9084	0	0	0	0	90.5237	0	0	213.552	56.726
K11590: methyl-CpG-binding domain protein 2	25.4459	0	0	0	0	0	26.5955	0	49.8186	0	43.082	0	0	0	0	0	0
K11591: methyl-CpG-binding domain protein 3	63.8427	0	0	0	0	0	122.489	0	0	0	0	0	134.698	0	86.5145	0	77.2865
K10801: methyl-CpG-binding domain protein 4 [EC:3.2.2.-]	421.674	294.28	288.335	466.514	252.953	318.566	330.828	318.75	619.028	374.27	520.405	308.484	601.892	556.233	622.569	437.774	473.687
K00288: methylenetetrahydrofolate dehydrogenase (NADP+) / methenyltetrahydrofolate cyclohydrolase / formyltetrahydrofolate synthetase [EC:1.5.1.5 3.5.4.9 6.3.4.3]	194.818	293.052	0	0	242.535	337.02	128.217	262.943	289.933	356.056	0	210.716	244.171	371.528	307.814	408.38	308.112
K13403: methylenetetrahydrofolate dehydrogenase(NAD+) / 5,10-methenyltetrahydrofolate cyclohydrolase [EC:1.5.1.15 3.5.4.9]	0	0	113.31	0	0	0	0	0	0	0	0	0	0	0	122.725	138.359	127.836
K00297: methylenetetrahydrofolate reductase (NADPH) [EC:1.5.1.20]	51.018	0	0	0	0	0	0	0	0	0	0	0	0	0	0	0	29.856
K01847: methylmalonyl-CoA mutase [EC:5.4.99.2]	0	0	0	0	0	0	158.294	0	0	162.587	0	0	0	0	0	0	0
K07750: methylsterol monooxygenase [EC:1.14.13.72]	0	153.364	0	0	168.139	0	0	0	0	0	0	194.778	196.224	0	173.328	0	91.6108
K08964: methylthioribulose-1-phosphate dehydratase [EC:4.2.1.109]	126.631	125.119	0	0	146.748	0	135.234	153.119	108.284	0	329.756	0	70.0713	205.685	0	256.571	272.451
K11393: methyltransferase	93.2294	105.565	0	0	146.031	235.458	92.1768	198.141	179.855	115.378	0	77.0127	114.014	0	103.734	0	103.063
K00562: methyltransferase [EC:2.1.1.49 2.1.1.96]	0	0	0	998.819	0	0	147.753	193.939	0	0	0	258.149	0	0	0	0	145.48
K12301: MFS transporter, ACS family, solute carrier family 17 (sodium-dependent inorganic phosphate cotransporter), member 5	218.794	411.068	0	0	0	412.722	166.241	0	0	0	209.884	307.479	0	584.761	365.722	0	0
K12307: MFS transporter, ceroid-lipofuscinosis neuronal protein 7	71.4792	47.0332	0	0	109.52	100.16	43.0563	104.835	0	0	0	0	60.0351	56.7697	67.9454	0	40.8431
K08175: MFS transporter, FHS family, Na+ dependent glucose transporter 1	0	229.238	0	0	0	0	0	0	0	310.174	0	0	0	0	0	227.324	0
K08220: MFS transporter, FLVCR family, feline leukemia virus subgroup C	0	0	0	0	0	0	0	0	0	0	0	0	147.073	0	0	0	0
K08228: MFS transporter, LAT3 family, solute carrier family 43, member 1	177.089	0	0	0	185.825	0	0	0	0	0	0	0	0	441.866	0	0	0
K08179: MFS transporter, MCP family, solute carrier family 16	422.568	910.934	0	0	0	0	1140.52	334.309	0	0	0	0	0	0	1107.96	0	0
K08183: MFS transporter, MCP family, solute carrier family 16	0	0	0	0	0	0	0	0	0	0	0	95.7136	0	0	0	0	0
K08186: MFS transporter, MCP family, solute carrier family 16	0	0	0	0	0	0	0	269.113	0	0	0	216.77	0	0	0	0	0
K08231: MFS transporter, MCP family, solute carrier family 16 (monocarboxylic acid transporters), member 2	61.6193	69.9762	0	0	187.215	0	0	96.203	0	0	0	0	0	0	0	0	0
K08200: MFS transporter, OCT family, solute carrier family 22 (organic cation transporter), member 3	110.856	127.433	0	0	187.614	163.246	75.0703	152.414	0	0	0	0	0	0	0	0	0
K08202: MFS transporter, OCT family, solute carrier family 22 (organic cation transporter), member 4/5	63.9512	0	0	0	0	0	0	0	0	0	0	0	0	0	0	0	0
K03447: MFS transporter, OPA family, organic phosphate:Pi antiporter, other	62.3291	58.7392	94.5407	0	0	77.1206	91.9155	59.9246	0	54.1089	0	0	72.1158	84.6199	86.4286	50.1879	40.1202
K03372: MFS transporter, PAT family, solute carrier family 33 (acetyl-CoA transportor), member 1 [EC:2.3.1.-]	0	210.965	0	0	0	175.559	149.297	86.9585	253.786	0	269.856	91.9182	278.553	0	148.89	176.172	77.2467
K08149: MFS transporter, SP family, solute carrier family 2 (facilitated	0	0	0	0	0	0	0	0	0	0	0	0	0	0	157.269	0	0
K08150: MFS transporter, SP family, solute carrier family 2 (facilitated	0	0	0	0	0	0	35.2516	0	0	0	0	0	0	0	55.1124	0	0
K07299: MFS transporter, SP family, solute carrier family 2 (facilitated glucose transporter), member 1	0	0	0	0	0	0	0	0	0	0	0	0	135.058	304.772	47.9643	0	209.655
K11674: microspherule protein 1	0	0	0	0	0	0	0	0	0	0	0	0	0	0	51.0185	0	0
K10429: microtubule-associated protein 1	195.834	274.092	0	0	0	329.061	203.915	219.67	0	0	0	0	0	0	0	0	0
K10435: microtubule-associated protein 1 light chain	236.286	289.174	533.898	633.538	477.378	235.849	371.28	304.937	114.307	159.512	512.631	92.4651	289.216	376.903	260.046	215.194	464.608
K10436: microtubule-associated protein, RP/EB family	289.915	0	0	0	85.9232	0	199.771	177.005	0	0	136.554	115.908	160.344	0	0	156.317	232.294
K08789: microtubule-associated serine/threonine kinase	56.7063	0	0	0	0	0	0	76.5806	0	0	0	0	0	0	72.5067	0	0
K07767: microtubule-severing ATPase	216.58	0	0	0	0	266.452	138.761	212.276	0	0	0	0	0	0	0	0	155.372
K14572: midasin	87.6381	0	0	0	0	0	162.718	94.4349	0	0	0	0	0	0	177.196	0	151.201
K06828: midkine	0	0	0	0	0	0	0	0	0	36.6611	0	0	54.7943	0	0	0	38.5881
K08285: midline 1 [EC:2.3.2.27]	65.0871	0	0	0	0	54.0186	36.1498	46.6321	0	0	0	68.7295	0	0	0	0	0
K10647: midline 2	47.6391	0	0	0	0	128.82	90.0944	96.1816	0	0	0	0	0	0	0	0	0
K08555: mineralocorticoid receptor	86.1775	0	0	0	0	136.046	0	0	0	0	0	0	0	0	0	0	0
K04413: misshapen/NIK-related kinase	17.3016	0	0	0	0	0	0	0	0	0	0	0	0	0	0	0	27.2386
K03454: mitochondrial carrier protein, MC family	65.041	74.4423	0	0	0	152.477	0	109.171	184.831	0	158.254	78.4396	0	155.693	99.2446	88.6114	93.7828
K08900: mitochondrial chaperone BCS1	103.02	0	0	0	0	0	228.506	0	227.686	0	0	0	0	0	0	0	0
K17969: mitochondrial fission 1 protein	71.4689	0	0	0	0	0	0	251.594	0	0	0	43.1027	0	0	0	0	52.9217
K17794: mitochondrial import inner membrane translocase subunit TIM23	84.6911	0	0	0	0	0	0	149.49	78.7401	0	769.228	0	0	264.477	152.111	0	0
K11518: mitochondrial import receptor subunit TOM40	0	0	0	0	0	0	0	0	0	0	0	0	87.7585	0	0	0	0
K09647: mitochondrial inner membrane protease subunit 1 [EC:3.4.21.-]	47.3148	130.31	0	0	0	0	0	117.7	0	100.623	0	0	79.5708	107.905	87.2752	0	0
K09648: mitochondrial inner membrane protease subunit 2 [EC:3.4.21.-]	198.776	0	0	323.123	350.051	0	206.424	276.131	168.995	0	134.839	0	171.717	0	145.229	296.995	233.44
[truncated: 1,640 more rows]
